# Supplementary material for: Transcriptomics-based identification of shared biomarkers across type 2 diabetes, mild cognitive impairment, and uric acid metabolism
Source: Exp Biol Med (Maywood). 2026 Jul 6;251:11060. doi: 10.3389/ebm.2026.11060 (PMC13381339; doi:10.3389/ebm.2026.11060)
Supplement: Supplementary file 1 [file Table2.XLSX]

## Sheet: Sheet1
Primer	Sequences (5’ to 3’)
HP-F	GGGGACAGCTTTTTGCAGTG
HP-R	CACTCCATCTCCTTCTGTGC
ITGB3-F	ATTCCCATGAGTTGGCTGGG
ITGB3-R	GCACTGTGGCCTCTCAGATT
SELP-F	TGCATTTGCTGCAGGTTTCC
SELP-R	ACAGGAAGGGGTGGTAGGTT
GAPDH-F	ATGGGCAGCCGTTAGGAAAG
GAPDH-R	AGGAAAAGCATCACCCGGAG
