# Supplementary material for: Transcriptomics-based identification of shared biomarkers across type 2 diabetes, mild cognitive impairment, and uric acid metabolism
Source: Exp Biol Med (Maywood). 2026 Jul 6;251:11060. doi: 10.3389/ebm.2026.11060 (PMC13381339; doi:10.3389/ebm.2026.11060)
Supplement: Supplementary file 2 [file Table3.XLSX]

## Sheet: 1.GO_ALL
ONTOLOGY	ID	Description	GeneRatio	BgRatio	pvalue	p.adjust	qvalue	geneID	Count
BP	GO:0030168	platelet activation	45727	133/18614	5.64289604466913e-05	0.0229665869018034	0.0129489614498723	ITGB3/SELP/THBD	3
BP	GO:0007596	blood coagulation	45727	224/18614	0.000264192466067682	0.0290538013371278	0.016381038902092	ITGB3/SELP/THBD	3
BP	GO:0050817	coagulation	45727	229/18614	0.000281907916694978	0.0290538013371278	0.016381038902092	ITGB3/SELP/THBD	3
BP	GO:0007599	hemostasis	45727	230/18614	0.000285541045082337	0.0290538013371278	0.016381038902092	ITGB3/SELP/THBD	3
BP	GO:0010543	regulation of platelet activation	45699	52/18614	0.000414265514835915	0.0337212129076435	0.0190126067861536	SELP/THBD	2
BP	GO:0050878	regulation of body fluid levels	45727	361/18614	0.00106320447842521	0.0721207037865101	0.0406629081222273	ITGB3/SELP/THBD	3
BP	GO:0042060	wound healing	45727	439/18614	0.00186689139966981	0.0842590664878309	0.0475067282926345	ITGB3/SELP/THBD	3
BP	GO:0002687	positive regulation of leukocyte migration	45699	147/18614	0.00325142211662152	0.0842590664878309	0.0475067282926345	ITGB3/SELP	2
BP	GO:0007565	female pregnancy	45699	187/18614	0.00520184219608885	0.0842590664878309	0.0475067282926345	ITGB3/THBD	2
BP	GO:0010572	positive regulation of platelet activation	45668	10/18614	0.00589526160499398	0.0842590664878309	0.0475067282926345	SELP	1
BP	GO:0098953	receptor diffusion trapping	45668	10/18614	0.00589526160499398	0.0842590664878309	0.0475067282926345	ITGB3	1
BP	GO:0098970	postsynaptic neurotransmitter receptor diffusion trapping	45668	10/18614	0.00589526160499398	0.0842590664878309	0.0475067282926345	ITGB3	1
BP	GO:0099628	neurotransmitter receptor diffusion trapping	45668	10/18614	0.00589526160499398	0.0842590664878309	0.0475067282926345	ITGB3	1
BP	GO:0044703	multi-organism reproductive process	45699	207/18614	0.00633636262743236	0.0842590664878309	0.0475067282926345	ITGB3/THBD	2
BP	GO:0009952	anterior/posterior pattern specification	45699	209/18614	0.00645553242657072	0.0842590664878309	0.0475067282926345	HOXD4/EMX2	2
BP	GO:0038003	G protein-coupled opioid receptor signaling pathway	45668	11/18614	0.00648304660404497	0.0842590664878309	0.0475067282926345	ITGB3	1
BP	GO:0046689	response to mercury ion	45668	11/18614	0.00648304660404497	0.0842590664878309	0.0475067282926345	TAT	1
BP	GO:0072124	regulation of glomerular mesangial cell proliferation	45668	11/18614	0.00648304660404497	0.0842590664878309	0.0475067282926345	ITGB3	1
BP	GO:0044706	multi-multicellular organism process	45699	216/18614	0.00688073166020251	0.0842590664878309	0.0475067282926345	ITGB3/THBD	2
BP	GO:0072110	glomerular mesangial cell proliferation	45668	12/18614	0.00707051564061767	0.0842590664878309	0.0475067282926345	ITGB3	1
BP	GO:1903238	positive regulation of leukocyte tethering or rolling	45668	12/18614	0.00707051564061767	0.0842590664878309	0.0475067282926345	SELP	1
BP	GO:0002685	regulation of leukocyte migration	45699	227/18614	0.00757419830929738	0.0842590664878309	0.0475067282926345	ITGB3/SELP	2
BP	GO:0010745	negative regulation of macrophage derived foam cell differentiation	45668	13/18614	0.00765766886757968	0.0842590664878309	0.0475067282926345	ITGB3	1
BP	GO:0021978	telencephalon regionalization	45668	13/18614	0.00765766886757968	0.0842590664878309	0.0475067282926345	EMX2	1
BP	GO:0033690	positive regulation of osteoblast proliferation	45668	13/18614	0.00765766886757968	0.0842590664878309	0.0475067282926345	ITGB3	1
BP	GO:0051610	serotonin uptake	45668	13/18614	0.00765766886757968	0.0842590664878309	0.0475067282926345	ITGB3	1
BP	GO:0051918	negative regulation of fibrinolysis	45668	13/18614	0.00765766886757968	0.0842590664878309	0.0475067282926345	THBD	1
BP	GO:0051299	centrosome separation	45668	15/18614	0.00883102850382023	0.0842590664878309	0.0475067282926345	CNTROB	1
BP	GO:0072378	blood coagulation	fibrin clot formation	45668	15/18614	0.00883102850382023	0.0842590664878309	0.0475067282926345	THBD	1
BP	GO:1901722	regulation of cell proliferation involved in kidney development	45668	15/18614	0.00883102850382023	0.0842590664878309	0.0475067282926345	ITGB3	1
BP	GO:0009074	aromatic amino acid family catabolic process	45668	16/18614	0.00941723521850713	0.0842590664878309	0.0475067282926345	TAT	1
BP	GO:0099149	regulation of postsynaptic neurotransmitter receptor internalization	45668	16/18614	0.00941723521850713	0.0842590664878309	0.0475067282926345	ITGB3	1
BP	GO:0006103	2-oxoglutarate metabolic process	45668	17/18614	0.010003126734401	0.0842590664878309	0.0475067282926345	TAT	1
BP	GO:0006570	tyrosine metabolic process	45668	17/18614	0.010003126734401	0.0842590664878309	0.0475067282926345	TAT	1
BP	GO:0010763	positive regulation of fibroblast migration	45668	17/18614	0.010003126734401	0.0842590664878309	0.0475067282926345	ITGB3	1
BP	GO:0021542	dentate gyrus development	45668	17/18614	0.010003126734401	0.0842590664878309	0.0475067282926345	EMX2	1
BP	GO:0030949	positive regulation of vascular endothelial growth factor receptor signaling pathway	45668	17/18614	0.010003126734401	0.0842590664878309	0.0475067282926345	ITGB3	1
BP	GO:0033623	regulation of integrin activation	45668	17/18614	0.010003126734401	0.0842590664878309	0.0475067282926345	SELP	1
BP	GO:0072109	glomerular mesangium development	45668	17/18614	0.010003126734401	0.0842590664878309	0.0475067282926345	ITGB3	1
BP	GO:0072189	ureter development	45668	17/18614	0.010003126734401	0.0842590664878309	0.0475067282926345	EMX2	1
BP	GO:1901163	regulation of trophoblast cell migration	45668	17/18614	0.010003126734401	0.0842590664878309	0.0475067282926345	ITGB3	1
BP	GO:1903236	regulation of leukocyte tethering or rolling	45668	17/18614	0.010003126734401	0.0842590664878309	0.0475067282926345	SELP	1
BP	GO:0045780	positive regulation of bone resorption	45668	18/18614	0.0105887032040423	0.0842590664878309	0.0475067282926345	ITGB3	1
BP	GO:0050746	regulation of lipoprotein metabolic process	45668	18/18614	0.0105887032040423	0.0842590664878309	0.0475067282926345	ITGB3	1
BP	GO:0051917	regulation of fibrinolysis	45668	18/18614	0.0105887032040423	0.0842590664878309	0.0475067282926345	THBD	1
BP	GO:0061450	trophoblast cell migration	45668	18/18614	0.0105887032040423	0.0842590664878309	0.0475067282926345	ITGB3	1
BP	GO:0072376	protein activation cascade	45668	18/18614	0.0105887032040423	0.0842590664878309	0.0475067282926345	THBD	1
BP	GO:0010544	negative regulation of platelet activation	45668	19/18614	0.0111739647799056	0.0842590664878309	0.0475067282926345	THBD	1
BP	GO:0051580	regulation of neurotransmitter uptake	45668	19/18614	0.0111739647799056	0.0842590664878309	0.0475067282926345	ITGB3	1
BP	GO:0043542	endothelial cell migration	45699	283/18614	0.0115717273729366	0.0842590664878309	0.0475067282926345	ITGB3/FSTL1	2
BP	GO:0010310	regulation of hydrogen peroxide metabolic process	45668	20/18614	0.0117589116144002	0.0842590664878309	0.0475067282926345	HP	1
BP	GO:0006837	serotonin transport	45668	21/18614	0.0123435438598689	0.0842590664878309	0.0475067282926345	ITGB3	1
BP	GO:0010888	negative regulation of lipid storage	45668	21/18614	0.0123435438598689	0.0842590664878309	0.0475067282926345	ITGB3	1
BP	GO:0033630	positive regulation of cell adhesion mediated by integrin	45668	22/18614	0.0129278616685893	0.0842590664878309	0.0475067282926345	ITGB3	1
BP	GO:0035584	calcium-mediated signaling using intracellular calcium source	45668	22/18614	0.0129278616685893	0.0842590664878309	0.0475067282926345	SELP	1
BP	GO:0072111	cell proliferation involved in kidney development	45668	22/18614	0.0129278616685893	0.0842590664878309	0.0475067282926345	ITGB3	1
BP	GO:1902683	regulation of receptor localization to synapse	45668	22/18614	0.0129278616685893	0.0842590664878309	0.0475067282926345	ITGB3	1
BP	GO:0021846	cell proliferation in forebrain	45668	23/18614	0.0135118651927739	0.0842590664878309	0.0475067282926345	EMX2	1
BP	GO:0098884	postsynaptic neurotransmitter receptor internalization	45668	23/18614	0.0135118651927739	0.0842590664878309	0.0475067282926345	ITGB3	1
BP	GO:0140239	postsynaptic endocytosis	45668	23/18614	0.0135118651927739	0.0842590664878309	0.0475067282926345	ITGB3	1
BP	GO:0021871	forebrain regionalization	45668	24/18614	0.0140955545845702	0.0842590664878309	0.0475067282926345	EMX2	1
BP	GO:0036120	cellular response to platelet-derived growth factor stimulus	45668	24/18614	0.0140955545845702	0.0842590664878309	0.0475067282926345	ITGB3	1
BP	GO:0061484	hematopoietic stem cell homeostasis	45668	24/18614	0.0140955545845702	0.0842590664878309	0.0475067282926345	FSTL1	1
BP	GO:1902410	mitotic cytokinetic process	45668	24/18614	0.0140955545845702	0.0842590664878309	0.0475067282926345	CNTROB	1
BP	GO:0042742	defense response to bacterium	45699	314/18614	0.0141090299731108	0.0842590664878309	0.0475067282926345	HP/SELP	2
BP	GO:0072001	renal system development	45699	320/18614	0.0146259460334841	0.0842590664878309	0.0475067282926345	ITGB3/EMX2	2
BP	GO:1904996	positive regulation of leukocyte adhesion to vascular endothelial cell	45668	25/18614	0.0146789299960585	0.0842590664878309	0.0475067282926345	SELP	1
BP	GO:0033622	integrin activation	45668	26/18614	0.015261991579255	0.0842590664878309	0.0475067282926345	SELP	1
BP	GO:0036119	response to platelet-derived growth factor	45668	26/18614	0.015261991579255	0.0842590664878309	0.0475067282926345	ITGB3	1
BP	GO:0010804	negative regulation of tumor necrosis factor-mediated signaling pathway	45668	27/18614	0.0158447394861105	0.0842590664878309	0.0475067282926345	PELI3	1
BP	GO:0042730	fibrinolysis	45668	27/18614	0.0158447394861105	0.0842590664878309	0.0475067282926345	THBD	1
BP	GO:0045745	positive regulation of G protein-coupled receptor signaling pathway	45668	27/18614	0.0158447394861105	0.0842590664878309	0.0475067282926345	ITGB3	1
BP	GO:0099558	maintenance of synapse structure	45668	27/18614	0.0158447394861105	0.0842590664878309	0.0475067282926345	ITGB3	1
BP	GO:0030194	positive regulation of blood coagulation	45668	28/18614	0.0164271738685094	0.0842590664878309	0.0475067282926345	THBD	1
BP	GO:1900048	positive regulation of hemostasis	45668	28/18614	0.0164271738685094	0.0842590664878309	0.0475067282926345	THBD	1
BP	GO:0032496	response to lipopolysaccharide	45699	345/18614	0.0168679199536079	0.0842590664878309	0.0475067282926345	SELP/THBD	2
BP	GO:0090287	regulation of cellular response to growth factor stimulus	45699	345/18614	0.0168679199536079	0.0842590664878309	0.0475067282926345	ITGB3/FSTL1	2
BP	GO:0072012	glomerulus vasculature development	45668	29/18614	0.0170092948782721	0.0842590664878309	0.0475067282926345	ITGB3	1
BP	GO:0042744	hydrogen peroxide catabolic process	45668	30/18614	0.0175911026671521	0.0842590664878309	0.0475067282926345	HP	1
BP	GO:0050820	positive regulation of coagulation	45668	30/18614	0.0175911026671521	0.0842590664878309	0.0475067282926345	THBD	1
BP	GO:0099590	neurotransmitter receptor internalization	45668	30/18614	0.0175911026671521	0.0842590664878309	0.0475067282926345	ITGB3	1
BP	GO:0033688	regulation of osteoblast proliferation	45668	31/18614	0.0181725973868393	0.0842590664878309	0.0475067282926345	ITGB3	1
BP	GO:0061437	renal system vasculature development	45668	31/18614	0.0181725973868393	0.0842590664878309	0.0475067282926345	ITGB3	1
BP	GO:0061440	kidney vasculature development	45668	31/18614	0.0181725973868393	0.0842590664878309	0.0475067282926345	ITGB3	1
BP	GO:0009072	aromatic amino acid metabolic process	45668	32/18614	0.0187537791889564	0.0842590664878309	0.0475067282926345	TAT	1
BP	GO:0010165	response to X-ray	45668	32/18614	0.0187537791889564	0.0842590664878309	0.0475067282926345	THBD	1
BP	GO:0010743	regulation of macrophage derived foam cell differentiation	45668	32/18614	0.0187537791889564	0.0842590664878309	0.0475067282926345	ITGB3	1
BP	GO:0060055	angiogenesis involved in wound healing	45668	32/18614	0.0187537791889564	0.0842590664878309	0.0475067282926345	ITGB3	1
BP	GO:0002237	response to molecule of bacterial origin	45699	366/18614	0.0188590012259321	0.0842590664878309	0.0475067282926345	SELP/THBD	2
BP	GO:0030947	regulation of vascular endothelial growth factor receptor signaling pathway	45668	33/18614	0.0193346482250625	0.0842590664878309	0.0475067282926345	ITGB3	1
BP	GO:0050901	leukocyte tethering or rolling	45668	33/18614	0.0193346482250625	0.0842590664878309	0.0475067282926345	SELP	1
BP	GO:0010631	epithelial cell migration	45699	371/18614	0.0193473092521752	0.0842590664878309	0.0475067282926345	ITGB3/FSTL1	2
BP	GO:0090132	epithelium migration	45699	374/18614	0.0196428951735828	0.0842590664878309	0.0475067282926345	ITGB3/FSTL1	2
BP	GO:0006536	glutamate metabolic process	45668	34/18614	0.0199152046466503	0.0842590664878309	0.0475067282926345	TAT	1
BP	GO:2000406	positive regulation of T cell migration	45668	34/18614	0.0199152046466503	0.0842590664878309	0.0475067282926345	ITGB3	1
BP	GO:0090130	tissue migration	45699	379/18614	0.0201398527441952	0.0842590664878309	0.0475067282926345	ITGB3/FSTL1	2
BP	GO:0048333	mesodermal cell differentiation	45668	35/18614	0.0204954486051481	0.0842590664878309	0.0475067282926345	ITGB3	1
BP	GO:0051354	negative regulation of oxidoreductase activity	45668	35/18614	0.0204954486051481	0.0842590664878309	0.0475067282926345	HP	1
BP	GO:0098810	neurotransmitter reuptake	45668	35/18614	0.0204954486051481	0.0842590664878309	0.0475067282926345	ITGB3	1
BP	GO:0033687	osteoblast proliferation	45668	36/18614	0.0210753802519181	0.0849275224012939	0.0478836153717369	ITGB3	1
BP	GO:0048261	negative regulation of receptor-mediated endocytosis	45668	36/18614	0.0210753802519181	0.0849275224012939	0.0478836153717369	ITGB3	1
BP	GO:0050900	leukocyte migration	45699	393/18614	0.0215597913989484	0.0860277950918825	0.0485039682659521	ITGB3/SELP	2
BP	GO:0010742	macrophage derived foam cell differentiation	45668	38/18614	0.0222343072154013	0.0870131061218109	0.0490595037748733	ITGB3	1
BP	GO:0097106	postsynaptic density organization	45668	38/18614	0.0222343072154013	0.0870131061218109	0.0490595037748733	ITGB3	1
BP	GO:0090077	foam cell differentiation	45668	39/18614	0.0228133028345137	0.0881531352398693	0.0497022720348933	ITGB3	1
BP	GO:0010762	regulation of fibroblast migration	45668	40/18614	0.0233919867466975	0.0881531352398693	0.0497022720348933	ITGB3	1
BP	GO:0032506	cytokinetic process	45668	40/18614	0.0233919867466975	0.0881531352398693	0.0497022720348933	CNTROB	1
BP	GO:1904994	regulation of leukocyte adhesion to vascular endothelial cell	45668	40/18614	0.0233919867466975	0.0881531352398693	0.0497022720348933	SELP	1
BP	GO:0002691	regulation of cellular extravasation	45668	41/18614	0.0239703591029908	0.0883734392647891	0.0498264832787379	SELP	1
BP	GO:2000403	positive regulation of lymphocyte migration	45668	41/18614	0.0239703591029908	0.0883734392647891	0.0498264832787379	ITGB3	1
BP	GO:0007099	centriole replication	45668	42/18614	0.0245484200543645	0.0883734392647891	0.0498264832787379	CNTROB	1
BP	GO:0045124	regulation of bone resorption	45668	42/18614	0.0245484200543645	0.0883734392647891	0.0498264832787379	ITGB3	1
BP	GO:0003002	regionalization	45699	422/18614	0.024632137139593	0.0883734392647891	0.0498264832787379	HOXD4/EMX2	2
BP	GO:0071548	response to dexamethasone	45668	43/18614	0.0251261697517262	0.0883734392647891	0.0498264832787379	TAT	1
BP	GO:0099084	postsynaptic specialization organization	45668	44/18614	0.0257036083459177	0.0883734392647891	0.0498264832787379	ITGB3	1
BP	GO:1900026	positive regulation of substrate adhesion-dependent cell spreading	45668	44/18614	0.0257036083459177	0.0883734392647891	0.0498264832787379	ITGB3	1
BP	GO:0006979	response to oxidative stress	45699	434/18614	0.0259540981569425	0.0883734392647891	0.0498264832787379	HP/TAT	2
BP	GO:0001504	neurotransmitter uptake	45668	45/18614	0.0262807359877162	0.0883734392647891	0.0498264832787379	ITGB3	1
BP	GO:0009410	response to xenobiotic stimulus	45699	440/18614	0.0266259996668276	0.0883734392647891	0.0498264832787379	ITGB3/EMX2	2
BP	GO:0014911	positive regulation of smooth muscle cell migration	45668	46/18614	0.0268575528278333	0.0883734392647891	0.0498264832787379	ITGB3	1
BP	GO:0034331	cell junction maintenance	45668	46/18614	0.0268575528278333	0.0883734392647891	0.0498264832787379	ITGB3	1
BP	GO:0098534	centriole assembly	45668	46/18614	0.0268575528278333	0.0883734392647891	0.0498264832787379	CNTROB	1
BP	GO:0016339	calcium-dependent cell-cell adhesion via plasma membrane cell adhesion molecules	45668	47/18614	0.0274340590169165	0.0883734392647891	0.0498264832787379	SELP	1
BP	GO:0032369	negative regulation of lipid transport	45668	47/18614	0.0274340590169165	0.0883734392647891	0.0498264832787379	ITGB3	1
BP	GO:0043277	apoptotic cell clearance	45668	47/18614	0.0274340590169165	0.0883734392647891	0.0498264832787379	ITGB3	1
BP	GO:0050919	negative chemotaxis	45668	47/18614	0.0274340590169165	0.0883734392647891	0.0498264832787379	ITGB3	1
BP	GO:0009314	response to radiation	45699	452/18614	0.0279913966127616	0.0883734392647891	0.0498264832787379	ITGB3/THBD	2
BP	GO:0006953	acute-phase response	45668	48/18614	0.0280102547055474	0.0883734392647891	0.0498264832787379	HP	1
BP	GO:2000404	regulation of T cell migration	45668	48/18614	0.0280102547055474	0.0883734392647891	0.0498264832787379	ITGB3	1
CC	GO:0031092	platelet alpha granule membrane	45699	17/19518	3.9091300388339e-05	0.00195456501941695	0.00131675959202826	ITGB3/SELP	2
CC	GO:0031091	platelet alpha granule	45699	91/19518	0.00115057055550878	0.0249187923209878	0.0167873969320339	ITGB3/SELP	2
CC	GO:0009897	external side of plasma membrane	45727	426/19518	0.00149512753925927	0.0249187923209878	0.0167873969320339	ITGB3/SELP/THBD	3
CC	GO:0031838	haptoglobin-hemoglobin complex	45668	11/19518	0.00618354556524181	0.0553596437379416	0.0372949178866133	HP	1
CC	GO:1905370	serine-type endopeptidase complex	45668	17/19518	0.00954171808801052	0.0553596437379416	0.0372949178866133	THBD	1
CC	GO:0031527	filopodium membrane	45668	18/19518	0.0101004094936324	0.0553596437379416	0.0372949178866133	ITGB3	1
CC	GO:1905286	serine-type peptidase complex	45668	18/19518	0.0101004094936324	0.0553596437379416	0.0372949178866133	THBD	1
CC	GO:0042827	platelet dense granule	45668	21/19518	0.0117747651889302	0.0553596437379416	0.0372949178866133	SELP	1
CC	GO:0031258	lamellipodium membrane	45668	22/19518	0.012332311354131	0.0553596437379416	0.0372949178866133	ITGB3	1
CC	GO:0016327	apicolateral plasma membrane	45668	23/19518	0.0128895715395596	0.0553596437379416	0.0372949178866133	THBD	1
CC	GO:0071682	endocytic vesicle lumen	45668	23/19518	0.0128895715395596	0.0553596437379416	0.0372949178866133	HP	1
CC	GO:0030667	secretory granule membrane	45699	319/19518	0.013286314497106	0.0553596437379416	0.0372949178866133	ITGB3/SELP	2
CC	GO:0031528	microvillus membrane	45668	30/19518	0.0167823964871502	0.0619191913668894	0.0417139815524307	ITGB3	1
CC	GO:0008305	integrin complex	45668	31/19518	0.017337373582729	0.0619191913668894	0.0417139815524307	ITGB3	1
MF	GO:0008201	heparin binding	45699	168/18369	0.00433198775941256	0.0453514504281941	0.0171137548785638	FSTL1/SELP	2
MF	GO:0043208	glycosphingolipid binding	45668	10/18369	0.00597369815745896	0.0453514504281941	0.0171137548785638	SELP	1
MF	GO:0031406	carboxylic acid binding	45699	200/18369	0.00608141218886895	0.0453514504281941	0.0171137548785638	TAT/SELP	2
MF	GO:0043177	organic acid binding	45699	212/18369	0.00680827672434614	0.0453514504281941	0.0171137548785638	TAT/SELP	2
MF	GO:0031994	insulin-like growth factor I binding	45668	13/18369	0.00775947093640639	0.0453514504281941	0.0171137548785638	ITGB3	1
MF	GO:0005539	glycosaminoglycan binding	45699	232/18369	0.00810366434090345	0.0453514504281941	0.0171137548785638	FSTL1/SELP	2
MF	GO:0005161	platelet-derived growth factor receptor binding	45668	14/18369	0.00835408010069594	0.0453514504281941	0.0171137548785638	ITGB3	1
MF	GO:0005172	vascular endothelial growth factor receptor binding	45668	14/18369	0.00835408010069594	0.0453514504281941	0.0171137548785638	ITGB3	1
MF	GO:0070492	oligosaccharide binding	45668	15/18369	0.00894836531556331	0.0453514504281941	0.0171137548785638	SELP	1
MF	GO:0003756	protein disulfide isomerase activity	45668	18/18369	0.0107292788517935	0.0453514504281941	0.0171137548785638	ITGB3	1
MF	GO:0016864	intramolecular oxidoreductase activity	transposing S-S bonds	45668	18/18369	0.0107292788517935	0.0453514504281941	0.0171137548785638	ITGB3	1
MF	GO:1901681	sulfur compound binding	45699	269/18369	0.0107700970010827	0.0453514504281941	0.0171137548785638	FSTL1/SELP	2
MF	GO:0005520	insulin-like growth factor binding	45668	19/18369	0.0113222698567869	0.0453514504281941	0.0171137548785638	ITGB3	1
MF	GO:0019956	chemokine binding	45668	22/18369	0.0130993045705495	0.0453514504281941	0.0171137548785638	ITGB3	1
MF	GO:0033691	sialic acid binding	45668	22/18369	0.0130993045705495	0.0453514504281941	0.0171137548785638	SELP	1
MF	GO:0017134	fibroblast growth factor binding	45668	23/18369	0.0136910039028511	0.0453514504281941	0.0171137548785638	ITGB3	1
MF	GO:0008483	transaminase activity	45668	25/18369	0.0148734351589105	0.0455333817861129	0.0171824082211747	TAT	1
MF	GO:0016769	transferase activity	transferring nitrogenous groups	45668	26/18369	0.0154641673990572	0.0455333817861129	0.0171824082211747	TAT	1
MF	GO:0046625	sphingolipid binding	45668	28/18369	0.0166446658940365	0.0456712460318343	0.0172344324648431	SELP	1
MF	GO:0051861	glycolipid binding	45668	29/18369	0.0172344324648431	0.0456712460318343	0.0172344324648431	SELP	1
MF	GO:0001968	fibronectin binding	45668	31/18369	0.0184130010425092	0.0464709073929994	0.0175361914690564	ITGB3	1
MF	GO:0001530	lipopolysaccharide binding	45668	37/18369	0.0219410016179169	0.0528578675340725	0.0199463651071972	SELP	1
MF	GO:0015026	coreceptor activity	45668	48/18369	0.0283790778409065	0.0614003788202635	0.0231699542717975	ITGB3	1
MF	GO:0016860	intramolecular oxidoreductase activity	45668	48/18369	0.0283790778409065	0.0614003788202635	0.0231699542717975	ITGB3	1
MF	GO:0005080	protein kinase C binding	45668	49/18369	0.0289624428397469	0.0614003788202635	0.0231699542717975	ITGB3	1
MF	GO:0016597	amino acid binding	45668	55/18369	0.0324559512616952	0.0614396331142044	0.0231847672129073	TAT	1
MF	GO:0050840	extracellular matrix binding	45668	55/18369	0.0324559512616952	0.0614396331142044	0.0231847672129073	ITGB3	1
MF	GO:0030170	pyridoxal phosphate binding	45668	56/18369	0.0330370905287103	0.0614396331142044	0.0231847672129073	TAT	1
MF	GO:0070279	vitamin B6 binding	45668	57/18369	0.0336179124587156	0.0614396331142044	0.0231847672129073	TAT	1
MF	GO:0048306	calcium-dependent protein binding	45668	62/18369	0.036517267509981	0.064513839267633	0.024344845006654	SELP	1
MF	GO:0048029	monosaccharide binding	45668	75/18369	0.0440186200405299	0.0734646551154654	0.0277225113643266	SELP	1
MF	GO:0001618	virus receptor activity	45668	77/18369	0.0451679499751565	0.0734646551154654	0.0277225113643266	ITGB3	1
MF	GO:0140272	exogenous protein binding	45668	78/18369	0.0457421437511388	0.0734646551154654	0.0277225113643266	ITGB3	1
MF	GO:0016209	antioxidant activity	45668	82/18369	0.0480357811846684	0.0748793059643361	0.0282563418733344	HP	1
