# Supplementary material for: Transcriptomics-based identification of shared biomarkers across type 2 diabetes, mild cognitive impairment, and uric acid metabolism
Source: Exp Biol Med (Maywood). 2026 Jul 6;251:11060. doi: 10.3389/ebm.2026.11060 (PMC13381339; doi:10.3389/ebm.2026.11060)
Supplement: Supplementary file 3 [file Table9.XLSX]

## Sheet: Sheet1
Table S9 Subcellular localization table of biomarkers
Gene	Compartment	Confidence
HP	Extracellular	5
SELP	Extracellular	5
SELP	Plasma membrane	5
ITGB3	Nucleus	5
ITGB3	Extracellular	5
ITGB3	Plasma membrane	5
