# Supplementary material for: Transcriptomics-based identification of shared biomarkers across type 2 diabetes, mild cognitive impairment, and uric acid metabolism
Source: Exp Biol Med (Maywood). 2026 Jul 6;251:11060. doi: 10.3389/ebm.2026.11060 (PMC13381339; doi:10.3389/ebm.2026.11060)
Supplement: Supplementary file 7 [file Table6.XLSX]

## Sheet: HP.kegg_gsea
	ID	Description	setSize	enrichmentScore	NES	pvalue	p.adjust	qvalue	rank	leading_edge	core_enrichment
KEGG_ACUTE_MYELOID_LEUKEMIA	KEGG_ACUTE_MYELOID_LEUKEMIA	KEGG_ACUTE_MYELOID_LEUKEMIA	55	0.387295740948419	1.67511331940138	0.0025887024089138	0.473732540831226	0.473732540831226	3849	tags=42%, list=21%, signal=33%	CEBPA/GRB2/RELA/STAT5A/STAT3/PIK3CD/TCF7/RAF1/SOS2/SOS1/ARAF/STAT5B/PIK3CB/PIM1/CCNA1/IKBKB/PIM2/RUNX1/BRAF/PPARD/PIK3CG/MYC/PIK3CA
KEGG_RIBOSOME	KEGG_RIBOSOME	KEGG_RIBOSOME	82	-0.341424	-1.60581	0.00620570543364383	0.56782204717841	0.56782204717841	5031	tags=37%, list=27%, signal=27%	RPS20/RPS4Y1/RPL7A/RPL14/RPL36/RPS24/RPL10L/RPL37/RPL11/RPS15/RPL17/RPL26L1/RPS17/RPS11/RPL38/RPS16/RPL41/RPL5/RPS29/RPL27/MRPL13/RPL35/RPS19/RPL18A/RPS27A/RPL10/RPL10A/RPL18/RPS27/RPS10
KEGG_TYPE_I_DIABETES_MELLITUS	KEGG_TYPE_I_DIABETES_MELLITUS	KEGG_TYPE_I_DIABETES_MELLITUS	41	-0.38292	-1.55865	0.0275220624370359	0.678433268858801	0.678433268858801	5157	tags=46%, list=28%, signal=33%	IFNG/GZMB/LTA/HLA-DRB3/PTPRN2/HLA-DRB1/HLA-DRB5/INS/CD86/HSPD1/CPE/CD80/HLA-DMA/HLA-DOA/GAD1/HLA-C/HLA-DRA/HLA-DPB1/HLA-DMB
KEGG_CIRCADIAN_RHYTHM_MAMMAL	KEGG_CIRCADIAN_RHYTHM_MAMMAL	KEGG_CIRCADIAN_RHYTHM_MAMMAL	10	-0.573017	-1.55561	0.028530380535003	0.678433268858801	0.678433268858801	3422	tags=50%, list=19%, signal=41%	CSNK1E/NR1D1/PER1/PER2/CRY2
KEGG_PRIMARY_IMMUNODEFICIENCY	KEGG_PRIMARY_IMMUNODEFICIENCY	KEGG_PRIMARY_IMMUNODEFICIENCY	35	-0.39642	-1.53164	0.0240697754718219	0.678433268858801	0.678433268858801	5187	tags=43%, list=28%, signal=31%	TAP2/CD40LG/CD3D/CIITA/IL2RG/CD8A/TNFRSF13B/TAP1/RFX5/TNFRSF13C/LCK/RFXAP/CD19/CD4/CD79A
KEGG_CHRONIC_MYELOID_LEUKEMIA	KEGG_CHRONIC_MYELOID_LEUKEMIA	KEGG_CHRONIC_MYELOID_LEUKEMIA	69	0.325940506404487	1.50507076014777	0.0124060327917486	0.678433268858801	0.678433268858801	3849	tags=35%, list=21%, signal=28%	GRB2/RELA/CRK/STAT5A/PIK3CD/TGFB1/CTBP1/RAF1/SOS2/E2F2/SOS1/ARAF/GAB2/STAT5B/PIK3CB/RB1/BCL2L1/IKBKB/RUNX1/BRAF/ABL1/PIK3CG/MYC/PIK3CA
KEGG_FC_GAMMA_R_MEDIATED_PHAGOCYTOSIS	KEGG_FC_GAMMA_R_MEDIATED_PHAGOCYTOSIS	KEGG_FC_GAMMA_R_MEDIATED_PHAGOCYTOSIS	87	0.306653387809045	1.48896973434723	0.0230833476875312	0.678433268858801	0.678433268858801	5268	tags=45%, list=29%, signal=32%	WASF2/PLA2G4A/LIMK2/GSN/CRK/SPHK1/DNM1L/PIK3CD/NCF1/RAF1/FCGR1A/SYK/ARPC1B/PRKCD/FCGR2A/GAB2/ARPC4/DNM2/PIK3CB/PLA2G4F/MYO10/FCGR2C/ARPC5L/PIP5K1B/SCIN/DNM1/PIK3CG/LYN/PIK3CA/ARPC3/PLCG2/PAK1/VAV1/FCGR3A/CRKL/VASP/MAPK3/LIMK1/SPHK2
