# Supplementary material for: Transcriptomics-based identification of shared biomarkers across type 2 diabetes, mild cognitive impairment, and uric acid metabolism
Source: Exp Biol Med (Maywood). 2026 Jul 6;251:11060. doi: 10.3389/ebm.2026.11060 (PMC13381339; doi:10.3389/ebm.2026.11060)
Supplement: Supplementary file 8 [file Table11.XLSX]

## Sheet: Sheet1
Table S11. Effect Size and Power Analysis of qPCR Results
Gene	Group	n	Mean ± SD	Cohen’s d	Effect Size	Post hoc Power (α=0.05)	Required n per group (80% power, d=1.6)
HP	Control	5	1.000 ± 0.0787	2.46	Very large	0.91	≈6
	T2DM	5	1.209 ± 0.0932
ITGB3	Control	5	1.000 ± 0.0755	2.52	Very large	0.93
	T2DM	5	1.188 ± 0.0723
SELP	Control	5	1.000 ± 0.1221	1.56	Large	0.64
	T2DM	5	1.160 ± 0.0721
