# Supplementary material for: Transcriptomics-based identification of shared biomarkers across type 2 diabetes, mild cognitive impairment, and uric acid metabolism
Source: Exp Biol Med (Maywood). 2026 Jul 6;251:11060. doi: 10.3389/ebm.2026.11060 (PMC13381339; doi:10.3389/ebm.2026.11060)
Supplement: Supplementary file 9 [file Table4.XLSX]

## Sheet: 7.KEGG
category	subcategory	ID	Description	GeneRatio	BgRatio	pvalue	p.adjust	qvalue	geneID	Count
Human Diseases	Cardiovascular disease	hsa05418	Fluid shear stress and atherosclerosis	45721	141/8546	4.29182725504034e-05	0.00309011562362904	0.00243956496602293	3690/51806/7056	3
Organismal Systems	Immune system	hsa04613	Neutrophil extracellular trap formation	45693	193/8546	0.00485127445891082	0.0840332849105065	0.0663420670346104	3690/6403	2
Environmental Information Processing	Signal transduction	hsa04015	Rap1 signaling pathway	45693	212/8546	0.00582990037626214	0.0840332849105065	0.0663420670346104	3690/51806	2
Human Diseases	Cardiovascular disease	hsa05417	Lipid and atherosclerosis	45693	216/8546	0.00604676764272124	0.0840332849105065	0.0663420670346104	51806/6403	2
Human Diseases	Infectious disease: viral	hsa05163	Human cytomegalovirus infection	45693	226/8546	0.00660529527581023	0.0840332849105065	0.0663420670346104	3690/51806	2
Metabolism	Metabolism of cofactors and vitamins	hsa00130	Ubiquinone and other terpenoid-quinone biosynthesis	45662	12/8546	0.00700277374254221	0.0840332849105065	0.0663420670346104	6898	1
Metabolism	Amino acid metabolism	hsa00360	Phenylalanine metabolism	45662	16/8546	0.00932829322103146	0.095948158844895	0.0757485464564961	6898	1
Organismal Systems	Sensory system	hsa04744	Phototransduction	45662	29/8546	0.0168561590287876	0.12932090217142	0.1020954490827	51806	1
Metabolism	Amino acid metabolism	hsa00350	Tyrosine metabolism	45662	36/8546	0.0208906283604553	0.12932090217142	0.1020954490827	6898	1
Human Diseases	Infectious disease: parasitic	hsa05144	Malaria	45662	50/8546	0.0289198326317375	0.12932090217142	0.1020954490827	6403	1
Metabolism	Amino acid metabolism	hsa00270	Cysteine and methionine metabolism	45662	52/8546	0.0300625486668509	0.12932090217142	0.1020954490827	6898	1
Organismal Systems	Nervous system	hsa04720	Long-term potentiation	45662	67/8546	0.038598673769474	0.12932090217142	0.1020954490827	51806	1
Organismal Systems	Endocrine system	hsa04924	Renin secretion	45662	69/8546	0.0397322679753289	0.12932090217142	0.1020954490827	51806	1
Human Diseases	Substance dependence	hsa05031	Amphetamine addiction	45662	69/8546	0.0397322679753289	0.12932090217142	0.1020954490827	51806	1
Organismal Systems	Digestive system	hsa04971	Gastric acid secretion	45662	76/8546	0.0436914299208113	0.12932090217142	0.1020954490827	51806	1
Human Diseases	Cancer: specific types	hsa05214	Glioma	45662	76/8546	0.0436914299208113	0.12932090217142	0.1020954490827	51806	1
Human Diseases	Infectious disease: bacterial	hsa05133	Pertussis	45662	78/8546	0.0448202170904164	0.12932090217142	0.1020954490827	51806	1
Human Diseases	Cardiovascular disease	hsa05412	Arrhythmogenic right ventricular cardiomyopathy	45662	86/8546	0.0493247118138354	0.12932090217142	0.1020954490827	3690	1
