# Supplementary material for: Transcriptomics-based identification of shared biomarkers across type 2 diabetes, mild cognitive impairment, and uric acid metabolism
Source: Exp Biol Med (Maywood). 2026 Jul 6;251:11060. doi: 10.3389/ebm.2026.11060 (PMC13381339; doi:10.3389/ebm.2026.11060)
Supplement: Supplementary file 10 [file Table1.XLSX]

## Sheet: GeneCards-SearchResults
Gene Symbol	Description	Category	Uniprot ID	Gifts	GC Id	Relevance score	GeneCards Link
SLC17A5	Solute Carrier Family 17 Member 5	Protein Coding	Q9NRA2	58	GC06M073593	131.072525024414	https://www.genecards.org/cgi-bin/carddisp.pl?gene=SLC17A5
GAA	Alpha Glucosidase	Protein Coding	P10253	64	GC17P080101	115.37589263916	https://www.genecards.org/cgi-bin/carddisp.pl?gene=GAA
GNE	Glucosamine (UDP-N-Acetyl)-2-Epimerase/N-Acetylmannosamine Kinase	Protein Coding	Q9Y223	55	GC09M036214	87.1336517333984	https://www.genecards.org/cgi-bin/carddisp.pl?gene=GNE
DDC	Dopa Decarboxylase	Protein Coding	P20711	63	GC07M050458	85.7109298706055	https://www.genecards.org/cgi-bin/carddisp.pl?gene=DDC
XDH	Xanthine Dehydrogenase	Protein Coding	P47989	60	GC02M031334	61.1080093383789	https://www.genecards.org/cgi-bin/carddisp.pl?gene=XDH
HPRT1	Hypoxanthine Phosphoribosyltransferase 1	Protein Coding	P00492	61	GC0XP134460	57.2676315307617	https://www.genecards.org/cgi-bin/carddisp.pl?gene=HPRT1
SLC2A9	Solute Carrier Family 2 Member 9	Protein Coding	Q9NRM0	58	GC04M009772	56.5514297485352	https://www.genecards.org/cgi-bin/carddisp.pl?gene=SLC2A9
SLC22A12	Solute Carrier Family 22 Member 12	Protein Coding	Q96S37	58	GC11P107724	51.4613647460938	https://www.genecards.org/cgi-bin/carddisp.pl?gene=SLC22A12
ABCG2	ATP Binding Cassette Subfamily G Member 2 (JR Blood Group)	Protein Coding	Q9UNQ0	62	GC04M088090	50.9875335693359	https://www.genecards.org/cgi-bin/carddisp.pl?gene=ABCG2
INS	Insulin	Protein Coding	P01308	61	GC11M002159	49.8227920532227	https://www.genecards.org/cgi-bin/carddisp.pl?gene=INS
ALB	Albumin	Protein Coding	P02768	61	GC04P073397	48.5130348205566	https://www.genecards.org/cgi-bin/carddisp.pl?gene=ALB
SLC10A2	Solute Carrier Family 10 Member 2	Protein Coding	Q12908	54	GC13M103043	47.7373924255371	https://www.genecards.org/cgi-bin/carddisp.pl?gene=SLC10A2
CPT2	Carnitine Palmitoyltransferase 2	Protein Coding	P23786	62	GC01P053196	43.8136329650879	https://www.genecards.org/cgi-bin/carddisp.pl?gene=CPT2
FASN	Fatty Acid Synthase	Protein Coding	P49327	61	GC17M082078	42.524055480957	https://www.genecards.org/cgi-bin/carddisp.pl?gene=FASN
ZNF365	Zinc Finger Protein 365	Protein Coding	Q70YC4	48	GC10P062374	41.7279510498047	https://www.genecards.org/cgi-bin/carddisp.pl?gene=ZNF365
MTHFR	Methylenetetrahydrofolate Reductase	Protein Coding	P42898	61	GC01M011785	41.3903045654297	https://www.genecards.org/cgi-bin/carddisp.pl?gene=MTHFR
SMPD1	Sphingomyelin Phosphodiesterase 1	Protein Coding	P17405	61	GC11P006390	40.831226348877	https://www.genecards.org/cgi-bin/carddisp.pl?gene=SMPD1
PRPS1	Phosphoribosyl Pyrophosphate Synthetase 1	Protein Coding	P60891	59	GC0XP107628	40.0082664489746	https://www.genecards.org/cgi-bin/carddisp.pl?gene=PRPS1
FABP4	Fatty Acid Binding Protein 4	Protein Coding	P15090	56	GC08M081478	39.169605255127	https://www.genecards.org/cgi-bin/carddisp.pl?gene=FABP4
PPARG	Peroxisome Proliferator Activated Receptor Gamma	Protein Coding	P37231	65	GC03P012287	38.8853569030762	https://www.genecards.org/cgi-bin/carddisp.pl?gene=PPARG
SLC3A1	Solute Carrier Family 3 Member 1	Protein Coding	Q07837	60	GC02P044275	38.7701301574707	https://www.genecards.org/cgi-bin/carddisp.pl?gene=SLC3A1
FABP2	Fatty Acid Binding Protein 2	Protein Coding	P12104	54	GC04M119317	38.322624206543	https://www.genecards.org/cgi-bin/carddisp.pl?gene=FABP2
HADHA	Hydroxyacyl-CoA Dehydrogenase Trifunctional Multienzyme Complex Subunit Alpha	Protein Coding	P40939	59	GC02M026190	37.9970321655273	https://www.genecards.org/cgi-bin/carddisp.pl?gene=HADHA
SLC7A7	Solute Carrier Family 7 Member 7	Protein Coding	Q9UM01	57	GC14M022773	37.598503112793	https://www.genecards.org/cgi-bin/carddisp.pl?gene=SLC7A7
ACADVL	Acyl-CoA Dehydrogenase Very Long Chain	Protein Coding	P49748	59	GC17P153721	36.9667816162109	https://www.genecards.org/cgi-bin/carddisp.pl?gene=ACADVL
ACP5	Acid Phosphatase 5, Tartrate Resistant	Protein Coding	P13686	59	GC19M011574	36.5894203186035	https://www.genecards.org/cgi-bin/carddisp.pl?gene=ACP5
CYP7B1	Cytochrome P450 Family 7 Subfamily B Member 1	Protein Coding	O75881	58	GC08M064587	35.8783721923828	https://www.genecards.org/cgi-bin/carddisp.pl?gene=CYP7B1
SLC7A9	Solute Carrier Family 7 Member 9	Protein Coding	P82251	55	GC19M032830	35.6420516967773	https://www.genecards.org/cgi-bin/carddisp.pl?gene=SLC7A9
CPT1A	Carnitine Palmitoyltransferase 1A	Protein Coding	P50416	61	GC11M068754	35.2816162109375	https://www.genecards.org/cgi-bin/carddisp.pl?gene=CPT1A
SLC10A1	Solute Carrier Family 10 Member 1	Protein Coding	Q14973	55	GC14M069775	35.134651184082	https://www.genecards.org/cgi-bin/carddisp.pl?gene=SLC10A1
APOB	Apolipoprotein B	Protein Coding	P04114	59	GC02M020956	34.760570526123	https://www.genecards.org/cgi-bin/carddisp.pl?gene=APOB
FABP3	Fatty Acid Binding Protein 3	Protein Coding	P05413	57	GC01M034928	34.7053642272949	https://www.genecards.org/cgi-bin/carddisp.pl?gene=FABP3
UMOD	Uromodulin	Protein Coding	P07911	56	GC16M050522	34.3886070251465	https://www.genecards.org/cgi-bin/carddisp.pl?gene=UMOD
SLC17A3	Solute Carrier Family 17 Member 3	Protein Coding	O00476	51	GC06M025833	33.8940124511719	https://www.genecards.org/cgi-bin/carddisp.pl?gene=SLC17A3
APOE	Apolipoprotein E	Protein Coding	P02649	62	GC19P152697	33.7784576416016	https://www.genecards.org/cgi-bin/carddisp.pl?gene=APOE
GBA1	Glucosylceramidase Beta 1	Protein Coding	P04062	62	GC01M167453	33.4195976257324	https://www.genecards.org/cgi-bin/carddisp.pl?gene=GBA1
VDR	Vitamin D Receptor	Protein Coding	P11473	61	GC12M047841	33.0469741821289	https://www.genecards.org/cgi-bin/carddisp.pl?gene=VDR
TNF	Tumor Necrosis Factor	Protein Coding	P01375	65	GC06P181893	32.761531829834	https://www.genecards.org/cgi-bin/carddisp.pl?gene=TNF
DAO	D-Amino Acid Oxidase	Protein Coding	P14920	57	GC12P108914	32.6876640319824	https://www.genecards.org/cgi-bin/carddisp.pl?gene=DAO
LOC126860945	BRD4-Independent Group 4 Enhancer GRCh37_chr10:64414839-64416038	Functional Element		5	GC10P062656	32.2223358154297	https://www.genecards.org/cgi-bin/carddisp.pl?gene=LOC126860945
ABCD1	ATP Binding Cassette Subfamily D Member 1	Protein Coding	P33897	59	GC0XP153724	32.2033767700195	https://www.genecards.org/cgi-bin/carddisp.pl?gene=ABCD1
LPL	Lipoprotein Lipase	Protein Coding	P06858	63	GC08P019901	32.1864356994629	https://www.genecards.org/cgi-bin/carddisp.pl?gene=LPL
CBS	Cystathionine Beta-Synthase	Protein Coding	P35520	64	GC21M043053	31.9571685791016	https://www.genecards.org/cgi-bin/carddisp.pl?gene=CBS
SLC27A5	Solute Carrier Family 27 Member 5	Protein Coding	Q9Y2P5	51	GC19M058479	31.3298225402832	https://www.genecards.org/cgi-bin/carddisp.pl?gene=SLC27A5
FABP12	Fatty Acid Binding Protein 12	Protein Coding	A6NFH5	44	GC08M081524	31.0313739776611	https://www.genecards.org/cgi-bin/carddisp.pl?gene=FABP12
ACADS	Acyl-CoA Dehydrogenase Short Chain	Protein Coding	P16219	58	GC12P138900	30.8592357635498	https://www.genecards.org/cgi-bin/carddisp.pl?gene=ACADS
CRP	C-Reactive Protein	Protein Coding	P02741	58	GC01M167583	30.5435638427734	https://www.genecards.org/cgi-bin/carddisp.pl?gene=CRP
TP53	Tumor Protein P53	Protein Coding	P04637	66	GC17M007661	30.4422721862793	https://www.genecards.org/cgi-bin/carddisp.pl?gene=TP53
CD36	CD36 Molecule (CD36 Blood Group)	Protein Coding	P16671	63	GC07P080369	30.4405078887939	https://www.genecards.org/cgi-bin/carddisp.pl?gene=CD36
PAH	Phenylalanine Hydroxylase	Protein Coding	P00439	60	GC12M102836	30.3511619567871	https://www.genecards.org/cgi-bin/carddisp.pl?gene=PAH
PTGS2	Prostaglandin-Endoperoxide Synthase 2	Protein Coding	P35354	62	GC01M186671	29.8942584991455	https://www.genecards.org/cgi-bin/carddisp.pl?gene=PTGS2
ALOX5	Arachidonate 5-Lipoxygenase	Protein Coding	P09917	62	GC10P045374	29.8264026641846	https://www.genecards.org/cgi-bin/carddisp.pl?gene=ALOX5
GGT1	Gamma-Glutamyltransferase 1	Protein Coding	P19440	62	GC22P024583	29.5435428619385	https://www.genecards.org/cgi-bin/carddisp.pl?gene=GGT1
UAQTL5	Uric Acid Concentration, Serum, QTL5	Genetic Locus		1	GC19U901624	29.5013523101807	https://www.genecards.org/cgi-bin/carddisp.pl?gene=UAQTL5
UAQTL6	Uric Acid Concentration, Serum, QTL6	Genetic Locus		1	GC01U903554	29.5013523101807	https://www.genecards.org/cgi-bin/carddisp.pl?gene=UAQTL6
ASS1	Argininosuccinate Synthase 1	Protein Coding	P00966	62	GC09P130444	29.2889633178711	https://www.genecards.org/cgi-bin/carddisp.pl?gene=ASS1
SLC25A20	Solute Carrier Family 25 Member 20	Protein Coding	O43772	58	GC03M048978	29.2864303588867	https://www.genecards.org/cgi-bin/carddisp.pl?gene=SLC25A20
PPARA	Peroxisome Proliferator Activated Receptor Alpha	Protein Coding	Q07869	57	GC22P046150	29.2394351959229	https://www.genecards.org/cgi-bin/carddisp.pl?gene=PPARA
CAT	Catalase	Protein Coding	P04040	64	GC11P034460	28.206672668457	https://www.genecards.org/cgi-bin/carddisp.pl?gene=CAT
ALAD	Aminolevulinate Dehydratase	Protein Coding	P13716	59	GC09M113386	28.1977081298828	https://www.genecards.org/cgi-bin/carddisp.pl?gene=ALAD
LDLR	Low Density Lipoprotein Receptor	Protein Coding	P01130	64	GC19P151814	28.0391254425049	https://www.genecards.org/cgi-bin/carddisp.pl?gene=LDLR
SOD1	Superoxide Dismutase 1	Protein Coding	P00441	66	GC21P031659	28.0233726501465	https://www.genecards.org/cgi-bin/carddisp.pl?gene=SOD1
IL6	Interleukin 6	Protein Coding	P05231	64	GC07P022725	27.8993225097656	https://www.genecards.org/cgi-bin/carddisp.pl?gene=IL6
HMGCL	3-Hydroxy-3-Methylglutaryl-CoA Lyase	Protein Coding	P35914	58	GC01M023801	27.7167434692383	https://www.genecards.org/cgi-bin/carddisp.pl?gene=HMGCL
MMUT	Methylmalonyl-CoA Mutase	Protein Coding	P22033	58	GC06M049430	27.6830196380615	https://www.genecards.org/cgi-bin/carddisp.pl?gene=MMUT
GPT	Glutamic--Pyruvic Transaminase	Protein Coding	P24298	55	GC08P144502	27.6729011535645	https://www.genecards.org/cgi-bin/carddisp.pl?gene=GPT
APOA1	Apolipoprotein A1	Protein Coding	P02647	63	GC11M116835	27.5392570495605	https://www.genecards.org/cgi-bin/carddisp.pl?gene=APOA1
IGF1	Insulin Like Growth Factor 1	Protein Coding	P05019	61	GC12M102395	27.4573459625244	https://www.genecards.org/cgi-bin/carddisp.pl?gene=IGF1
PNP	Purine Nucleoside Phosphorylase	Protein Coding	P00491	62	GC14P057221	27.3367881774902	https://www.genecards.org/cgi-bin/carddisp.pl?gene=PNP
HADH	Hydroxyacyl-CoA Dehydrogenase	Protein Coding	Q16836	60	GC04P107989	27.143482208252	https://www.genecards.org/cgi-bin/carddisp.pl?gene=HADH
ETFDH	Electron Transfer Flavoprotein Dehydrogenase	Protein Coding	Q16134	59	GC04P158672	27.1156520843506	https://www.genecards.org/cgi-bin/carddisp.pl?gene=ETFDH
ACOX1	Acyl-CoA Oxidase 1	Protein Coding	Q15067	58	GC17M075941	26.9549503326416	https://www.genecards.org/cgi-bin/carddisp.pl?gene=ACOX1
LDHD	Lactate Dehydrogenase D	Protein Coding	Q86WU2	54	GC16M075111	26.9547843933105	https://www.genecards.org/cgi-bin/carddisp.pl?gene=LDHD
TGFB1	Transforming Growth Factor Beta 1	Protein Coding	P01137	65	GC19M041301	26.8638725280762	https://www.genecards.org/cgi-bin/carddisp.pl?gene=TGFB1
HPD	4-Hydroxyphenylpyruvate Dioxygenase	Protein Coding	P32754	59	GC12M121839	26.7722797393799	https://www.genecards.org/cgi-bin/carddisp.pl?gene=HPD
GAD1	Glutamate Decarboxylase 1	Protein Coding	Q99259	62	GC02P170813	26.7433662414551	https://www.genecards.org/cgi-bin/carddisp.pl?gene=GAD1
PIK3CA	Phosphatidylinositol-4,5-Bisphosphate 3-Kinase Catalytic Subunit Alpha	Protein Coding	P42336	65	GC03P179148	26.4349155426025	https://www.genecards.org/cgi-bin/carddisp.pl?gene=PIK3CA
BCAT1	Branched Chain Amino Acid Transaminase 1	Protein Coding	P54687	57	GC12M024810	26.1666526794434	https://www.genecards.org/cgi-bin/carddisp.pl?gene=BCAT1
TTR	Transthyretin	Protein Coding	P02766	61	GC18P031557	25.8894214630127	https://www.genecards.org/cgi-bin/carddisp.pl?gene=TTR
PC	Pyruvate Carboxylase	Protein Coding	P11498	60	GC11M066848	25.8333110809326	https://www.genecards.org/cgi-bin/carddisp.pl?gene=PC
G6PC1	Glucose-6-Phosphatase Catalytic Subunit 1	Protein Coding	P35575	56	GC17P156244	25.7699699401855	https://www.genecards.org/cgi-bin/carddisp.pl?gene=G6PC1
IL1B	Interleukin 1 Beta	Protein Coding	P01584	60	GC02M112829	25.7533493041992	https://www.genecards.org/cgi-bin/carddisp.pl?gene=IL1B
IVD	Isovaleryl-CoA Dehydrogenase	Protein Coding	P26440	57	GC15P040405	25.6818656921387	https://www.genecards.org/cgi-bin/carddisp.pl?gene=IVD
NEU1	Neuraminidase 1	Protein Coding	Q99519	59	GC06M031857	25.6355972290039	https://www.genecards.org/cgi-bin/carddisp.pl?gene=NEU1
PCCB	Propionyl-CoA Carboxylase Subunit Beta	Protein Coding	P05166	60	GC03P136250	25.5858821868896	https://www.genecards.org/cgi-bin/carddisp.pl?gene=PCCB
AKT1	AKT Serine/Threonine Kinase 1	Protein Coding	P31749	66	GC14M104769	25.5075550079346	https://www.genecards.org/cgi-bin/carddisp.pl?gene=AKT1
APRT	Adenine Phosphoribosyltransferase	Protein Coding	P07741	60	GC16M088810	25.4091949462891	https://www.genecards.org/cgi-bin/carddisp.pl?gene=APRT
CPS1	Carbamoyl-Phosphate Synthase 1	Protein Coding	P31327	61	GC02P210477	25.3987789154053	https://www.genecards.org/cgi-bin/carddisp.pl?gene=CPS1
TAT	Tyrosine Aminotransferase	Protein Coding	P17735	58	GC16M071565	25.3112697601318	https://www.genecards.org/cgi-bin/carddisp.pl?gene=TAT
FFAR2	Free Fatty Acid Receptor 2	Protein Coding	O15552	53	GC19P152388	25.147668838501	https://www.genecards.org/cgi-bin/carddisp.pl?gene=FFAR2
LEP	Leptin	Protein Coding	P41159	59	GC07P128241	25.1269569396973	https://www.genecards.org/cgi-bin/carddisp.pl?gene=LEP
HBB	Hemoglobin Subunit Beta	Protein Coding	P68871	58	GC11M015235	25.1147575378418	https://www.genecards.org/cgi-bin/carddisp.pl?gene=HBB
GLUD1	Glutamate Dehydrogenase 1	Protein Coding	P00367	64	GC10M087050	25.0952892303467	https://www.genecards.org/cgi-bin/carddisp.pl?gene=GLUD1
TH	Tyrosine Hydroxylase	Protein Coding	P07101	63	GC11M002163	25.0579738616943	https://www.genecards.org/cgi-bin/carddisp.pl?gene=TH
SCD	Stearoyl-CoA Desaturase	Protein Coding	O00767	61	GC10P100347	24.9258460998535	https://www.genecards.org/cgi-bin/carddisp.pl?gene=SCD
HNF4A	Hepatocyte Nuclear Factor 4 Alpha	Protein Coding	P41235	62	GC20P044355	24.898063659668	https://www.genecards.org/cgi-bin/carddisp.pl?gene=HNF4A
AGXT	Alanine--Glyoxylate Aminotransferase	Protein Coding	P21549	58	GC02P240868	24.8020935058594	https://www.genecards.org/cgi-bin/carddisp.pl?gene=AGXT
MTRR	5-Methyltetrahydrofolate-Homocysteine Methyltransferase Reductase	Protein Coding	Q9UBK8	57	GC05P007851	24.7649974822998	https://www.genecards.org/cgi-bin/carddisp.pl?gene=MTRR
MUC1	Mucin 1, Cell Surface Associated	Protein Coding	P15941	61	GC01M155185	24.7387199401855	https://www.genecards.org/cgi-bin/carddisp.pl?gene=MUC1
NAGS	N-Acetylglutamate Synthase	Protein Coding	Q8N159	54	GC17P044004	24.6263217926025	https://www.genecards.org/cgi-bin/carddisp.pl?gene=NAGS
INSR	Insulin Receptor	Protein Coding	P06213	67	GC19M007112	24.612678527832	https://www.genecards.org/cgi-bin/carddisp.pl?gene=INSR
CLTRN	Collectrin, Amino Acid Transport Regulator	Protein Coding	Q9HBJ8	48	GC0XM016353	24.5126113891602	https://www.genecards.org/cgi-bin/carddisp.pl?gene=CLTRN
PCCA	Propionyl-CoA Carboxylase Subunit Alpha	Protein Coding	P05165	60	GC13P100089	24.3423843383789	https://www.genecards.org/cgi-bin/carddisp.pl?gene=PCCA
RAG2	Recombination Activating 2	Protein Coding	P55895	52	GC11M036575	23.9524974822998	https://www.genecards.org/cgi-bin/carddisp.pl?gene=RAG2
ETFA	Electron Transfer Flavoprotein Subunit Alpha	Protein Coding	P13804	58	GC15M162854	23.9310894012451	https://www.genecards.org/cgi-bin/carddisp.pl?gene=ETFA
PLA2G4A	Phospholipase A2 Group IVA	Protein Coding	P47712	62	GC01P186798	23.9238090515137	https://www.genecards.org/cgi-bin/carddisp.pl?gene=PLA2G4A
ADIPOQ	Adiponectin, C1Q And Collagen Domain Containing	Protein Coding	Q15848	59	GC03P186842	23.8323745727539	https://www.genecards.org/cgi-bin/carddisp.pl?gene=ADIPOQ
EHHADH	Enoyl-CoA Hydratase And 3-Hydroxyacyl CoA Dehydrogenase	Protein Coding	Q08426	55	GC03M185190	23.7514152526855	https://www.genecards.org/cgi-bin/carddisp.pl?gene=EHHADH
ETFB	Electron Transfer Flavoprotein Subunit Beta	Protein Coding	P38117	58	GC19M051345	23.7143974304199	https://www.genecards.org/cgi-bin/carddisp.pl?gene=ETFB
CASR	Calcium Sensing Receptor	Protein Coding	P41180	64	GC03P122183	23.6275653839111	https://www.genecards.org/cgi-bin/carddisp.pl?gene=CASR
LMNA	Lamin A/C	Protein Coding	P02545	63	GC01P156082	23.4655380249023	https://www.genecards.org/cgi-bin/carddisp.pl?gene=LMNA
CFTR	CF Transmembrane Conductance Regulator	Protein Coding	P13569	66	GC07P117287	23.4454517364502	https://www.genecards.org/cgi-bin/carddisp.pl?gene=CFTR
ADSL	Adenylosuccinate Lyase	Protein Coding	P30566	60	GC22P040346	23.3795852661133	https://www.genecards.org/cgi-bin/carddisp.pl?gene=ADSL
NAGLU	N-Acetyl-Alpha-Glucosaminidase	Protein Coding	P54802	58	GC17P154848	23.315372467041	https://www.genecards.org/cgi-bin/carddisp.pl?gene=NAGLU
CA2	Carbonic Anhydrase 2	Protein Coding	P00918	64	GC08P085463	23.0997142791748	https://www.genecards.org/cgi-bin/carddisp.pl?gene=CA2
SLCO1B1	Solute Carrier Organic Anion Transporter Family Member 1B1	Protein Coding	Q9Y6L6	59	GC12P074424	23.0872421264648	https://www.genecards.org/cgi-bin/carddisp.pl?gene=SLCO1B1
SUOX	Sulfite Oxidase	Protein Coding	P51687	57	GC12P055997	23.0797462463379	https://www.genecards.org/cgi-bin/carddisp.pl?gene=SUOX
GATM	Glycine Amidinotransferase	Protein Coding	P50440	59	GC15M045361	23.0609092712402	https://www.genecards.org/cgi-bin/carddisp.pl?gene=GATM
NOS3	Nitric Oxide Synthase 3	Protein Coding	P29474	62	GC07P165997	23.0433006286621	https://www.genecards.org/cgi-bin/carddisp.pl?gene=NOS3
CASP3	Caspase 3	Protein Coding	P42574	62	GC04M184627	23.0317001342773	https://www.genecards.org/cgi-bin/carddisp.pl?gene=CASP3
SLC2A1	Solute Carrier Family 2 Member 1	Protein Coding	P11166	66	GC01M042925	22.911994934082	https://www.genecards.org/cgi-bin/carddisp.pl?gene=SLC2A1
G6PD	Glucose-6-Phosphate Dehydrogenase	Protein Coding	P11413	62	GC0XM154625	22.907751083374	https://www.genecards.org/cgi-bin/carddisp.pl?gene=G6PD
BRAF	B-Raf Proto-Oncogene, Serine/Threonine Kinase	Protein Coding	P15056	67	GC07M140793	22.8956069946289	https://www.genecards.org/cgi-bin/carddisp.pl?gene=BRAF
GSR	Glutathione-Disulfide Reductase	Protein Coding	P00390	62	GC08M030678	22.7110557556152	https://www.genecards.org/cgi-bin/carddisp.pl?gene=GSR
TNFRSF11B	TNF Receptor Superfamily Member 11b	Protein Coding	O00300	60	GC08M118923	22.5567779541016	https://www.genecards.org/cgi-bin/carddisp.pl?gene=TNFRSF11B
MMP9	Matrix Metallopeptidase 9	Protein Coding	P14780	66	GC20P046008	22.5353183746338	https://www.genecards.org/cgi-bin/carddisp.pl?gene=MMP9
TF	Transferrin	Protein Coding	P02787	64	GC03P143239	22.4364337921143	https://www.genecards.org/cgi-bin/carddisp.pl?gene=TF
FGFR2	Fibroblast Growth Factor Receptor 2	Protein Coding	P21802	68	GC10M121478	22.2746639251709	https://www.genecards.org/cgi-bin/carddisp.pl?gene=FGFR2
CETP	Cholesteryl Ester Transfer Protein	Protein Coding	P11597	60	GC16P056961	22.2511386871338	https://www.genecards.org/cgi-bin/carddisp.pl?gene=CETP
PTPN11	Protein Tyrosine Phosphatase Non-Receptor Type 11	Protein Coding	Q06124	67	GC12P112418	22.2308521270752	https://www.genecards.org/cgi-bin/carddisp.pl?gene=PTPN11
CYP3A4	Cytochrome P450 Family 3 Subfamily A Member 4	Protein Coding	P08684	61	GC07M106698	22.1702156066895	https://www.genecards.org/cgi-bin/carddisp.pl?gene=CYP3A4
ACAT1	Acetyl-CoA Acetyltransferase 1	Protein Coding	P24752	63	GC11P109833	22.152271270752	https://www.genecards.org/cgi-bin/carddisp.pl?gene=ACAT1
LIPC	Lipase C, Hepatic Type	Protein Coding	P11150	59	GC15P058410	22.053783416748	https://www.genecards.org/cgi-bin/carddisp.pl?gene=LIPC
MAPK1	Mitogen-Activated Protein Kinase 1	Protein Coding	P28482	65	GC22M021759	21.9976501464844	https://www.genecards.org/cgi-bin/carddisp.pl?gene=MAPK1
MPO	Myeloperoxidase	Protein Coding	P05164	65	GC17M058269	21.9840106964111	https://www.genecards.org/cgi-bin/carddisp.pl?gene=MPO
MMP2	Matrix Metallopeptidase 2	Protein Coding	P08253	66	GC16P121565	21.9461421966553	https://www.genecards.org/cgi-bin/carddisp.pl?gene=MMP2
CS	Citrate Synthase	Protein Coding	O75390	58	GC12M056271	21.8231182098389	https://www.genecards.org/cgi-bin/carddisp.pl?gene=CS
SIGLEC1	Sialic Acid Binding Ig Like Lectin 1	Protein Coding	Q9BZZ2	52	GC20M003686	21.7492771148682	https://www.genecards.org/cgi-bin/carddisp.pl?gene=SIGLEC1
IDUA	Alpha-L-Iduronidase	Protein Coding	P35475	58	GC04P000986	21.695743560791	https://www.genecards.org/cgi-bin/carddisp.pl?gene=IDUA
ADA	Adenosine Deaminase	Protein Coding	P00813	64	GC20M044620	21.6525535583496	https://www.genecards.org/cgi-bin/carddisp.pl?gene=ADA
HGD	Homogentisate 1,2-Dioxygenase	Protein Coding	Q93099	56	GC03M120628	21.6522445678711	https://www.genecards.org/cgi-bin/carddisp.pl?gene=HGD
APP	Amyloid Beta Precursor Protein	Protein Coding	P05067	63	GC21M025880	21.6100482940674	https://www.genecards.org/cgi-bin/carddisp.pl?gene=APP
GUSB	Glucuronidase Beta	Protein Coding	P08236	62	GC07M065960	21.5312881469727	https://www.genecards.org/cgi-bin/carddisp.pl?gene=GUSB
SRC	SRC Proto-Oncogene, Non-Receptor Tyrosine Kinase	Protein Coding	P12931	64	GC20P037344	21.4983253479004	https://www.genecards.org/cgi-bin/carddisp.pl?gene=SRC
LIPE	Lipase E, Hormone Sensitive Type	Protein Coding	Q05469	61	GC19M042401	21.4932594299316	https://www.genecards.org/cgi-bin/carddisp.pl?gene=LIPE
GLA	Galactosidase Alpha	Protein Coding	P06280	62	GC0XM101393	21.4517059326172	https://www.genecards.org/cgi-bin/carddisp.pl?gene=GLA
FAH	Fumarylacetoacetate Hydrolase	Protein Coding	P16930	59	GC15P080152	21.4152126312256	https://www.genecards.org/cgi-bin/carddisp.pl?gene=FAH
MOCS1	Molybdenum Cofactor Synthesis 1	Protein Coding	Q9NZB8	55	GC06M039899	21.3618564605713	https://www.genecards.org/cgi-bin/carddisp.pl?gene=MOCS1
MTOR	Mechanistic Target Of Rapamycin Kinase	Protein Coding	P42345	68	GC01M011106	21.3174743652344	https://www.genecards.org/cgi-bin/carddisp.pl?gene=MTOR
CYP2C9	Cytochrome P450 Family 2 Subfamily C Member 9	Protein Coding	P11712	59	GC10P094938	21.2923049926758	https://www.genecards.org/cgi-bin/carddisp.pl?gene=CYP2C9
ACACA	Acetyl-CoA Carboxylase Alpha	Protein Coding	Q13085	62	GC17M037084	21.2755908966064	https://www.genecards.org/cgi-bin/carddisp.pl?gene=ACACA
MOCOS	Molybdenum Cofactor Sulfurase	Protein Coding	Q96EN8	54	GC18P036187	21.2505760192871	https://www.genecards.org/cgi-bin/carddisp.pl?gene=MOCOS
LOC107032760	Origin Of Replication In Promoter/Intron 1 Of HPRT1	Functional Element		8	GC0XP134461	21.2457580566406	https://www.genecards.org/cgi-bin/carddisp.pl?gene=LOC107032760
LOC129929047	ATAC-STARR-Seq Lymphoblastoid Silent Region 21009	Functional Element		8	GC0XP134472	21.2256259918213	https://www.genecards.org/cgi-bin/carddisp.pl?gene=LOC129929047
SLC22A11	Solute Carrier Family 22 Member 11	Protein Coding	Q9NSA0	52	GC11P107705	21.1378746032715	https://www.genecards.org/cgi-bin/carddisp.pl?gene=SLC22A11
CMAHP	Cytidine Monophospho-N-Acetylneuraminic Acid Hydroxylase, Pseudogene	Pseudogene	Q9Y471	32	GC06M025082	21.0960140228271	https://www.genecards.org/cgi-bin/carddisp.pl?gene=CMAHP
TNFSF11	TNF Superfamily Member 11	Protein Coding	O14788	62	GC13P042562	21.012903213501	https://www.genecards.org/cgi-bin/carddisp.pl?gene=TNFSF11
GPHN	Gephyrin	Protein Coding	Q9NQX3	61	GC14P066507	21.0061740875244	https://www.genecards.org/cgi-bin/carddisp.pl?gene=GPHN
ARG1	Arginase 1	Protein Coding	P05089	62	GC06P183096	20.9291152954102	https://www.genecards.org/cgi-bin/carddisp.pl?gene=ARG1
PYGM	Glycogen Phosphorylase, Muscle Associated	Protein Coding	P11217	60	GC11M064746	20.8896980285645	https://www.genecards.org/cgi-bin/carddisp.pl?gene=PYGM
PFKM	Phosphofructokinase, Muscle	Protein Coding	P08237	61	GC12P048105	20.8893241882324	https://www.genecards.org/cgi-bin/carddisp.pl?gene=PFKM
CCL2	C-C Motif Chemokine Ligand 2	Protein Coding	P13500	62	GC17P034255	20.8775062561035	https://www.genecards.org/cgi-bin/carddisp.pl?gene=CCL2
SLC37A4	Solute Carrier Family 37 Member 4	Protein Coding	O43826	54	GC11M140642	20.846996307373	https://www.genecards.org/cgi-bin/carddisp.pl?gene=SLC37A4
UMPS	Uridine Monophosphate Synthetase	Protein Coding	P11172	59	GC03P124730	20.8065357208252	https://www.genecards.org/cgi-bin/carddisp.pl?gene=UMPS
MYC	MYC Proto-Oncogene, BHLH Transcription Factor	Protein Coding	P01106	65	GC08P127735	20.7629337310791	https://www.genecards.org/cgi-bin/carddisp.pl?gene=MYC
BTD	Biotinidase	Protein Coding	P43251	58	GC03P027142	20.7560157775879	https://www.genecards.org/cgi-bin/carddisp.pl?gene=BTD
SLC25A15	Solute Carrier Family 25 Member 15	Protein Coding	Q9Y619	57	GC13P040789	20.7411060333252	https://www.genecards.org/cgi-bin/carddisp.pl?gene=SLC25A15
CXCL8	C-X-C Motif Chemokine Ligand 8	Protein Coding	P10145	57	GC04P073740	20.6532535552979	https://www.genecards.org/cgi-bin/carddisp.pl?gene=CXCL8
GAD2	Glutamate Decarboxylase 2	Protein Coding	Q05329	57	GC10P026216	20.5879821777344	https://www.genecards.org/cgi-bin/carddisp.pl?gene=GAD2
AR	Androgen Receptor	Protein Coding	P10275	65	GC0XP067544	20.5233592987061	https://www.genecards.org/cgi-bin/carddisp.pl?gene=AR
CP	Ceruloplasmin	Protein Coding	P00450	62	GC03M149162	20.5076522827148	https://www.genecards.org/cgi-bin/carddisp.pl?gene=CP
IRS1	Insulin Receptor Substrate 1	Protein Coding	P35568	61	GC02M226731	20.442211151123	https://www.genecards.org/cgi-bin/carddisp.pl?gene=IRS1
NFE2L2	NFE2 Like BZIP Transcription Factor 2	Protein Coding	Q16236	64	GC02M177227	20.4168071746826	https://www.genecards.org/cgi-bin/carddisp.pl?gene=NFE2L2
APOC3	Apolipoprotein C3	Protein Coding	P02656	58	GC11P116829	20.3327865600586	https://www.genecards.org/cgi-bin/carddisp.pl?gene=APOC3
IGF1R	Insulin Like Growth Factor 1 Receptor	Protein Coding	P08069	68	GC15P098648	20.2767143249512	https://www.genecards.org/cgi-bin/carddisp.pl?gene=IGF1R
EGF	Epidermal Growth Factor	Protein Coding	P01133	64	GC04P109912	20.2147197723389	https://www.genecards.org/cgi-bin/carddisp.pl?gene=EGF
FGFR1	Fibroblast Growth Factor Receptor 1	Protein Coding	P11362	68	GC08M038400	20.2024154663086	https://www.genecards.org/cgi-bin/carddisp.pl?gene=FGFR1
MAP2K1	Mitogen-Activated Protein Kinase Kinase 1	Protein Coding	Q02750	67	GC15P066386	20.0141563415527	https://www.genecards.org/cgi-bin/carddisp.pl?gene=MAP2K1
BDNF-AS	BDNF Antisense RNA	RNA Gene		31	GC11P027466	20.0021362304688	https://www.genecards.org/cgi-bin/carddisp.pl?gene=BDNF-AS
TYR	Tyrosinase	Protein Coding	P14679	61	GC11P089177	19.9491004943848	https://www.genecards.org/cgi-bin/carddisp.pl?gene=TYR
SLC16A10	Solute Carrier Family 16 Member 10	Protein Coding	Q8TF71	48	GC06P111087	19.9386196136475	https://www.genecards.org/cgi-bin/carddisp.pl?gene=SLC16A10
SLC22A8	Solute Carrier Family 22 Member 8	Protein Coding	Q8TCC7	53	GC11M139682	19.9037914276123	https://www.genecards.org/cgi-bin/carddisp.pl?gene=SLC22A8
CTNS	Cystinosin, Lysosomal Cystine Transporter	Protein Coding	O60931	57	GC17P003636	19.8824634552002	https://www.genecards.org/cgi-bin/carddisp.pl?gene=CTNS
FAS	Fas Cell Surface Death Receptor	Protein Coding	P25445	64	GC10P124091	19.8689632415771	https://www.genecards.org/cgi-bin/carddisp.pl?gene=FAS
GAMT	Guanidinoacetate N-Methyltransferase	Protein Coding	Q14353	60	GC19M001397	19.6612148284912	https://www.genecards.org/cgi-bin/carddisp.pl?gene=GAMT
MOCS2	Molybdenum Cofactor Synthesis 2	Protein Coding	O96033	55	GC05M053095	19.6569633483887	https://www.genecards.org/cgi-bin/carddisp.pl?gene=MOCS2
BCL2	BCL2 Apoptosis Regulator	Protein Coding	P10415	64	GC18M063123	19.5952434539795	https://www.genecards.org/cgi-bin/carddisp.pl?gene=BCL2
PTGS1	Prostaglandin-Endoperoxide Synthase 1	Protein Coding	P23219	60	GC09P122370	19.5913619995117	https://www.genecards.org/cgi-bin/carddisp.pl?gene=PTGS1
SLC22A6	Solute Carrier Family 22 Member 6	Protein Coding	Q4U2R8	56	GC11M139681	19.5344924926758	https://www.genecards.org/cgi-bin/carddisp.pl?gene=SLC22A6
SLC4A1	Solute Carrier Family 4 Member 1 (Diego Blood Group)	Protein Coding	P02730	61	GC17M097290	19.5239429473877	https://www.genecards.org/cgi-bin/carddisp.pl?gene=SLC4A1
NLRP3	NLR Family Pyrin Domain Containing 3	Protein Coding	Q96P20	62	GC01P247632	19.5060844421387	https://www.genecards.org/cgi-bin/carddisp.pl?gene=NLRP3
BMP2	Bone Morphogenetic Protein 2	Protein Coding	P12643	58	GC20P006767	19.4820594787598	https://www.genecards.org/cgi-bin/carddisp.pl?gene=BMP2
ABCA1	ATP Binding Cassette Subfamily A Member 1	Protein Coding	O95477	62	GC09M104781	19.4736156463623	https://www.genecards.org/cgi-bin/carddisp.pl?gene=ABCA1
CYCS	Cytochrome C, Somatic	Protein Coding	P99999	61	GC07M025118	19.3802108764648	https://www.genecards.org/cgi-bin/carddisp.pl?gene=CYCS
HSPG2	Heparan Sulfate Proteoglycan 2	Protein Coding	P98160	61	GC01M021822	19.3733196258545	https://www.genecards.org/cgi-bin/carddisp.pl?gene=HSPG2
GCH1	GTP Cyclohydrolase 1	Protein Coding	P30793	60	GC14M054842	19.372407913208	https://www.genecards.org/cgi-bin/carddisp.pl?gene=GCH1
CYP1A2	Cytochrome P450 Family 1 Subfamily A Member 2	Protein Coding	P05177	58	GC15P074748	19.3381328582764	https://www.genecards.org/cgi-bin/carddisp.pl?gene=CYP1A2
F2	Coagulation Factor II, Thrombin	Protein Coding	P00734	63	GC11P049059	19.2626190185547	https://www.genecards.org/cgi-bin/carddisp.pl?gene=F2
SLC17A1	Solute Carrier Family 17 Member 1	Protein Coding	Q14916	50	GC06M025723	19.2347316741943	https://www.genecards.org/cgi-bin/carddisp.pl?gene=SLC17A1
REN	Renin	Protein Coding	P00797	61	GC01M204154	19.2291221618652	https://www.genecards.org/cgi-bin/carddisp.pl?gene=REN
HMGCR	3-Hydroxy-3-Methylglutaryl-CoA Reductase	Protein Coding	P04035	61	GC05P075336	19.2075138092041	https://www.genecards.org/cgi-bin/carddisp.pl?gene=HMGCR
FGF23	Fibroblast Growth Factor 23	Protein Coding	Q9GZV9	58	GC12M004368	19.2050495147705	https://www.genecards.org/cgi-bin/carddisp.pl?gene=FGF23
MAOA	Monoamine Oxidase A	Protein Coding	P21397	62	GC0XP043654	19.1971988677979	https://www.genecards.org/cgi-bin/carddisp.pl?gene=MAOA
SLC6A3	Solute Carrier Family 6 Member 3	Protein Coding	Q01959	63	GC05M001392	19.1925659179688	https://www.genecards.org/cgi-bin/carddisp.pl?gene=SLC6A3
ABCC2	ATP Binding Cassette Subfamily C Member 2	Protein Coding	Q92887	61	GC10P099782	19.1925392150879	https://www.genecards.org/cgi-bin/carddisp.pl?gene=ABCC2
ACE	Angiotensin I Converting Enzyme	Protein Coding	P12821	64	GC17P063477	19.0683193206787	https://www.genecards.org/cgi-bin/carddisp.pl?gene=ACE
GH1	Growth Hormone 1	Protein Coding	P01241	57	GC17M063917	18.9984798431396	https://www.genecards.org/cgi-bin/carddisp.pl?gene=GH1
EGFR	Epidermal Growth Factor Receptor	Protein Coding	P00533	68	GC07P055019	18.966833114624	https://www.genecards.org/cgi-bin/carddisp.pl?gene=EGFR
GRHPR	Glyoxylate And Hydroxypyruvate Reductase	Protein Coding	Q9UBQ7	58	GC09P074651	18.9461479187012	https://www.genecards.org/cgi-bin/carddisp.pl?gene=GRHPR
ALDH2	Aldehyde Dehydrogenase 2 Family Member	Protein Coding	P05091	64	GC12P111766	18.9196510314941	https://www.genecards.org/cgi-bin/carddisp.pl?gene=ALDH2
LAMP2	Lysosomal Associated Membrane Protein 2	Protein Coding	P13473	57	GC0XM120426	18.9054698944092	https://www.genecards.org/cgi-bin/carddisp.pl?gene=LAMP2
PPM1K	Protein Phosphatase, Mg2+/Mn2+ Dependent 1K	Protein Coding	Q8N3J5	52	GC04M088258	18.8990478515625	https://www.genecards.org/cgi-bin/carddisp.pl?gene=PPM1K
TGFB2	Transforming Growth Factor Beta 2	Protein Coding	P61812	64	GC01P218345	18.8917503356934	https://www.genecards.org/cgi-bin/carddisp.pl?gene=TGFB2
PON1	Paraoxonase 1	Protein Coding	P27169	60	GC07M095297	18.813648223877	https://www.genecards.org/cgi-bin/carddisp.pl?gene=PON1
IFNG	Interferon Gamma	Protein Coding	P01579	63	GC12M068154	18.7806396484375	https://www.genecards.org/cgi-bin/carddisp.pl?gene=IFNG
SLC35A1	Solute Carrier Family 35 Member A1	Protein Coding	P78382	52	GC06P087470	18.7016315460205	https://www.genecards.org/cgi-bin/carddisp.pl?gene=SLC35A1
EPO	Erythropoietin	Protein Coding	P01588	55	GC07P100720	18.6764450073242	https://www.genecards.org/cgi-bin/carddisp.pl?gene=EPO
CEL	Carboxyl Ester Lipase	Protein Coding	P19835	58	GC09P133061	18.6337375640869	https://www.genecards.org/cgi-bin/carddisp.pl?gene=CEL
ALDH7A1	Aldehyde Dehydrogenase 7 Family Member A1	Protein Coding	P49419	60	GC05M126541	18.5632209777832	https://www.genecards.org/cgi-bin/carddisp.pl?gene=ALDH7A1
GHR	Growth Hormone Receptor	Protein Coding	P10912	58	GC05P042429	18.5365200042725	https://www.genecards.org/cgi-bin/carddisp.pl?gene=GHR
PNPLA3	Patatin Like Domain 3, 1-Acylglycerol-3-Phosphate O-Acyltransferase	Protein Coding	Q9NST1	54	GC22P043923	18.5237827301025	https://www.genecards.org/cgi-bin/carddisp.pl?gene=PNPLA3
BRCA1	BRCA1 DNA Repair Associated	Protein Coding	P38398	63	GC17M043044	18.5204811096191	https://www.genecards.org/cgi-bin/carddisp.pl?gene=BRCA1
PEX19	Peroxisomal Biogenesis Factor 19	Protein Coding	P40855	56	GC01M160276	18.5053043365479	https://www.genecards.org/cgi-bin/carddisp.pl?gene=PEX19
ALPL	Alkaline Phosphatase, Biomineralization Associated	Protein Coding	P05186	63	GC01P021508	18.4726066589355	https://www.genecards.org/cgi-bin/carddisp.pl?gene=ALPL
ESR1	Estrogen Receptor 1	Protein Coding	P03372	67	GC06P151656	18.4544715881348	https://www.genecards.org/cgi-bin/carddisp.pl?gene=ESR1
CCK	Cholecystokinin	Protein Coding	P06307	56	GC03M042274	18.3416004180908	https://www.genecards.org/cgi-bin/carddisp.pl?gene=CCK
CYP2C19	Cytochrome P450 Family 2 Subfamily C Member 19	Protein Coding	P33261	58	GC10P094762	18.3245239257813	https://www.genecards.org/cgi-bin/carddisp.pl?gene=CYP2C19
CTSK	Cathepsin K	Protein Coding	P43235	62	GC01M167274	18.2973289489746	https://www.genecards.org/cgi-bin/carddisp.pl?gene=CTSK
AMPD1	Adenosine Monophosphate Deaminase 1	Protein Coding	P23109	58	GC01M114673	18.2697296142578	https://www.genecards.org/cgi-bin/carddisp.pl?gene=AMPD1
MYCN	MYCN Proto-Oncogene, BHLH Transcription Factor	Protein Coding	P04198	59	GC02P015992	18.2386837005615	https://www.genecards.org/cgi-bin/carddisp.pl?gene=MYCN
SPP1	Secreted Phosphoprotein 1	Protein Coding	P10451	57	GC04P087975	18.2103805541992	https://www.genecards.org/cgi-bin/carddisp.pl?gene=SPP1
CYP2E1	Cytochrome P450 Family 2 Subfamily E Member 1	Protein Coding	P05181	58	GC10P133520	18.084924697876	https://www.genecards.org/cgi-bin/carddisp.pl?gene=CYP2E1
TLR4	Toll Like Receptor 4	Protein Coding	O00206	64	GC09P117704	18.0546588897705	https://www.genecards.org/cgi-bin/carddisp.pl?gene=TLR4
ABCB1	ATP Binding Cassette Subfamily B Member 1	Protein Coding	P08183	64	GC07M087504	18.0524444580078	https://www.genecards.org/cgi-bin/carddisp.pl?gene=ABCB1
LCAT	Lecithin-Cholesterol Acyltransferase	Protein Coding	P04180	60	GC16M067939	17.9765396118164	https://www.genecards.org/cgi-bin/carddisp.pl?gene=LCAT
PNPO	Pyridoxamine 5'-Phosphate Oxidase	Protein Coding	Q9NVS9	59	GC17P047941	17.950511932373	https://www.genecards.org/cgi-bin/carddisp.pl?gene=PNPO
SERPINE1	Serpin Family E Member 1	Protein Coding	P05121	63	GC07P101127	17.8024940490723	https://www.genecards.org/cgi-bin/carddisp.pl?gene=SERPINE1
RYR1	Ryanodine Receptor 1	Protein Coding	P21817	62	GC19P152460	17.800443649292	https://www.genecards.org/cgi-bin/carddisp.pl?gene=RYR1
CTNNB1	Catenin Beta 1	Protein Coding	P35222	67	GC03P041194	17.6647357940674	https://www.genecards.org/cgi-bin/carddisp.pl?gene=CTNNB1
BCS1L	BCS1 Homolog, Ubiquinol-Cytochrome C Reductase Complex Chaperone	Protein Coding	Q9Y276	57	GC02P218658	17.6412544250488	https://www.genecards.org/cgi-bin/carddisp.pl?gene=BCS1L
GCKR	Glucokinase Regulator	Protein Coding	Q14397	52	GC02P027496	17.6301383972168	https://www.genecards.org/cgi-bin/carddisp.pl?gene=GCKR
BGLAP	Bone Gamma-Carboxyglutamate Protein	Protein Coding	P02818	52	GC01P156242	17.6143703460693	https://www.genecards.org/cgi-bin/carddisp.pl?gene=BGLAP
GSTP1	Glutathione S-Transferase Pi 1	Protein Coding	P09211	62	GC11P067583	17.5682926177979	https://www.genecards.org/cgi-bin/carddisp.pl?gene=GSTP1
STAT3	Signal Transducer And Activator Of Transcription 3	Protein Coding	P40763	67	GC17M042313	17.5639114379883	https://www.genecards.org/cgi-bin/carddisp.pl?gene=STAT3
JUN	Jun Proto-Oncogene, AP-1 Transcription Factor Subunit	Protein Coding	P05412	62	GC01M058780	17.5562438964844	https://www.genecards.org/cgi-bin/carddisp.pl?gene=JUN
TFRC	Transferrin Receptor	Protein Coding	P02786	64	GC03M196703	17.4966831207275	https://www.genecards.org/cgi-bin/carddisp.pl?gene=TFRC
HLA-DRB1	Major Histocompatibility Complex, Class II, DR Beta 1	Protein Coding	P01911	60	GC06M106528	17.4331455230713	https://www.genecards.org/cgi-bin/carddisp.pl?gene=HLA-DRB1
F5	Coagulation Factor V	Protein Coding	P12259	60	GC01M169511	17.4271183013916	https://www.genecards.org/cgi-bin/carddisp.pl?gene=F5
IL10	Interleukin 10	Protein Coding	P22301	60	GC01M206767	17.4179153442383	https://www.genecards.org/cgi-bin/carddisp.pl?gene=IL10
CYP27B1	Cytochrome P450 Family 27 Subfamily B Member 1	Protein Coding	O15528	59	GC12M060484	17.4040241241455	https://www.genecards.org/cgi-bin/carddisp.pl?gene=CYP27B1
PPARGC1A	PPARG Coactivator 1 Alpha	Protein Coding	Q9UBK2	60	GC04M023755	17.3824710845947	https://www.genecards.org/cgi-bin/carddisp.pl?gene=PPARGC1A
CYP1A1	Cytochrome P450 Family 1 Subfamily A Member 1	Protein Coding	P04798	60	GC15M074719	17.3749389648438	https://www.genecards.org/cgi-bin/carddisp.pl?gene=CYP1A1
UCP2	Uncoupling Protein 2	Protein Coding	P55851	58	GC11M073974	17.2810153961182	https://www.genecards.org/cgi-bin/carddisp.pl?gene=UCP2
IGFBP3	Insulin Like Growth Factor Binding Protein 3	Protein Coding	P17936	59	GC07M045912	17.2210922241211	https://www.genecards.org/cgi-bin/carddisp.pl?gene=IGFBP3
CERNA3	Competing Endogenous LncRNA 3 For MiR-645	RNA Gene		21	GC08P056444	17.2168483734131	https://www.genecards.org/cgi-bin/carddisp.pl?gene=CERNA3
HBA1	Hemoglobin Subunit Alpha 1	Protein Coding	P69905	56	GC16P120095	17.1678409576416	https://www.genecards.org/cgi-bin/carddisp.pl?gene=HBA1
ATM	ATM Serine/Threonine Kinase	Protein Coding	Q13315	66	GC11P108222	17.1533527374268	https://www.genecards.org/cgi-bin/carddisp.pl?gene=ATM
PANK2	Pantothenate Kinase 2	Protein Coding	Q9BZ23	58	GC20P010991	17.1529006958008	https://www.genecards.org/cgi-bin/carddisp.pl?gene=PANK2
PGK1	Phosphoglycerate Kinase 1	Protein Coding	P00558	62	GC0XP078258	17.1434097290039	https://www.genecards.org/cgi-bin/carddisp.pl?gene=PGK1
COMT	Catechol-O-Methyltransferase	Protein Coding	P21964	64	GC22P019941	17.1432228088379	https://www.genecards.org/cgi-bin/carddisp.pl?gene=COMT
HMOX1	Heme Oxygenase 1	Protein Coding	P09601	65	GC22P035380	17.1431331634521	https://www.genecards.org/cgi-bin/carddisp.pl?gene=HMOX1
B2M	Beta-2-Microglobulin	Protein Coding	P61769	62	GC15P044711	17.0615043640137	https://www.genecards.org/cgi-bin/carddisp.pl?gene=B2M
COL2A1	Collagen Type II Alpha 1 Chain	Protein Coding	P02458	62	GC12M047972	17.0234870910645	https://www.genecards.org/cgi-bin/carddisp.pl?gene=COL2A1
AMPD3	Adenosine Monophosphate Deaminase 3	Protein Coding	Q01432	55	GC11P021133	16.991792678833	https://www.genecards.org/cgi-bin/carddisp.pl?gene=AMPD3
PRKAG2	Protein Kinase AMP-Activated Non-Catalytic Subunit Gamma 2	Protein Coding	Q9UGJ0	62	GC07M151556	16.991283416748	https://www.genecards.org/cgi-bin/carddisp.pl?gene=PRKAG2
CASP8	Caspase 8	Protein Coding	Q14790	65	GC02P201233	16.9599666595459	https://www.genecards.org/cgi-bin/carddisp.pl?gene=CASP8
PCSK9	Proprotein Convertase Subtilisin/Kexin Type 9	Protein Coding	Q8NBP7	62	GC01P055039	16.9425201416016	https://www.genecards.org/cgi-bin/carddisp.pl?gene=PCSK9
GNAS	GNAS Complex Locus	Protein Coding	P84996	63	GC20P058839	16.9359130859375	https://www.genecards.org/cgi-bin/carddisp.pl?gene=GNAS
MB	Myoglobin	Protein Coding	P02144	58	GC22M035606	16.9063739776611	https://www.genecards.org/cgi-bin/carddisp.pl?gene=MB
MAPT	Microtubule Associated Protein Tau	Protein Coding	P10636	62	GC17P045894	16.9046058654785	https://www.genecards.org/cgi-bin/carddisp.pl?gene=MAPT
ABCC8	ATP Binding Cassette Subfamily C Member 8	Protein Coding	Q09428	59	GC11M017392	16.8865356445313	https://www.genecards.org/cgi-bin/carddisp.pl?gene=ABCC8
HLA-B	Major Histocompatibility Complex, Class I, B	Protein Coding	P01889	59	GC06M106436	16.8714904785156	https://www.genecards.org/cgi-bin/carddisp.pl?gene=HLA-B
RERE	Arginine-Glutamic Acid Dipeptide Repeats	Protein Coding	Q9P2R6	54	GC01M022380	16.8568878173828	https://www.genecards.org/cgi-bin/carddisp.pl?gene=RERE
MAPK14	Mitogen-Activated Protein Kinase 14	Protein Coding	Q16539	64	GC06P182012	16.814546585083	https://www.genecards.org/cgi-bin/carddisp.pl?gene=MAPK14
RARRES2	Retinoic Acid Receptor Responder 2	Protein Coding	Q99969	51	GC07M150333	16.8074035644531	https://www.genecards.org/cgi-bin/carddisp.pl?gene=RARRES2
SIAE	Sialic Acid Acetylesterase	Protein Coding	Q9HAT2	51	GC11M124633	16.7926788330078	https://www.genecards.org/cgi-bin/carddisp.pl?gene=SIAE
CYP2D6	Cytochrome P450 Family 2 Subfamily D Member 6 (Gene/Pseudogene)	Protein Coding	P10635	60	GC22M042126	16.7813549041748	https://www.genecards.org/cgi-bin/carddisp.pl?gene=CYP2D6
BDNF	Brain Derived Neurotrophic Factor	Protein Coding	P23560	62	GC11M027654	16.7766971588135	https://www.genecards.org/cgi-bin/carddisp.pl?gene=BDNF
COX5A	Cytochrome C Oxidase Subunit 5A	Protein Coding	P20674	57	GC15M074919	16.7714748382568	https://www.genecards.org/cgi-bin/carddisp.pl?gene=COX5A
GAST	Gastrin	Protein Coding	P01350	52	GC17P041712	16.7603187561035	https://www.genecards.org/cgi-bin/carddisp.pl?gene=GAST
OXA1L	OXA1L Mitochondrial Inner Membrane Insertase	Protein Coding	Q15070	51	GC14P022766	16.7529830932617	https://www.genecards.org/cgi-bin/carddisp.pl?gene=OXA1L
HNF1A	HNF1 Homeobox A	Protein Coding	P20823	60	GC12P120978	16.7126159667969	https://www.genecards.org/cgi-bin/carddisp.pl?gene=HNF1A
BCHE	Butyrylcholinesterase	Protein Coding	P06276	62	GC03M165772	16.7031936645508	https://www.genecards.org/cgi-bin/carddisp.pl?gene=BCHE
NR1I2	Nuclear Receptor Subfamily 1 Group I Member 2	Protein Coding	O75469	55	GC03P119780	16.6284446716309	https://www.genecards.org/cgi-bin/carddisp.pl?gene=NR1I2
CYP2C8	Cytochrome P450 Family 2 Subfamily C Member 8	Protein Coding	P10632	60	GC10M095038	16.6154384613037	https://www.genecards.org/cgi-bin/carddisp.pl?gene=CYP2C8
THBD	Thrombomodulin	Protein Coding	P07204	58	GC20M023026	16.6088104248047	https://www.genecards.org/cgi-bin/carddisp.pl?gene=THBD
ACAN	Aggrecan	Protein Coding	P16112	60	GC15P193892	16.6064186096191	https://www.genecards.org/cgi-bin/carddisp.pl?gene=ACAN
ETHE1	ETHE1 Persulfide Dioxygenase	Protein Coding	O95571	55	GC19M043506	16.5802135467529	https://www.genecards.org/cgi-bin/carddisp.pl?gene=ETHE1
ABCC4	ATP Binding Cassette Subfamily C Member 4 (PEL Blood Group)	Protein Coding	O15439	58	GC13M095019	16.5386161804199	https://www.genecards.org/cgi-bin/carddisp.pl?gene=ABCC4
DECR1	2,4-Dienoyl-CoA Reductase 1	Protein Coding	Q16698	52	GC08P090001	16.5327243804932	https://www.genecards.org/cgi-bin/carddisp.pl?gene=DECR1
MVK	Mevalonate Kinase	Protein Coding	Q03426	60	GC12P109573	16.5172348022461	https://www.genecards.org/cgi-bin/carddisp.pl?gene=MVK
MMP13	Matrix Metallopeptidase 13	Protein Coding	P45452	62	GC11M102942	16.4755096435547	https://www.genecards.org/cgi-bin/carddisp.pl?gene=MMP13
ICAM1	Intercellular Adhesion Molecule 1	Protein Coding	P05362	63	GC19P151796	16.454402923584	https://www.genecards.org/cgi-bin/carddisp.pl?gene=ICAM1
RBP4	Retinol Binding Protein 4	Protein Coding	P02753	58	GC10M093591	16.4109954833984	https://www.genecards.org/cgi-bin/carddisp.pl?gene=RBP4
KMT2A	Lysine Methyltransferase 2A	Protein Coding	Q03164	60	GC11P118436	16.3811	https://www.genecards.org/cgi-bin/carddisp.pl?gene=KMT2A
AGK	Acylglycerol Kinase	Protein Coding	Q53H12	53	GC07P141551	16.3736038208008	https://www.genecards.org/cgi-bin/carddisp.pl?gene=AGK
CD40LG	CD40 Ligand	Protein Coding	P29965	62	GC0XP136649	16.3563632965088	https://www.genecards.org/cgi-bin/carddisp.pl?gene=CD40LG
TRPV4	Transient Receptor Potential Cation Channel Subfamily V Member 4	Protein Coding	Q9HBA0	61	GC12M109783	16.3385543823242	https://www.genecards.org/cgi-bin/carddisp.pl?gene=TRPV4
GCG	Glucagon	Protein Coding	P01275	55	GC02M162142	16.3379592895508	https://www.genecards.org/cgi-bin/carddisp.pl?gene=GCG
FLNA	Filamin A	Protein Coding	P21333	62	GC0XM154348	16.3209838867188	https://www.genecards.org/cgi-bin/carddisp.pl?gene=FLNA
CLCN5	Chloride Voltage-Gated Channel 5	Protein Coding	P51795	57	GC0XP049922	16.3199729919434	https://www.genecards.org/cgi-bin/carddisp.pl?gene=CLCN5
ATP7B	ATPase Copper Transporting Beta	Protein Coding	P35670	61	GC13M051930	16.3137912750244	https://www.genecards.org/cgi-bin/carddisp.pl?gene=ATP7B
LPA	Lipoprotein(A)	Protein Coding	P08519	55	GC06M160531	16.3107070922852	https://www.genecards.org/cgi-bin/carddisp.pl?gene=LPA
CST3	Cystatin C	Protein Coding	P01034	56	GC20M024204	16.303539276123	https://www.genecards.org/cgi-bin/carddisp.pl?gene=CST3
SREBF1	Sterol Regulatory Element Binding Transcription Factor 1	Protein Coding	P36956	61	GC17M017810	16.291389465332	https://www.genecards.org/cgi-bin/carddisp.pl?gene=SREBF1
CD44	CD44 Molecule (IN Blood Group)	Protein Coding	P16070	61	GC11P035139	16.2866687774658	https://www.genecards.org/cgi-bin/carddisp.pl?gene=CD44
VWF	Von Willebrand Factor	Protein Coding	P04275	61	GC12M035631	16.2452297210693	https://www.genecards.org/cgi-bin/carddisp.pl?gene=VWF
AHCY	Adenosylhomocysteinase	Protein Coding	P23526	61	GC20M036781	16.2378349304199	https://www.genecards.org/cgi-bin/carddisp.pl?gene=AHCY
PDZK1	PDZ Domain Containing 1	Protein Coding	Q5T2W1	52	GC01M145670	16.2333679199219	https://www.genecards.org/cgi-bin/carddisp.pl?gene=PDZK1
NR3C1	Nuclear Receptor Subfamily 3 Group C Member 1	Protein Coding	P04150	62	GC05M143277	16.2299003601074	https://www.genecards.org/cgi-bin/carddisp.pl?gene=NR3C1
KYNU	Kynureninase	Protein Coding	Q16719	61	GC02P142877	16.2088584899902	https://www.genecards.org/cgi-bin/carddisp.pl?gene=KYNU
TLR2	Toll Like Receptor 2	Protein Coding	O60603	65	GC04P153684	16.1605339050293	https://www.genecards.org/cgi-bin/carddisp.pl?gene=TLR2
CASP9	Caspase 9	Protein Coding	P55211	61	GC01M022575	16.1389675140381	https://www.genecards.org/cgi-bin/carddisp.pl?gene=CASP9
IL4I1	Interleukin 4 Induced 1	Protein Coding	Q96RQ9	49	GC19M109062	16.1350784301758	https://www.genecards.org/cgi-bin/carddisp.pl?gene=IL4I1
MAPK3	Mitogen-Activated Protein Kinase 3	Protein Coding	P27361	62	GC16M051076	16.1287746429443	https://www.genecards.org/cgi-bin/carddisp.pl?gene=MAPK3
IFNA1	Interferon Alpha 1	Protein Coding	P01562	51	GC09P021955	16.1094455718994	https://www.genecards.org/cgi-bin/carddisp.pl?gene=IFNA1
SMAD3	SMAD Family Member 3	Protein Coding	P84022	66	GC15P067063	16.0990333557129	https://www.genecards.org/cgi-bin/carddisp.pl?gene=SMAD3
SNCA	Synuclein Alpha	Protein Coding	P37840	65	GC04M089724	16.0425186157227	https://www.genecards.org/cgi-bin/carddisp.pl?gene=SNCA
SOX9	SRY-Box Transcription Factor 9	Protein Coding	P48436	58	GC17P072121	16.0381889343262	https://www.genecards.org/cgi-bin/carddisp.pl?gene=SOX9
EIF2AK3	Eukaryotic Translation Initiation Factor 2 Alpha Kinase 3	Protein Coding	Q9NZJ5	63	GC02M088556	15.9985189437866	https://www.genecards.org/cgi-bin/carddisp.pl?gene=EIF2AK3
VEGFA	Vascular Endothelial Growth Factor A	Protein Coding	P15692	61	GC06P043770	15.9841384887695	https://www.genecards.org/cgi-bin/carddisp.pl?gene=VEGFA
HIF1A	Hypoxia Inducible Factor 1 Subunit Alpha	Protein Coding	Q16665	61	GC14P061695	15.967022895813	https://www.genecards.org/cgi-bin/carddisp.pl?gene=HIF1A
DARS2	Aspartyl-TRNA Synthetase 2, Mitochondrial	Protein Coding	Q6PI48	55	GC01P173824	15.9190769195557	https://www.genecards.org/cgi-bin/carddisp.pl?gene=DARS2
SLCO1A2	Solute Carrier Organic Anion Transporter Family Member 1A2	Protein Coding	P46721	51	GC12M021264	15.9096508026123	https://www.genecards.org/cgi-bin/carddisp.pl?gene=SLCO1A2
FN1	Fibronectin 1	Protein Coding	P02751	63	GC02M215360	15.8820991516113	https://www.genecards.org/cgi-bin/carddisp.pl?gene=FN1
HCFC1	Host Cell Factor C1	Protein Coding	P51610	59	GC0XM153947	15.8362131118774	https://www.genecards.org/cgi-bin/carddisp.pl?gene=HCFC1
TNFRSF11A	TNF Receptor Superfamily Member 11a	Protein Coding	Q9Y6Q6	59	GC18P062325	15.808895111084	https://www.genecards.org/cgi-bin/carddisp.pl?gene=TNFRSF11A
SLC12A1	Solute Carrier Family 12 Member 1	Protein Coding	Q13621	61	GC15P193041	15.8064193725586	https://www.genecards.org/cgi-bin/carddisp.pl?gene=SLC12A1
ACSM2B	Acyl-CoA Synthetase Medium Chain Family Member 2B	Protein Coding	Q68CK6	41	GC16M050526	15.7995357513428	https://www.genecards.org/cgi-bin/carddisp.pl?gene=ACSM2B
CDKN1A	Cyclin Dependent Kinase Inhibitor 1A	Protein Coding	P38936	63	GC06P182020	15.7926616668701	https://www.genecards.org/cgi-bin/carddisp.pl?gene=CDKN1A
EDN1	Endothelin 1	Protein Coding	P05305	61	GC06P012910	15.7777042388916	https://www.genecards.org/cgi-bin/carddisp.pl?gene=EDN1
MAPK8	Mitogen-Activated Protein Kinase 8	Protein Coding	P45983	62	GC10P048306	15.7636384963989	https://www.genecards.org/cgi-bin/carddisp.pl?gene=MAPK8
GOT2	Glutamic-Oxaloacetic Transaminase 2	Protein Coding	P00505	60	GC16M058707	15.7093925476074	https://www.genecards.org/cgi-bin/carddisp.pl?gene=GOT2
IL18	Interleukin 18	Protein Coding	Q14116	57	GC11M112143	15.6826248168945	https://www.genecards.org/cgi-bin/carddisp.pl?gene=IL18
ELN	Elastin	Protein Coding	P15502	56	GC07P074027	15.6371145248413	https://www.genecards.org/cgi-bin/carddisp.pl?gene=ELN
TRPV1	Transient Receptor Potential Cation Channel Subfamily V Member 1	Protein Coding	Q8NER1	61	GC17M003565	15.6338024139404	https://www.genecards.org/cgi-bin/carddisp.pl?gene=TRPV1
PHGDH	Phosphoglycerate Dehydrogenase	Protein Coding	O43175	62	GC01P119724	15.6297178268433	https://www.genecards.org/cgi-bin/carddisp.pl?gene=PHGDH
HMGB1	High Mobility Group Box 1	Protein Coding	P09429	62	GC13M030456	15.6184349060059	https://www.genecards.org/cgi-bin/carddisp.pl?gene=HMGB1
SLC16A9	Solute Carrier Family 16 Member 9	Protein Coding	Q7RTY1	48	GC10M059650	15.6025037765503	https://www.genecards.org/cgi-bin/carddisp.pl?gene=SLC16A9
JAK2	Janus Kinase 2	Protein Coding	O60674	66	GC09P004985	15.5792093276978	https://www.genecards.org/cgi-bin/carddisp.pl?gene=JAK2
EZH2	Enhancer Of Zeste 2 Polycomb Repressive Complex 2 Subunit	Protein Coding	Q15910	66	GC07M148807	15.5615081787109	https://www.genecards.org/cgi-bin/carddisp.pl?gene=EZH2
NOS2	Nitric Oxide Synthase 2	Protein Coding	P35228	62	GC17M027756	15.5454273223877	https://www.genecards.org/cgi-bin/carddisp.pl?gene=NOS2
LRP2	LDL Receptor Related Protein 2	Protein Coding	P98164	61	GC02M169127	15.5115127563477	https://www.genecards.org/cgi-bin/carddisp.pl?gene=LRP2
BAX	BCL2 Associated X, Apoptosis Regulator	Protein Coding	Q07812	64	GC19P048954	15.4849290847778	https://www.genecards.org/cgi-bin/carddisp.pl?gene=BAX
APOA5	Apolipoprotein A5	Protein Coding	Q6Q788	55	GC11M116789	15.4732885360718	https://www.genecards.org/cgi-bin/carddisp.pl?gene=APOA5
DBH	Dopamine Beta-Hydroxylase	Protein Coding	P09172	64	GC09P133636	15.3978652954102	https://www.genecards.org/cgi-bin/carddisp.pl?gene=DBH
DPYD	Dihydropyrimidine Dehydrogenase	Protein Coding	Q12882	64	GC01M097015	15.3957405090332	https://www.genecards.org/cgi-bin/carddisp.pl?gene=DPYD
PTEN	Phosphatase And Tensin Homolog	Protein Coding	P60484	65	GC10P124078	15.3844814300537	https://www.genecards.org/cgi-bin/carddisp.pl?gene=PTEN
COL3A1	Collagen Type III Alpha 1 Chain	Protein Coding	P02461	61	GC02P188974	15.3770418167114	https://www.genecards.org/cgi-bin/carddisp.pl?gene=COL3A1
HBA2	Hemoglobin Subunit Alpha 2	Protein Coding	P69905	53	GC16P120096	15.3754634857178	https://www.genecards.org/cgi-bin/carddisp.pl?gene=HBA2
DNAH8	Dynein Axonemal Heavy Chain 8	Protein Coding	Q96JB1	50	GC06P182037	15.3356094360352	https://www.genecards.org/cgi-bin/carddisp.pl?gene=DNAH8
GHRL	Ghrelin And Obestatin Prepropeptide	Protein Coding	Q9UBU3	54	GC03M010285	15.323299407959	https://www.genecards.org/cgi-bin/carddisp.pl?gene=GHRL
AGXT2	Alanine--Glyoxylate Aminotransferase 2	Protein Coding	Q9BYV1	52	GC05M034998	15.3117065429688	https://www.genecards.org/cgi-bin/carddisp.pl?gene=AGXT2
AVP	Arginine Vasopressin	Protein Coding	P01185	58	GC20M003082	15.2755632400513	https://www.genecards.org/cgi-bin/carddisp.pl?gene=AVP
UPB1	Beta-Ureidopropionase 1	Protein Coding	Q9UBR1	58	GC22P024494	15.2730274200439	https://www.genecards.org/cgi-bin/carddisp.pl?gene=UPB1
TCIRG1	T Cell Immune Regulator 1, ATPase H+ Transporting V0 Subunit A3	Protein Coding	Q13488	57	GC11P108023	15.2673778533936	https://www.genecards.org/cgi-bin/carddisp.pl?gene=TCIRG1
PNLIP	Pancreatic Lipase	Protein Coding	P16233	60	GC10P116545	15.2614336013794	https://www.genecards.org/cgi-bin/carddisp.pl?gene=PNLIP
SERPINF1	Serpin Family F Member 1	Protein Coding	P36955	58	GC17P153476	15.2549514770508	https://www.genecards.org/cgi-bin/carddisp.pl?gene=SERPINF1
IMPDH2	Inosine Monophosphate Dehydrogenase 2	Protein Coding	P12268	61	GC03M054743	15.1831817626953	https://www.genecards.org/cgi-bin/carddisp.pl?gene=IMPDH2
GALNS	Galactosamine (N-Acetyl)-6-Sulfatase	Protein Coding	P34059	61	GC16M088813	15.1693210601807	https://www.genecards.org/cgi-bin/carddisp.pl?gene=GALNS
HACL1	2-Hydroxyacyl-CoA Lyase 1	Protein Coding	Q9UJ83	50	GC03M028707	15.1683568954468	https://www.genecards.org/cgi-bin/carddisp.pl?gene=HACL1
CAD	Carbamoyl-Phosphate Synthetase 2, Aspartate Transcarbamylase, And Dihydroorotase	Protein Coding	P27708	61	GC02P027217	15.1507349014282	https://www.genecards.org/cgi-bin/carddisp.pl?gene=CAD
TPH1	Tryptophan Hydroxylase 1	Protein Coding	P17752	58	GC11M018171	15.1246509552002	https://www.genecards.org/cgi-bin/carddisp.pl?gene=TPH1
BRINP3	BMP/Retinoic Acid Inducible Neural Specific 3	Protein Coding	Q76B58	42	GC01M190067	15.1121072769165	https://www.genecards.org/cgi-bin/carddisp.pl?gene=BRINP3
STAT5B	Signal Transducer And Activator Of Transcription 5B	Protein Coding	P51692	62	GC17M042199	15.1117258071899	https://www.genecards.org/cgi-bin/carddisp.pl?gene=STAT5B
SLC6A8	Solute Carrier Family 6 Member 8	Protein Coding	P48029	60	GC0XP153811	15.0754661560059	https://www.genecards.org/cgi-bin/carddisp.pl?gene=SLC6A8
SERPINC1	Serpin Family C Member 1	Protein Coding	P01008	62	GC01M175158	15.0472764968872	https://www.genecards.org/cgi-bin/carddisp.pl?gene=SERPINC1
CDKN3	Cyclin Dependent Kinase Inhibitor 3	Protein Coding	Q16667	54	GC14P058243	15.0337724685669	https://www.genecards.org/cgi-bin/carddisp.pl?gene=CDKN3
PARP1	Poly(ADP-Ribose) Polymerase 1	Protein Coding	P09874	64	GC01M226360	14.9519367218018	https://www.genecards.org/cgi-bin/carddisp.pl?gene=PARP1
SCT	Secretin	Protein Coding	P09683	47	GC11M000626	14.9249639511108	https://www.genecards.org/cgi-bin/carddisp.pl?gene=SCT
TYMS	Thymidylate Synthetase	Protein Coding	P04818	62	GC18P000657	14.9116621017456	https://www.genecards.org/cgi-bin/carddisp.pl?gene=TYMS
PCBD1	Pterin-4 Alpha-Carbinolamine Dehydratase 1	Protein Coding	P61457	57	GC10M070882	14.9011478424072	https://www.genecards.org/cgi-bin/carddisp.pl?gene=PCBD1
H19	H19 Imprinted Maternally Expressed Transcript	RNA Gene		37	GC11M001995	14.8821306228638	https://www.genecards.org/cgi-bin/carddisp.pl?gene=H19
CD4	CD4 Molecule	Protein Coding	P01730	63	GC12P006786	14.8669300079346	https://www.genecards.org/cgi-bin/carddisp.pl?gene=CD4
NGF	Nerve Growth Factor	Protein Coding	P01138	64	GC01M115285	14.8118677139282	https://www.genecards.org/cgi-bin/carddisp.pl?gene=NGF
AGL	Amylo-Alpha-1,6-Glucosidase And 4-Alpha-Glucanotransferase	Protein Coding	P35573	58	GC01P099850	14.8003053665161	https://www.genecards.org/cgi-bin/carddisp.pl?gene=AGL
APOC2	Apolipoprotein C2	Protein Coding	P02655	57	GC19P152701	14.7951259613037	https://www.genecards.org/cgi-bin/carddisp.pl?gene=APOC2
CPOX	Coproporphyrinogen Oxidase	Protein Coding	P36551	58	GC03M098576	14.7920093536377	https://www.genecards.org/cgi-bin/carddisp.pl?gene=CPOX
HSPD1	Heat Shock Protein Family D (Hsp60) Member 1	Protein Coding	P10809	61	GC02M197486	14.7749004364014	https://www.genecards.org/cgi-bin/carddisp.pl?gene=HSPD1
HAO1	Hydroxyacid Oxidase 1	Protein Coding	Q9UJM8	52	GC20M010710	14.7611131668091	https://www.genecards.org/cgi-bin/carddisp.pl?gene=HAO1
HMGCS2	3-Hydroxy-3-Methylglutaryl-CoA Synthase 2	Protein Coding	P54868	59	GC01M119747	14.7445516586304	https://www.genecards.org/cgi-bin/carddisp.pl?gene=HMGCS2
SYK	Spleen Associated Tyrosine Kinase	Protein Coding	P43405	64	GC09P106847	14.7288017272949	https://www.genecards.org/cgi-bin/carddisp.pl?gene=SYK
IGF2	Insulin Like Growth Factor 2	Protein Coding	P01344	61	GC11M015123	14.7107810974121	https://www.genecards.org/cgi-bin/carddisp.pl?gene=IGF2
TYMP	Thymidine Phosphorylase	Protein Coding	P19971	60	GC22M050525	14.7107276916504	https://www.genecards.org/cgi-bin/carddisp.pl?gene=TYMP
CREB1	CAMP Responsive Element Binding Protein 1	Protein Coding	P16220	62	GC02P207529	14.6633949279785	https://www.genecards.org/cgi-bin/carddisp.pl?gene=CREB1
PIK3CG	Phosphatidylinositol-4,5-Bisphosphate 3-Kinase Catalytic Subunit Gamma	Protein Coding	P48736	62	GC07P106865	14.6593065261841	https://www.genecards.org/cgi-bin/carddisp.pl?gene=PIK3CG
NPPB	Natriuretic Peptide B	Protein Coding	P16860	55	GC01M022466	14.6560459136963	https://www.genecards.org/cgi-bin/carddisp.pl?gene=NPPB
TNFRSF1A	TNF Receptor Superfamily Member 1A	Protein Coding	P19438	62	GC12M006328	14.6548347473145	https://www.genecards.org/cgi-bin/carddisp.pl?gene=TNFRSF1A
HP	Haptoglobin	Protein Coding	P00738	58	GC16P122099	14.6383905410767	https://www.genecards.org/cgi-bin/carddisp.pl?gene=HP
CASP1	Caspase 1	Protein Coding	P29466	61	GC11M105025	14.6037292480469	https://www.genecards.org/cgi-bin/carddisp.pl?gene=CASP1
BMP6	Bone Morphogenetic Protein 6	Protein Coding	P22004	57	GC06P007726	14.5673351287842	https://www.genecards.org/cgi-bin/carddisp.pl?gene=BMP6
IL1R1	Interleukin 1 Receptor Type 1	Protein Coding	P14778	60	GC02P102136	14.5515174865723	https://www.genecards.org/cgi-bin/carddisp.pl?gene=IL1R1
PCK1	Phosphoenolpyruvate Carboxykinase 1	Protein Coding	P35558	60	GC20P057561	14.5458364486694	https://www.genecards.org/cgi-bin/carddisp.pl?gene=PCK1
PSEN1	Presenilin 1	Protein Coding	P49768	66	GC14P073136	14.5257205963135	https://www.genecards.org/cgi-bin/carddisp.pl?gene=PSEN1
PCNA	Proliferating Cell Nuclear Antigen	Protein Coding	P12004	63	GC20M005114	14.5049257278442	https://www.genecards.org/cgi-bin/carddisp.pl?gene=PCNA
IL2	Interleukin 2	Protein Coding	P60568	58	GC04M122451	14.5034580230713	https://www.genecards.org/cgi-bin/carddisp.pl?gene=IL2
SOD2	Superoxide Dismutase 2	Protein Coding	P04179	61	GC06M159669	14.4831171035767	https://www.genecards.org/cgi-bin/carddisp.pl?gene=SOD2
AFP	Alpha Fetoprotein	Protein Coding	P02771	60	GC04P073431	14.4687252044678	https://www.genecards.org/cgi-bin/carddisp.pl?gene=AFP
SST	Somatostatin	Protein Coding	P61278	54	GC03M187668	14.4659719467163	https://www.genecards.org/cgi-bin/carddisp.pl?gene=SST
TMEM70	Transmembrane Protein 70	Protein Coding	Q9BUB7	51	GC08P073972	14.4434223175049	https://www.genecards.org/cgi-bin/carddisp.pl?gene=TMEM70
KCNQ1	Potassium Voltage-Gated Channel Subfamily Q Member 1	Protein Coding	P51787	62	GC11P002444	14.4141445159912	https://www.genecards.org/cgi-bin/carddisp.pl?gene=KCNQ1
DGUOK	Deoxyguanosine Kinase	Protein Coding	Q16854	56	GC02P073926	14.3909530639648	https://www.genecards.org/cgi-bin/carddisp.pl?gene=DGUOK
CSF3	Colony Stimulating Factor 3	Protein Coding	P09919	55	GC17P040015	14.3908338546753	https://www.genecards.org/cgi-bin/carddisp.pl?gene=CSF3
ATIC	5-Aminoimidazole-4-Carboxamide Ribonucleotide Formyltransferase/IMP Cyclohydrolase	Protein Coding	P31939	58	GC02P215311	14.3242874145508	https://www.genecards.org/cgi-bin/carddisp.pl?gene=ATIC
GAPDH	Glyceraldehyde-3-Phosphate Dehydrogenase	Protein Coding	P04406	64	GC12P074057	14.3096971511841	https://www.genecards.org/cgi-bin/carddisp.pl?gene=GAPDH
TCN2	Transcobalamin 2	Protein Coding	P20062	55	GC22P091923	14.3071451187134	https://www.genecards.org/cgi-bin/carddisp.pl?gene=TCN2
MCOLN1	Mucolipin TRP Cation Channel 1	Protein Coding	Q9GZU1	56	GC19P151636	14.2870149612427	https://www.genecards.org/cgi-bin/carddisp.pl?gene=MCOLN1
SLC2A2	Solute Carrier Family 2 Member 2	Protein Coding	P11168	63	GC03M171024	14.2831735610962	https://www.genecards.org/cgi-bin/carddisp.pl?gene=SLC2A2
IL1A	Interleukin 1 Alpha	Protein Coding	P01583	58	GC02M112773	14.2646217346191	https://www.genecards.org/cgi-bin/carddisp.pl?gene=IL1A
GUCY2D	Guanylate Cyclase 2D, Retinal	Protein Coding	Q02846	58	GC17P008002	14.2633981704712	https://www.genecards.org/cgi-bin/carddisp.pl?gene=GUCY2D
SRD5A2	Steroid 5 Alpha-Reductase 2	Protein Coding	P31213	55	GC02M031522	14.2521352767944	https://www.genecards.org/cgi-bin/carddisp.pl?gene=SRD5A2
SLC19A2	Solute Carrier Family 19 Member 2	Protein Coding	O60779	57	GC01M169463	14.2425804138184	https://www.genecards.org/cgi-bin/carddisp.pl?gene=SLC19A2
VCAM1	Vascular Cell Adhesion Molecule 1	Protein Coding	P19320	58	GC01P100719	14.2119464874268	https://www.genecards.org/cgi-bin/carddisp.pl?gene=VCAM1
HGF	Hepatocyte Growth Factor	Protein Coding	P14210	65	GC07M081699	14.2002582550049	https://www.genecards.org/cgi-bin/carddisp.pl?gene=HGF
ABCB7	ATP Binding Cassette Subfamily B Member 7	Protein Coding	O75027	57	GC0XM075053	14.1972255706787	https://www.genecards.org/cgi-bin/carddisp.pl?gene=ABCB7
SELE	Selectin E	Protein Coding	P16581	57	GC01M169722	14.1785154342651	https://www.genecards.org/cgi-bin/carddisp.pl?gene=SELE
IL2RA	Interleukin 2 Receptor Subunit Alpha	Protein Coding	P01589	63	GC10M006010	14.1721630096436	https://www.genecards.org/cgi-bin/carddisp.pl?gene=IL2RA
NFKB1	Nuclear Factor Kappa B Subunit 1	Protein Coding	P19838	66	GC04P102501	14.1595525741577	https://www.genecards.org/cgi-bin/carddisp.pl?gene=NFKB1
RPLP0	Ribosomal Protein Lateral Stalk Subunit P0	Protein Coding	P05388	55	GC12M120196	14.1472101211548	https://www.genecards.org/cgi-bin/carddisp.pl?gene=RPLP0
TPO	Thyroid Peroxidase	Protein Coding	P07202	61	GC02P001374	14.1352758407593	https://www.genecards.org/cgi-bin/carddisp.pl?gene=TPO
LRP5	LDL Receptor Related Protein 5	Protein Coding	O75197	62	GC11P068298	14.1332111358643	https://www.genecards.org/cgi-bin/carddisp.pl?gene=LRP5
CANT1	Calcium Activated Nucleotidase 1	Protein Coding	Q8WVQ1	57	GC17M098152	14.1310710906982	https://www.genecards.org/cgi-bin/carddisp.pl?gene=CANT1
CDH1	Cadherin 1	Protein Coding	P12830	62	GC16P068737	14.1222438812256	https://www.genecards.org/cgi-bin/carddisp.pl?gene=CDH1
SLC23A1	Solute Carrier Family 23 Member 1	Protein Coding	Q9UHI7	50	GC05M139367	14.1186122894287	https://www.genecards.org/cgi-bin/carddisp.pl?gene=SLC23A1
PPAT	Phosphoribosyl Pyrophosphate Amidotransferase	Protein Coding	Q06203	56	GC04M056393	14.0980253219604	https://www.genecards.org/cgi-bin/carddisp.pl?gene=PPAT
SLC22A13	Solute Carrier Family 22 Member 13	Protein Coding	Q9Y226	50	GC03P038265	14.0961332321167	https://www.genecards.org/cgi-bin/carddisp.pl?gene=SLC22A13
KIT	KIT Proto-Oncogene, Receptor Tyrosine Kinase	Protein Coding	P10721	66	GC04P054657	14.0791969299316	https://www.genecards.org/cgi-bin/carddisp.pl?gene=KIT
HFE	Homeostatic Iron Regulator	Protein Coding	Q30201	58	GC06P026087	14.070764541626	https://www.genecards.org/cgi-bin/carddisp.pl?gene=HFE
ENO2	Enolase 2	Protein Coding	P09104	60	GC12P006913	14.0566177368164	https://www.genecards.org/cgi-bin/carddisp.pl?gene=ENO2
CFH	Complement Factor H	Protein Coding	P08603	60	GC01P196621	14.0129013061523	https://www.genecards.org/cgi-bin/carddisp.pl?gene=CFH
CSN1S1	Casein Alpha S1	Protein Coding	P47710	50	GC04P070102	14.0110750198364	https://www.genecards.org/cgi-bin/carddisp.pl?gene=CSN1S1
SOD2-OT1	SOD2 Overlapping Transcript 1	RNA Gene		20	GC06M159772	13.9978170394897	https://www.genecards.org/cgi-bin/carddisp.pl?gene=SOD2-OT1
CDKN2A	Cyclin Dependent Kinase Inhibitor 2A	Protein Coding	Q8N726	64	GC09M021967	13.9841651916504	https://www.genecards.org/cgi-bin/carddisp.pl?gene=CDKN2A
CYP11A1	Cytochrome P450 Family 11 Subfamily A Member 1	Protein Coding	P05108	62	GC15M074337	13.9773769378662	https://www.genecards.org/cgi-bin/carddisp.pl?gene=CYP11A1
AGTR1	Angiotensin II Receptor Type 1	Protein Coding	P30556	65	GC03P148697	13.9761295318604	https://www.genecards.org/cgi-bin/carddisp.pl?gene=AGTR1
BRCA2	BRCA2 DNA Repair Associated	Protein Coding	P51587	61	GC13P032315	13.9475812911987	https://www.genecards.org/cgi-bin/carddisp.pl?gene=BRCA2
HLA-DQB1	Major Histocompatibility Complex, Class II, DQ Beta 1	Protein Coding	P01920	57	GC06M106540	13.9358177185059	https://www.genecards.org/cgi-bin/carddisp.pl?gene=HLA-DQB1
RAI14	Retinoic Acid Induced 14	Protein Coding	Q9P0K7	47	GC05P034656	13.908013343811	https://www.genecards.org/cgi-bin/carddisp.pl?gene=RAI14
LOC107133510	Origin Of Replication At HBB	Functional Element		10	GC11P005222	13.905571937561	https://www.genecards.org/cgi-bin/carddisp.pl?gene=LOC107133510
NOTCH2	Notch Receptor 2	Protein Coding	Q04721	65	GC01M119911	13.9005451202393	https://www.genecards.org/cgi-bin/carddisp.pl?gene=NOTCH2
IFT140	Intraflagellar Transport 140	Protein Coding	Q96RY7	52	GC16M049799	13.9002704620361	https://www.genecards.org/cgi-bin/carddisp.pl?gene=IFT140
ADRB3	Adrenoceptor Beta 3	Protein Coding	P13945	55	GC08M037962	13.8813171386719	https://www.genecards.org/cgi-bin/carddisp.pl?gene=ADRB3
AMBP	Alpha-1-Microglobulin/Bikunin Precursor	Protein Coding	P02760	57	GC09M114060	13.8701028823853	https://www.genecards.org/cgi-bin/carddisp.pl?gene=AMBP
AKR1B1	Aldo-Keto Reductase Family 1 Member B	Protein Coding	P15121	59	GC07M134442	13.847806930542	https://www.genecards.org/cgi-bin/carddisp.pl?gene=AKR1B1
KNG1	Kininogen 1	Protein Coding	P01042	61	GC03P186717	13.8476753234863	https://www.genecards.org/cgi-bin/carddisp.pl?gene=KNG1
NTRK1	Neurotrophic Receptor Tyrosine Kinase 1	Protein Coding	P04629	62	GC01P156815	13.8449382781982	https://www.genecards.org/cgi-bin/carddisp.pl?gene=NTRK1
PKD2	Polycystin 2, Transient Receptor Potential Cation Channel	Protein Coding	Q13563	61	GC04P088007	13.8339052200317	https://www.genecards.org/cgi-bin/carddisp.pl?gene=PKD2
TSHR	Thyroid Stimulating Hormone Receptor	Protein Coding	P16473	61	GC14P080954	13.8176822662354	https://www.genecards.org/cgi-bin/carddisp.pl?gene=TSHR
ALPP	Alkaline Phosphatase, Placental	Protein Coding	P05187	57	GC02P232378	13.7829723358154	https://www.genecards.org/cgi-bin/carddisp.pl?gene=ALPP
ALDOB	Aldolase, Fructose-Bisphosphate B	Protein Coding	P05062	59	GC09M101420	13.7484216690063	https://www.genecards.org/cgi-bin/carddisp.pl?gene=ALDOB
IDO1	Indoleamine 2,3-Dioxygenase 1	Protein Coding	P14902	59	GC08P044830	13.7434577941895	https://www.genecards.org/cgi-bin/carddisp.pl?gene=IDO1
ADCY10	Adenylate Cyclase 10	Protein Coding	Q96PN6	56	GC01M167809	13.7309732437134	https://www.genecards.org/cgi-bin/carddisp.pl?gene=ADCY10
FLAD1	Flavin Adenine Dinucleotide Synthetase 1	Protein Coding	Q8NFF5	52	GC01P154983	13.7065887451172	https://www.genecards.org/cgi-bin/carddisp.pl?gene=FLAD1
LEPQTL1	Leptin, Serum Levels Of	Genetic Locus		10	GC02U903086	13.7047309875488	https://www.genecards.org/cgi-bin/carddisp.pl?gene=LEPQTL1
MMP1	Matrix Metallopeptidase 1	Protein Coding	P03956	62	GC11M140392	13.6893215179443	https://www.genecards.org/cgi-bin/carddisp.pl?gene=MMP1
TERT	Telomerase Reverse Transcriptase	Protein Coding	O14746	64	GC05M001253	13.6617860794067	https://www.genecards.org/cgi-bin/carddisp.pl?gene=TERT
GCSH	Glycine Cleavage System Protein H	Protein Coding	P23434	54	GC16M081081	13.6573085784912	https://www.genecards.org/cgi-bin/carddisp.pl?gene=GCSH
BCL2L1	BCL2 Like 1	Protein Coding	Q07817	62	GC20M031664	13.6510934829712	https://www.genecards.org/cgi-bin/carddisp.pl?gene=BCL2L1
PLAT	Plasminogen Activator, Tissue Type	Protein Coding	P00750	62	GC08M042174	13.6445388793945	https://www.genecards.org/cgi-bin/carddisp.pl?gene=PLAT
CSF2	Colony Stimulating Factor 2	Protein Coding	P04141	58	GC05P132073	13.6301918029785	https://www.genecards.org/cgi-bin/carddisp.pl?gene=CSF2
NANP	N-Acetylneuraminic Acid Phosphatase	Protein Coding	Q8TBE9	44	GC20M026182	13.6275386810303	https://www.genecards.org/cgi-bin/carddisp.pl?gene=NANP
RPS6KB1	Ribosomal Protein S6 Kinase B1	Protein Coding	P23443	63	GC17P059893	13.6216640472412	https://www.genecards.org/cgi-bin/carddisp.pl?gene=RPS6KB1
CYP2A6	Cytochrome P450 Family 2 Subfamily A Member 6	Protein Coding	P11509	58	GC19M040843	13.5830917358398	https://www.genecards.org/cgi-bin/carddisp.pl?gene=CYP2A6
SERPINA1	Serpin Family A Member 1	Protein Coding	P01009	62	GC14M094376	13.5783920288086	https://www.genecards.org/cgi-bin/carddisp.pl?gene=SERPINA1
NR1H3	Nuclear Receptor Subfamily 1 Group H Member 3	Protein Coding	Q13133	59	GC11P047248	13.5638809204102	https://www.genecards.org/cgi-bin/carddisp.pl?gene=NR1H3
ADRB2	Adrenoceptor Beta 2	Protein Coding	P07550	62	GC05P159202	13.5590896606445	https://www.genecards.org/cgi-bin/carddisp.pl?gene=ADRB2
NDUFS4	NADH:Ubiquinone Oxidoreductase Subunit S4	Protein Coding	O43181	55	GC05P053560	13.5411415100098	https://www.genecards.org/cgi-bin/carddisp.pl?gene=NDUFS4
C3	Complement C3	Protein Coding	P01024	62	GC19M006677	13.5408058166504	https://www.genecards.org/cgi-bin/carddisp.pl?gene=C3
PLAU	Plasminogen Activator, Urokinase	Protein Coding	P00749	64	GC10P073909	13.4834461212158	https://www.genecards.org/cgi-bin/carddisp.pl?gene=PLAU
SLC34A1	Solute Carrier Family 34 Member 1	Protein Coding	Q06495	57	GC05P190362	13.4355211257935	https://www.genecards.org/cgi-bin/carddisp.pl?gene=SLC34A1
ELANE	Elastase, Neutrophil Expressed	Protein Coding	P08246	64	GC19P151362	13.3964500427246	https://www.genecards.org/cgi-bin/carddisp.pl?gene=ELANE
OCRL	OCRL Inositol Polyphosphate-5-Phosphatase	Protein Coding	Q01968	58	GC0XP129539	13.3911151885986	https://www.genecards.org/cgi-bin/carddisp.pl?gene=OCRL
HBG2	Hemoglobin Subunit Gamma 2	Protein Coding	P69892	55	GC11M015239	13.3733654022217	https://www.genecards.org/cgi-bin/carddisp.pl?gene=HBG2
TG	Thyroglobulin	Protein Coding	P01266	57	GC08P132866	13.3274154663086	https://www.genecards.org/cgi-bin/carddisp.pl?gene=TG
LCK	LCK Proto-Oncogene, Src Family Tyrosine Kinase	Protein Coding	P06239	65	GC01P032251	13.2812480926514	https://www.genecards.org/cgi-bin/carddisp.pl?gene=LCK
AKR1A1	Aldo-Keto Reductase Family 1 Member A1	Protein Coding	P14550	56	GC01P045550	13.2761697769165	https://www.genecards.org/cgi-bin/carddisp.pl?gene=AKR1A1
PGM3	Phosphoglucomutase 3	Protein Coding	O95394	55	GC06M107911	13.2670106887817	https://www.genecards.org/cgi-bin/carddisp.pl?gene=PGM3
NR3C2	Nuclear Receptor Subfamily 3 Group C Member 2	Protein Coding	P08235	59	GC04M148078	13.2550582885742	https://www.genecards.org/cgi-bin/carddisp.pl?gene=NR3C2
CNR1	Cannabinoid Receptor 1	Protein Coding	P21554	59	GC06M088139	13.2245540618896	https://www.genecards.org/cgi-bin/carddisp.pl?gene=CNR1
HRH2	Histamine Receptor H2	Protein Coding	P25021	56	GC05P175678	13.2220411300659	https://www.genecards.org/cgi-bin/carddisp.pl?gene=HRH2
POMC	Proopiomelanocortin	Protein Coding	P01189	61	GC02M025160	13.2212429046631	https://www.genecards.org/cgi-bin/carddisp.pl?gene=POMC
IL4	Interleukin 4	Protein Coding	P05112	59	GC05P132673	13.2194995880127	https://www.genecards.org/cgi-bin/carddisp.pl?gene=IL4
CTSB	Cathepsin B	Protein Coding	P07858	64	GC08M011842	13.2144508361816	https://www.genecards.org/cgi-bin/carddisp.pl?gene=CTSB
ITGAM	Integrin Subunit Alpha M	Protein Coding	P11215	62	GC16P121092	13.1981582641602	https://www.genecards.org/cgi-bin/carddisp.pl?gene=ITGAM
TIMP1	TIMP Metallopeptidase Inhibitor 1	Protein Coding	P01033	57	GC0XP060812	13.1541547775269	https://www.genecards.org/cgi-bin/carddisp.pl?gene=TIMP1
HSPA8	Heat Shock Protein Family A (Hsp70) Member 8	Protein Coding	P11142	62	GC11M123057	13.1334705352783	https://www.genecards.org/cgi-bin/carddisp.pl?gene=HSPA8
CDK1	Cyclin Dependent Kinase 1	Protein Coding	P06493	60	GC10P060772	13.1255397796631	https://www.genecards.org/cgi-bin/carddisp.pl?gene=CDK1
PHEX	Phosphate Regulating Endopeptidase X-Linked	Protein Coding	P78562	55	GC0XP022032	13.1240367889404	https://www.genecards.org/cgi-bin/carddisp.pl?gene=PHEX
HNF1B	HNF1 Homeobox B	Protein Coding	P35680	55	GC17M037686	13.1054048538208	https://www.genecards.org/cgi-bin/carddisp.pl?gene=HNF1B
COMP	Cartilage Oligomeric Matrix Protein	Protein Coding	P49747	60	GC19M108410	13.0959043502808	https://www.genecards.org/cgi-bin/carddisp.pl?gene=COMP
ANXA5	Annexin A5	Protein Coding	P08758	60	GC04M121667	13.0950860977173	https://www.genecards.org/cgi-bin/carddisp.pl?gene=ANXA5
CD40	CD40 Molecule	Protein Coding	P25942	63	GC20P046118	13.0901880264282	https://www.genecards.org/cgi-bin/carddisp.pl?gene=CD40
ATP6V1B1	ATPase H+ Transporting V1 Subunit B1	Protein Coding	P15313	56	GC02P070935	13.0795440673828	https://www.genecards.org/cgi-bin/carddisp.pl?gene=ATP6V1B1
ITGB3	Integrin Subunit Beta 3	Protein Coding	P05106	65	GC17P155043	13.061315536499	https://www.genecards.org/cgi-bin/carddisp.pl?gene=ITGB3
CDK4	Cyclin Dependent Kinase 4	Protein Coding	P11802	67	GC12M060483	13.0326910018921	https://www.genecards.org/cgi-bin/carddisp.pl?gene=CDK4
SLC23A2	Solute Carrier Family 23 Member 2	Protein Coding	Q9UGH3	51	GC20M004852	13.0190029144287	https://www.genecards.org/cgi-bin/carddisp.pl?gene=SLC23A2
MYH7	Myosin Heavy Chain 7	Protein Coding	P12883	60	GC14M023412	13.0118942260742	https://www.genecards.org/cgi-bin/carddisp.pl?gene=MYH7
SLC34A3	Solute Carrier Family 34 Member 3	Protein Coding	Q8N130	53	GC09P153356	12.9996461868286	https://www.genecards.org/cgi-bin/carddisp.pl?gene=SLC34A3
PRKACA	Protein Kinase CAMP-Activated Catalytic Subunit Alpha	Protein Coding	P17612	65	GC19M108254	12.9751005172729	https://www.genecards.org/cgi-bin/carddisp.pl?gene=PRKACA
ADK	Adenosine Kinase	Protein Coding	P55263	63	GC10P075949	12.9714107513428	https://www.genecards.org/cgi-bin/carddisp.pl?gene=ADK
TXN	Thioredoxin	Protein Coding	P10599	59	GC09M110243	12.9514856338501	https://www.genecards.org/cgi-bin/carddisp.pl?gene=TXN
HOGA1	4-Hydroxy-2-Oxoglutarate Aldolase 1	Protein Coding	Q86XE5	52	GC10P124264	12.947395324707	https://www.genecards.org/cgi-bin/carddisp.pl?gene=HOGA1
NFKBIA	NFKB Inhibitor Alpha	Protein Coding	P25963	64	GC14M035401	12.8813676834106	https://www.genecards.org/cgi-bin/carddisp.pl?gene=NFKBIA
APOA4	Apolipoprotein A4	Protein Coding	P06727	55	GC11M116820	12.8729734420776	https://www.genecards.org/cgi-bin/carddisp.pl?gene=APOA4
SERPINH1	Serpin Family H Member 1	Protein Coding	P50454	60	GC11P075562	12.8518476486206	https://www.genecards.org/cgi-bin/carddisp.pl?gene=SERPINH1
SELP	Selectin P	Protein Coding	P16109	59	GC01M169558	12.8180675506592	https://www.genecards.org/cgi-bin/carddisp.pl?gene=SELP
LOC106099062	HBB Recombination Region	Functional Element		10	GC11P020459	12.8088722229004	https://www.genecards.org/cgi-bin/carddisp.pl?gene=LOC106099062
MAPK10	Mitogen-Activated Protein Kinase 10	Protein Coding	P53779	60	GC04M085990	12.8062028884888	https://www.genecards.org/cgi-bin/carddisp.pl?gene=MAPK10
S100B	S100 Calcium Binding Protein B	Protein Coding	P04271	58	GC21M054960	12.7998027801514	https://www.genecards.org/cgi-bin/carddisp.pl?gene=S100B
EIF2S1	Eukaryotic Translation Initiation Factor 2 Subunit Alpha	Protein Coding	P05198	58	GC14P067359	12.7942371368408	https://www.genecards.org/cgi-bin/carddisp.pl?gene=EIF2S1
LPO	Lactoperoxidase	Protein Coding	P22079	54	GC17P058218	12.790093421936	https://www.genecards.org/cgi-bin/carddisp.pl?gene=LPO
GCK	Glucokinase	Protein Coding	P35557	62	GC07M045688	12.7832975387573	https://www.genecards.org/cgi-bin/carddisp.pl?gene=GCK
TPI1	Triosephosphate Isomerase 1	Protein Coding	P60174	60	GC12P006867	12.7682952880859	https://www.genecards.org/cgi-bin/carddisp.pl?gene=TPI1
MT-TL1	Mitochondrially Encoded TRNA-Leu (UUA/G) 1	RNA Gene		25	GCMTP003232	12.7608919143677	https://www.genecards.org/cgi-bin/carddisp.pl?gene=MT-TL1
ACE2	Angiotensin Converting Enzyme 2	Protein Coding	Q9BYF1	62	GC0XM015494	12.7549629211426	https://www.genecards.org/cgi-bin/carddisp.pl?gene=ACE2
SOAT1	Sterol O-Acyltransferase 1	Protein Coding	P35610	56	GC01P179320	12.7544775009155	https://www.genecards.org/cgi-bin/carddisp.pl?gene=SOAT1
TFAP2A	Transcription Factor AP-2 Alpha	Protein Coding	P05549	60	GC06M010393	12.7227964401245	https://www.genecards.org/cgi-bin/carddisp.pl?gene=TFAP2A
MT-ND1	Mitochondrially Encoded NADH:Ubiquinone Oxidoreductase Core Subunit 1	Protein Coding	P03886	47	GCMTP003309	12.7225551605225	https://www.genecards.org/cgi-bin/carddisp.pl?gene=MT-ND1
MSMB	Microseminoprotein Beta	Protein Coding	P08118	52	GC10M046033	12.7106990814209	https://www.genecards.org/cgi-bin/carddisp.pl?gene=MSMB
AOX1	Aldehyde Oxidase 1	Protein Coding	Q06278	56	GC02P200585	12.7047538757324	https://www.genecards.org/cgi-bin/carddisp.pl?gene=AOX1
FBXL4	F-Box And Leucine Rich Repeat Protein 4	Protein Coding	Q9UKA2	51	GC06M098868	12.6880779266357	https://www.genecards.org/cgi-bin/carddisp.pl?gene=FBXL4
PIK3C2A	Phosphatidylinositol-4-Phosphate 3-Kinase Catalytic Subunit Type 2 Alpha	Protein Coding	O00443	60	GC11M018151	12.6854467391968	https://www.genecards.org/cgi-bin/carddisp.pl?gene=PIK3C2A
SLC2A9-AS1	SLC2A9 Antisense RNA 1	RNA Gene		12	GC04P009988	12.6781177520752	https://www.genecards.org/cgi-bin/carddisp.pl?gene=SLC2A9-AS1
NADK2	NAD Kinase 2, Mitochondrial	Protein Coding	Q4G0N4	50	GC05M036770	12.6586236953735	https://www.genecards.org/cgi-bin/carddisp.pl?gene=NADK2
FGF19	Fibroblast Growth Factor 19	Protein Coding	O95750	57	GC11M139938	12.6515808105469	https://www.genecards.org/cgi-bin/carddisp.pl?gene=FGF19
C4A	Complement C4A (Chido/Rodgers Blood Group)	Protein Coding	P0C0L4	57	GC06P181914	12.6209144592285	https://www.genecards.org/cgi-bin/carddisp.pl?gene=C4A
HSPA5	Heat Shock Protein Family A (Hsp70) Member 5	Protein Coding	P11021	61	GC09M125234	12.6124658584595	https://www.genecards.org/cgi-bin/carddisp.pl?gene=HSPA5
LCN2	Lipocalin 2	Protein Coding	P80188	58	GC09P128149	12.5929622650146	https://www.genecards.org/cgi-bin/carddisp.pl?gene=LCN2
MPV17	Mitochondrial Inner Membrane Protein MPV17	Protein Coding	P39210	53	GC02M027309	12.5644998550415	https://www.genecards.org/cgi-bin/carddisp.pl?gene=MPV17
GLI3	GLI Family Zinc Finger 3	Protein Coding	P10071	62	GC07M041960	12.5519132614136	https://www.genecards.org/cgi-bin/carddisp.pl?gene=GLI3
IFNA2	Interferon Alpha 2	Protein Coding	P01563	56	GC09M021384	12.5097436904907	https://www.genecards.org/cgi-bin/carddisp.pl?gene=IFNA2
SI	Sucrase-Isomaltase	Protein Coding	P14410	58	GC03M164978	12.5016088485718	https://www.genecards.org/cgi-bin/carddisp.pl?gene=SI
KLK3	Kallikrein Related Peptidase 3	Protein Coding	P07288	60	GC19P050854	12.5009479522705	https://www.genecards.org/cgi-bin/carddisp.pl?gene=KLK3
PRNP	Prion Protein (Kanno Blood Group)	Protein Coding	F7VJQ1	61	GC20P004686	12.4820680618286	https://www.genecards.org/cgi-bin/carddisp.pl?gene=PRNP
F3	Coagulation Factor III, Tissue Factor	Protein Coding	P13726	58	GC01M095040	12.481837272644	https://www.genecards.org/cgi-bin/carddisp.pl?gene=F3
DPYS	Dihydropyrimidinase	Protein Coding	Q14117	58	GC08M104331	12.4663553237915	https://www.genecards.org/cgi-bin/carddisp.pl?gene=DPYS
RETN	Resistin	Protein Coding	Q9HD89	55	GC19P007669	12.4602556228638	https://www.genecards.org/cgi-bin/carddisp.pl?gene=RETN
CDK2	Cyclin Dependent Kinase 2	Protein Coding	P24941	64	GC12P055966	12.4546031951904	https://www.genecards.org/cgi-bin/carddisp.pl?gene=CDK2
BMP4	Bone Morphogenetic Protein 4	Protein Coding	P12644	62	GC14M053949	12.4264087677002	https://www.genecards.org/cgi-bin/carddisp.pl?gene=BMP4
PKLR	Pyruvate Kinase L/R	Protein Coding	P30613	60	GC01M155289	12.3619108200073	https://www.genecards.org/cgi-bin/carddisp.pl?gene=PKLR
IL1RN	Interleukin 1 Receptor Antagonist	Protein Coding	P18510	62	GC02P154111	12.3583498001099	https://www.genecards.org/cgi-bin/carddisp.pl?gene=IL1RN
ENPP2	Ectonucleotide Pyrophosphatase/Phosphodiesterase 2	Protein Coding	Q13822	58	GC08M119556	12.3556070327759	https://www.genecards.org/cgi-bin/carddisp.pl?gene=ENPP2
SLC5A6	Solute Carrier Family 5 Member 6	Protein Coding	Q9Y289	57	GC02M027201	12.3326597213745	https://www.genecards.org/cgi-bin/carddisp.pl?gene=SLC5A6
SLPI	Secretory Leukocyte Peptidase Inhibitor	Protein Coding	P03973	53	GC20M045252	12.3310594558716	https://www.genecards.org/cgi-bin/carddisp.pl?gene=SLPI
PTPRC	Protein Tyrosine Phosphatase Receptor Type C	Protein Coding	P08575	65	GC01P198607	12.3295812606812	https://www.genecards.org/cgi-bin/carddisp.pl?gene=PTPRC
ASAH2	N-Acylsphingosine Amidohydrolase 2	Protein Coding	Q9NR71	54	GC10M050182	12.326322555542	https://www.genecards.org/cgi-bin/carddisp.pl?gene=ASAH2
SLC13A2	Solute Carrier Family 13 Member 2	Protein Coding	Q13183	52	GC17P028473	12.3018417358398	https://www.genecards.org/cgi-bin/carddisp.pl?gene=SLC13A2
NPPA	Natriuretic Peptide A	Protein Coding	P01160	57	GC01M022465	12.2947425842285	https://www.genecards.org/cgi-bin/carddisp.pl?gene=NPPA
CIITA	Class II Major Histocompatibility Complex Transactivator	Protein Coding	P33076	56	GC16P120364	12.2763805389404	https://www.genecards.org/cgi-bin/carddisp.pl?gene=CIITA
HSPA4	Heat Shock Protein Family A (Hsp70) Member 4	Protein Coding	P34932	55	GC05P133132	12.2635488510132	https://www.genecards.org/cgi-bin/carddisp.pl?gene=HSPA4
MT-ND5	Mitochondrially Encoded NADH:Ubiquinone Oxidoreductase Core Subunit 5	Protein Coding	P03915	45	GCMTP012339	12.2361946105957	https://www.genecards.org/cgi-bin/carddisp.pl?gene=MT-ND5
PRKCD	Protein Kinase C Delta	Protein Coding	Q05655	65	GC03P053156	12.226842880249	https://www.genecards.org/cgi-bin/carddisp.pl?gene=PRKCD
GPX3	Glutathione Peroxidase 3	Protein Coding	P22352	54	GC05P159401	12.2041931152344	https://www.genecards.org/cgi-bin/carddisp.pl?gene=GPX3
JAG1	Jagged Canonical Notch Ligand 1	Protein Coding	P78504	63	GC20M010637	12.2015361785889	https://www.genecards.org/cgi-bin/carddisp.pl?gene=JAG1
MDM2	MDM2 Proto-Oncogene	Protein Coding	Q00987	67	GC12P068808	12.1784753799438	https://www.genecards.org/cgi-bin/carddisp.pl?gene=MDM2
GSK3B	Glycogen Synthase Kinase 3 Beta	Protein Coding	P49841	64	GC03M119821	12.1598672866821	https://www.genecards.org/cgi-bin/carddisp.pl?gene=GSK3B
STAT1	Signal Transducer And Activator Of Transcription 1	Protein Coding	P42224	65	GC02M190908	12.1577844619751	https://www.genecards.org/cgi-bin/carddisp.pl?gene=STAT1
CLDN16	Claudin 16	Protein Coding	Q9Y5I7	52	GC03P190290	12.1490411758423	https://www.genecards.org/cgi-bin/carddisp.pl?gene=CLDN16
OXT	Oxytocin/Neurophysin I Prepropeptide	Protein Coding	P01178	50	GC20P010955	12.0962190628052	https://www.genecards.org/cgi-bin/carddisp.pl?gene=OXT
CSF1	Colony Stimulating Factor 1	Protein Coding	P09603	57	GC01P111947	12.0911550521851	https://www.genecards.org/cgi-bin/carddisp.pl?gene=CSF1
MCL1	MCL1 Apoptosis Regulator, BCL2 Family Member	Protein Coding	Q07820	62	GC01M167251	12.0753746032715	https://www.genecards.org/cgi-bin/carddisp.pl?gene=MCL1
GRIK2	Glutamate Ionotropic Receptor Kainate Type Subunit 2	Protein Coding	Q13002	62	GC06P100962	12.0712604522705	https://www.genecards.org/cgi-bin/carddisp.pl?gene=GRIK2
SLC4A4	Solute Carrier Family 4 Member 4	Protein Coding	Q9Y6R1	59	GC04P071063	12.0502595901489	https://www.genecards.org/cgi-bin/carddisp.pl?gene=SLC4A4
MAOB	Monoamine Oxidase B	Protein Coding	P27338	57	GC0XM043766	12.048623085022	https://www.genecards.org/cgi-bin/carddisp.pl?gene=MAOB
MME	Membrane Metalloendopeptidase	Protein Coding	P08473	62	GC03P155024	12.0135269165039	https://www.genecards.org/cgi-bin/carddisp.pl?gene=MME
SMARCAL1	SNF2 Related Chromatin Remodeling Annealing Helicase 1	Protein Coding	Q9NZC9	58	GC02P216412	11.9971332550049	https://www.genecards.org/cgi-bin/carddisp.pl?gene=SMARCAL1
POLR1C	RNA Polymerase I And III Subunit C	Protein Coding	O15160	55	GC06P182073	11.9925184249878	https://www.genecards.org/cgi-bin/carddisp.pl?gene=POLR1C
SLC22A2	Solute Carrier Family 22 Member 2	Protein Coding	O15244	56	GC06M160232	11.9921522140503	https://www.genecards.org/cgi-bin/carddisp.pl?gene=SLC22A2
GSTM1	Glutathione S-Transferase Mu 1	Protein Coding	P09488	55	GC01P109687	11.985725402832	https://www.genecards.org/cgi-bin/carddisp.pl?gene=GSTM1
MPL	MPL Proto-Oncogene, Thrombopoietin Receptor	Protein Coding	P40238	60	GC01P043337	11.9726095199585	https://www.genecards.org/cgi-bin/carddisp.pl?gene=MPL
DYNC2H1	Dynein Cytoplasmic 2 Heavy Chain 1	Protein Coding	Q8NCM8	52	GC11P103109	11.9716844558716	https://www.genecards.org/cgi-bin/carddisp.pl?gene=DYNC2H1
CALM1	Calmodulin 1	Protein Coding	P0DP23	58	GC14P090396	11.9693412780762	https://www.genecards.org/cgi-bin/carddisp.pl?gene=CALM1
IL3	Interleukin 3	Protein Coding	P08700	57	GC05P132060	11.9680891036987	https://www.genecards.org/cgi-bin/carddisp.pl?gene=IL3
AGT	Angiotensinogen	Protein Coding	P01019	62	GC01M230690	11.9624786376953	https://www.genecards.org/cgi-bin/carddisp.pl?gene=AGT
IL13	Interleukin 13	Protein Coding	P35225	57	GC05P132656	11.9020700454712	https://www.genecards.org/cgi-bin/carddisp.pl?gene=IL13
SIRT1	Sirtuin 1	Protein Coding	Q96EB6	62	GC10P067884	11.8920011520386	https://www.genecards.org/cgi-bin/carddisp.pl?gene=SIRT1
LDHA	Lactate Dehydrogenase A	Protein Coding	P00338	64	GC11P018394	11.8825912475586	https://www.genecards.org/cgi-bin/carddisp.pl?gene=LDHA
PKHD1	PKHD1 Ciliary IPT Domain Containing Fibrocystin/Polyductin	Protein Coding	P08F94	50	GC06M106836	11.8444347381592	https://www.genecards.org/cgi-bin/carddisp.pl?gene=PKHD1
SHC1	SHC Adaptor Protein 1	Protein Coding	P29353	57	GC01M154962	11.8417568206787	https://www.genecards.org/cgi-bin/carddisp.pl?gene=SHC1
TKT	Transketolase	Protein Coding	P29401	58	GC03M053224	11.7944145202637	https://www.genecards.org/cgi-bin/carddisp.pl?gene=TKT
NT5C3A	5'-Nucleotidase, Cytosolic IIIA	Protein Coding	Q9H0P0	57	GC07M033014	11.7937955856323	https://www.genecards.org/cgi-bin/carddisp.pl?gene=NT5C3A
RHOA	Ras Homolog Family Member A	Protein Coding	P61586	62	GC03M049359	11.7638568878174	https://www.genecards.org/cgi-bin/carddisp.pl?gene=RHOA
MEFV	MEFV Innate Immunity Regulator, Pyrin	Protein Coding	O15553	57	GC16M049968	11.7449340820313	https://www.genecards.org/cgi-bin/carddisp.pl?gene=MEFV
AQP1	Aquaporin 1 (Colton Blood Group)	Protein Coding	P29972	60	GC07P030911	11.7406415939331	https://www.genecards.org/cgi-bin/carddisp.pl?gene=AQP1
MMP3	Matrix Metallopeptidase 3	Protein Coding	P08254	62	GC11M102835	11.735987663269	https://www.genecards.org/cgi-bin/carddisp.pl?gene=MMP3
CD59	CD59 Molecule (CD59 Blood Group)	Protein Coding	P13987	59	GC11M033737	11.7310562133789	https://www.genecards.org/cgi-bin/carddisp.pl?gene=CD59
IFNB1	Interferon Beta 1	Protein Coding	P01574	55	GC09M021077	11.7234582901001	https://www.genecards.org/cgi-bin/carddisp.pl?gene=IFNB1
SRF	Serum Response Factor	Protein Coding	P11831	56	GC06P043171	11.6965646743774	https://www.genecards.org/cgi-bin/carddisp.pl?gene=SRF
MT-ND2	Mitochondrially Encoded NADH:Ubiquinone Oxidoreductase Core Subunit 2	Protein Coding	P03891	44	GCMTP004472	11.6919641494751	https://www.genecards.org/cgi-bin/carddisp.pl?gene=MT-ND2
CXCR4	C-X-C Motif Chemokine Receptor 4	Protein Coding	P61073	65	GC02M136114	11.6860151290894	https://www.genecards.org/cgi-bin/carddisp.pl?gene=CXCR4
PRL	Prolactin	Protein Coding	P01236	56	GC06M022287	11.6730623245239	https://www.genecards.org/cgi-bin/carddisp.pl?gene=PRL
ADAR	Adenosine Deaminase RNA Specific	Protein Coding	P55265	60	GC01M167413	11.6637115478516	https://www.genecards.org/cgi-bin/carddisp.pl?gene=ADAR
CALCA	Calcitonin Related Polypeptide Alpha	Protein Coding	P06881	57	GC11M014966	11.6474533081055	https://www.genecards.org/cgi-bin/carddisp.pl?gene=CALCA
CCL3	C-C Motif Chemokine Ligand 3	Protein Coding	P10147	54	GC17M036088	11.5964441299438	https://www.genecards.org/cgi-bin/carddisp.pl?gene=CCL3
KCNJ1	Potassium Inwardly Rectifying Channel Subfamily J Member 1	Protein Coding	P48048	60	GC11M140815	11.5940704345703	https://www.genecards.org/cgi-bin/carddisp.pl?gene=KCNJ1
ANPEP	Alanyl Aminopeptidase, Membrane	Protein Coding	P15144	62	GC15M089784	11.5929498672485	https://www.genecards.org/cgi-bin/carddisp.pl?gene=ANPEP
MGAM	Maltase-Glucoamylase	Protein Coding	O43451	57	GC07P167658	11.5900945663452	https://www.genecards.org/cgi-bin/carddisp.pl?gene=MGAM
HDC	Histidine Decarboxylase	Protein Coding	P19113	58	GC15M050241	11.5798044204712	https://www.genecards.org/cgi-bin/carddisp.pl?gene=HDC
CARMIL1	Capping Protein Regulator And Myosin 1 Linker 1	Protein Coding	Q5VZK9	44	GC06P025584	11.563081741333	https://www.genecards.org/cgi-bin/carddisp.pl?gene=CARMIL1
LTF	Lactotransferrin	Protein Coding	P02788	58	GC03M046435	11.556941986084	https://www.genecards.org/cgi-bin/carddisp.pl?gene=LTF
TNFSF10	TNF Superfamily Member 10	Protein Coding	P50591	58	GC03M172505	11.5475206375122	https://www.genecards.org/cgi-bin/carddisp.pl?gene=TNFSF10
PTK2	Protein Tyrosine Kinase 2	Protein Coding	Q05397	61	GC08M140657	11.535774230957	https://www.genecards.org/cgi-bin/carddisp.pl?gene=PTK2
PHKA2	Phosphorylase Kinase Regulatory Subunit Alpha 2	Protein Coding	P46019	56	GC0XM018892	11.5329570770264	https://www.genecards.org/cgi-bin/carddisp.pl?gene=PHKA2
CD22	CD22 Molecule	Protein Coding	P20273	60	GC19P035319	11.5178623199463	https://www.genecards.org/cgi-bin/carddisp.pl?gene=CD22
FASLG	Fas Ligand	Protein Coding	P48023	61	GC01P172659	11.510534286499	https://www.genecards.org/cgi-bin/carddisp.pl?gene=FASLG
SLC26A1	Solute Carrier Family 26 Member 1	Protein Coding	Q9H2B4	51	GC04M006254	11.4957408905029	https://www.genecards.org/cgi-bin/carddisp.pl?gene=SLC26A1
AVPR2	Arginine Vasopressin Receptor 2	Protein Coding	P30518	60	GC0XP153902	11.4824743270874	https://www.genecards.org/cgi-bin/carddisp.pl?gene=AVPR2
SURF1	SURF1 Cytochrome C Oxidase Assembly Factor	Protein Coding	Q15526	55	GC09M133351	11.4599361419678	https://www.genecards.org/cgi-bin/carddisp.pl?gene=SURF1
GCN1	GCN1 Activator Of EIF2AK4	Protein Coding	Q92616	45	GC12M120128	11.427695274353	https://www.genecards.org/cgi-bin/carddisp.pl?gene=GCN1
FOLR2	Folate Receptor Beta	Protein Coding	P14207	55	GC11P072216	11.3911600112915	https://www.genecards.org/cgi-bin/carddisp.pl?gene=FOLR2
PKD1	Polycystin 1, Transient Receptor Potential Channel Interacting	Protein Coding	P98161	58	GC16M049832	11.3828620910645	https://www.genecards.org/cgi-bin/carddisp.pl?gene=PKD1
ATP6V0A4	ATPase H+ Transporting V0 Subunit A4	Protein Coding	Q9HBG4	55	GC07M138801	11.3816633224487	https://www.genecards.org/cgi-bin/carddisp.pl?gene=ATP6V0A4
SCARB1	Scavenger Receptor Class B Member 1	Protein Coding	Q8WTV0	60	GC12M124776	11.3650245666504	https://www.genecards.org/cgi-bin/carddisp.pl?gene=SCARB1
BIRC5	Baculoviral IAP Repeat Containing 5	Protein Coding	O15392	58	GC17P078214	11.3619155883789	https://www.genecards.org/cgi-bin/carddisp.pl?gene=BIRC5
RUNX1	RUNX Family Transcription Factor 1	Protein Coding	Q01196	62	GC21M034787	11.3560304641724	https://www.genecards.org/cgi-bin/carddisp.pl?gene=RUNX1
PMM2	Phosphomannomutase 2	Protein Coding	O15305	58	GC16P008788	11.3545999526978	https://www.genecards.org/cgi-bin/carddisp.pl?gene=PMM2
PGR	Progesterone Receptor	Protein Coding	P06401	62	GC11M140371	11.3246459960938	https://www.genecards.org/cgi-bin/carddisp.pl?gene=PGR
WDR35	WD Repeat Domain 35	Protein Coding	Q9P2L0	52	GC02M019910	11.3130168914795	https://www.genecards.org/cgi-bin/carddisp.pl?gene=WDR35
NR5A2	Nuclear Receptor Subfamily 5 Group A Member 2	Protein Coding	O00482	57	GC01P199996	11.2736301422119	https://www.genecards.org/cgi-bin/carddisp.pl?gene=NR5A2
PTH	Parathyroid Hormone	Protein Coding	P01270	58	GC11M013492	11.2656669616699	https://www.genecards.org/cgi-bin/carddisp.pl?gene=PTH
PRDX1	Peroxiredoxin 1	Protein Coding	Q06830	62	GC01M045906	11.260106086731	https://www.genecards.org/cgi-bin/carddisp.pl?gene=PRDX1
ACVR1	Activin A Receptor Type 1	Protein Coding	Q04771	64	GC02M157736	11.2540035247803	https://www.genecards.org/cgi-bin/carddisp.pl?gene=ACVR1
LGALS1	Galectin 1	Protein Coding	P09382	56	GC22P037675	11.1884794235229	https://www.genecards.org/cgi-bin/carddisp.pl?gene=LGALS1
PACS1	Phosphofurin Acidic Cluster Sorting Protein 1	Protein Coding	Q6VY07	53	GC11P107871	11.1855812072754	https://www.genecards.org/cgi-bin/carddisp.pl?gene=PACS1
PYGL	Glycogen Phosphorylase L	Protein Coding	P06737	59	GC14M050857	11.184178352356	https://www.genecards.org/cgi-bin/carddisp.pl?gene=PYGL
ALOX5AP	Arachidonate 5-Lipoxygenase Activating Protein	Protein Coding	P20292	56	GC13P030713	11.1808681488037	https://www.genecards.org/cgi-bin/carddisp.pl?gene=ALOX5AP
COL4A5	Collagen Type IV Alpha 5 Chain	Protein Coding	P29400	57	GC0XP108439	11.1763048171997	https://www.genecards.org/cgi-bin/carddisp.pl?gene=COL4A5
NDUFS1	NADH:Ubiquinone Oxidoreductase Core Subunit S1	Protein Coding	P28331	57	GC02M206114	11.1757612228394	https://www.genecards.org/cgi-bin/carddisp.pl?gene=NDUFS1
SLC6A4	Solute Carrier Family 6 Member 4	Protein Coding	P31645	61	GC17M030194	11.1588516235352	https://www.genecards.org/cgi-bin/carddisp.pl?gene=SLC6A4
FOXP3	Forkhead Box P3	Protein Coding	Q9BZS1	59	GC0XM049250	11.1207275390625	https://www.genecards.org/cgi-bin/carddisp.pl?gene=FOXP3
DHRS9	Dehydrogenase/Reductase 9	Protein Coding	Q9BPW9	51	GC02P169064	11.1004981994629	https://www.genecards.org/cgi-bin/carddisp.pl?gene=DHRS9
ALDOA	Aldolase, Fructose-Bisphosphate A	Protein Coding	P04075	62	GC16P030064	11.0914936065674	https://www.genecards.org/cgi-bin/carddisp.pl?gene=ALDOA
KCNJ11	Potassium Inwardly Rectifying Channel Subfamily J Member 11	Protein Coding	Q14654	59	GC11M018109	11.0854167938232	https://www.genecards.org/cgi-bin/carddisp.pl?gene=KCNJ11
XPA	XPA, DNA Damage Recognition And Repair Factor	Protein Coding	P23025	58	GC09M097654	11.0746059417725	https://www.genecards.org/cgi-bin/carddisp.pl?gene=XPA
HLA-C	Major Histocompatibility Complex, Class I, C	Protein Coding	P10321	57	GC06M106435	11.0668811798096	https://www.genecards.org/cgi-bin/carddisp.pl?gene=HLA-C
CGA	Glycoprotein Hormones, Alpha Polypeptide	Protein Coding	P01215	57	GC06M087085	11.033896446228	https://www.genecards.org/cgi-bin/carddisp.pl?gene=CGA
GDF5	Growth Differentiation Factor 5	Protein Coding	P43026	57	GC20M035433	11.0323057174683	https://www.genecards.org/cgi-bin/carddisp.pl?gene=GDF5
SOD3	Superoxide Dismutase 3	Protein Coding	P08294	55	GC04P030197	11.0313510894775	https://www.genecards.org/cgi-bin/carddisp.pl?gene=SOD3
CCNA2	Cyclin A2	Protein Coding	P20248	58	GC04M121816	11.0091562271118	https://www.genecards.org/cgi-bin/carddisp.pl?gene=CCNA2
VIPAS39	VPS33B Interacting Protein, Apical-Basolateral Polarity Regulator, Spe-39 Homolog	Protein Coding	Q9H9C1	48	GC14M077426	11.0082349777222	https://www.genecards.org/cgi-bin/carddisp.pl?gene=VIPAS39
CD79A	CD79a Molecule	Protein Coding	P11912	61	GC19P041877	11.0013046264648	https://www.genecards.org/cgi-bin/carddisp.pl?gene=CD79A
CUBN	Cubilin	Protein Coding	O60494	58	GC10M016824	10.9471559524536	https://www.genecards.org/cgi-bin/carddisp.pl?gene=CUBN
NQO1	NAD(P)H Quinone Dehydrogenase 1	Protein Coding	P15559	61	GC16M069706	10.9417591094971	https://www.genecards.org/cgi-bin/carddisp.pl?gene=NQO1
TFAM	Transcription Factor A, Mitochondrial	Protein Coding	Q00059	57	GC10P058385	10.9375686645508	https://www.genecards.org/cgi-bin/carddisp.pl?gene=TFAM
RELN	Reelin	Protein Coding	P78509	57	GC07M103471	10.9358997344971	https://www.genecards.org/cgi-bin/carddisp.pl?gene=RELN
NSD1	Nuclear Receptor Binding SET Domain Protein 1	Protein Coding	Q96L73	57	GC05P190349	10.8786191940308	https://www.genecards.org/cgi-bin/carddisp.pl?gene=NSD1
CYP24A1	Cytochrome P450 Family 24 Subfamily A Member 1	Protein Coding	Q07973	59	GC20M054153	10.8470640182495	https://www.genecards.org/cgi-bin/carddisp.pl?gene=CYP24A1
SLC9A1	Solute Carrier Family 9 Member A1	Protein Coding	P19634	63	GC01M034801	10.8445701599121	https://www.genecards.org/cgi-bin/carddisp.pl?gene=SLC9A1
GNRH1	Gonadotropin Releasing Hormone 1	Protein Coding	P01148	54	GC08M025419	10.844259262085	https://www.genecards.org/cgi-bin/carddisp.pl?gene=GNRH1
ALK	ALK Receptor Tyrosine Kinase	Protein Coding	Q9UM73	64	GC02M029307	10.7746171951294	https://www.genecards.org/cgi-bin/carddisp.pl?gene=ALK
NDUFV1	NADH:Ubiquinone Oxidoreductase Core Subunit V1	Protein Coding	P49821	58	GC11P107995	10.7638187408447	https://www.genecards.org/cgi-bin/carddisp.pl?gene=NDUFV1
PLAUR	Plasminogen Activator, Urokinase Receptor	Protein Coding	Q03405	57	GC19M043646	10.7479400634766	https://www.genecards.org/cgi-bin/carddisp.pl?gene=PLAUR
MT-CO1	Mitochondrially Encoded Cytochrome C Oxidase I	Protein Coding	P00395	47	GCMTP005906	10.7222766876221	https://www.genecards.org/cgi-bin/carddisp.pl?gene=MT-CO1
KITLG	KIT Ligand	Protein Coding	P21583	60	GC12M088492	10.6869764328003	https://www.genecards.org/cgi-bin/carddisp.pl?gene=KITLG
MT-ND6	Mitochondrially Encoded NADH:Ubiquinone Oxidoreductase Core Subunit 6	Protein Coding	P03923	44	GCMTM014151	10.6760663986206	https://www.genecards.org/cgi-bin/carddisp.pl?gene=MT-ND6
SKI	SKI Proto-Oncogene	Protein Coding	P12755	57	GC01P074968	10.6717386245728	https://www.genecards.org/cgi-bin/carddisp.pl?gene=SKI
RAG1	Recombination Activating 1	Protein Coding	P15918	56	GC11P036554	10.6701850891113	https://www.genecards.org/cgi-bin/carddisp.pl?gene=RAG1
COQ2	Coenzyme Q2, Polyprenyltransferase	Protein Coding	Q96H96	53	GC04M083261	10.6691017150879	https://www.genecards.org/cgi-bin/carddisp.pl?gene=COQ2
SULT1A3	Sulfotransferase Family 1A Member 3	Protein Coding	P0DMM9	47	GC16P030199	10.6499614715576	https://www.genecards.org/cgi-bin/carddisp.pl?gene=SULT1A3
CTSG	Cathepsin G	Protein Coding	P08311	58	GC14M024573	10.6420269012451	https://www.genecards.org/cgi-bin/carddisp.pl?gene=CTSG
OLAH	Oleoyl-ACP Hydrolase	Protein Coding	Q9NV23	45	GC10P015032	10.6082553863525	https://www.genecards.org/cgi-bin/carddisp.pl?gene=OLAH
DPP4	Dipeptidyl Peptidase 4	Protein Coding	P27487	62	GC02M161992	10.6017646789551	https://www.genecards.org/cgi-bin/carddisp.pl?gene=DPP4
ITPR1	Inositol 1,4,5-Trisphosphate Receptor Type 1	Protein Coding	Q14643	62	GC03P004496	10.5965566635132	https://www.genecards.org/cgi-bin/carddisp.pl?gene=ITPR1
PDGFRB	Platelet Derived Growth Factor Receptor Beta	Protein Coding	P09619	67	GC05M150113	10.5904312133789	https://www.genecards.org/cgi-bin/carddisp.pl?gene=PDGFRB
RNASE3	Ribonuclease A Family Member 3	Protein Coding	P12724	52	GC14P020891	10.5861759185791	https://www.genecards.org/cgi-bin/carddisp.pl?gene=RNASE3
NAT2	N-Acetyltransferase 2	Protein Coding	P11245	57	GC08P018391	10.5783157348633	https://www.genecards.org/cgi-bin/carddisp.pl?gene=NAT2
PTPN6	Protein Tyrosine Phosphatase Non-Receptor Type 6	Protein Coding	P29350	62	GC12P074082	10.5712718963623	https://www.genecards.org/cgi-bin/carddisp.pl?gene=PTPN6
CKB	Creatine Kinase B	Protein Coding	P12277	57	GC14M103519	10.5701417922974	https://www.genecards.org/cgi-bin/carddisp.pl?gene=CKB
GPI	Glucose-6-Phosphate Isomerase	Protein Coding	P06744	60	GC19P034359	10.5430860519409	https://www.genecards.org/cgi-bin/carddisp.pl?gene=GPI
RRM2B	Ribonucleotide Reductase Regulatory TP53 Inducible Subunit M2B	Protein Coding	Q7LG56	61	GC08M102204	10.5248460769653	https://www.genecards.org/cgi-bin/carddisp.pl?gene=RRM2B
GP1BA	Glycoprotein Ib Platelet Subunit Alpha	Protein Coding	P07359	60	GC17P004932	10.5216274261475	https://www.genecards.org/cgi-bin/carddisp.pl?gene=GP1BA
ESR2	Estrogen Receptor 2	Protein Coding	Q92731	61	GC14M064084	10.5165071487427	https://www.genecards.org/cgi-bin/carddisp.pl?gene=ESR2
RAC1	Rac Family Small GTPase 1	Protein Coding	P63000	62	GC07P019033	10.5104198455811	https://www.genecards.org/cgi-bin/carddisp.pl?gene=RAC1
PRKACG	Protein Kinase CAMP-Activated Catalytic Subunit Gamma	Protein Coding	P22612	58	GC09M072009	10.5104150772095	https://www.genecards.org/cgi-bin/carddisp.pl?gene=PRKACG
GREB1L	GREB1 Like Retinoic Acid Receptor Coactivator	Protein Coding	Q9C091	46	GC18P021242	10.5076999664307	https://www.genecards.org/cgi-bin/carddisp.pl?gene=GREB1L
SPG21	SPG21 Abhydrolase Domain Containing, Maspardin	Protein Coding	Q9NZD8	50	GC15M064963	10.4961967468262	https://www.genecards.org/cgi-bin/carddisp.pl?gene=SPG21
CHUK	Component Of Inhibitor Of Nuclear Factor Kappa B Kinase Complex	Protein Coding	O15111	63	GC10M100597	10.4866847991943	https://www.genecards.org/cgi-bin/carddisp.pl?gene=CHUK
AIRE	Autoimmune Regulator	Protein Coding	O43918	57	GC21P044285	10.4802484512329	https://www.genecards.org/cgi-bin/carddisp.pl?gene=AIRE
RB1	RB Transcriptional Corepressor 1	Protein Coding	P06400	61	GC13P048303	10.4704208374023	https://www.genecards.org/cgi-bin/carddisp.pl?gene=RB1
PPIG	Peptidylprolyl Isomerase G	Protein Coding	Q13427	53	GC02P169584	10.4657011032104	https://www.genecards.org/cgi-bin/carddisp.pl?gene=PPIG
DGKE	Diacylglycerol Kinase Epsilon	Protein Coding	P52429	58	GC17P056834	10.4612407684326	https://www.genecards.org/cgi-bin/carddisp.pl?gene=DGKE
LYN	LYN Proto-Oncogene, Src Family Tyrosine Kinase	Protein Coding	P07948	62	GC08P055879	10.4498929977417	https://www.genecards.org/cgi-bin/carddisp.pl?gene=LYN
WDR19	WD Repeat Domain 19	Protein Coding	Q8NEZ3	50	GC04P039858	10.4031543731689	https://www.genecards.org/cgi-bin/carddisp.pl?gene=WDR19
MIF	Macrophage Migration Inhibitory Factor	Protein Coding	P14174	61	GC22P023894	10.3848924636841	https://www.genecards.org/cgi-bin/carddisp.pl?gene=MIF
FAM20A	FAM20A Golgi Associated Secretory Pathway Pseudokinase	Protein Coding	Q96MK3	51	GC17M068535	10.3785734176636	https://www.genecards.org/cgi-bin/carddisp.pl?gene=FAM20A
FANCA	FA Complementation Group A	Protein Coding	O15360	62	GC16M090299	10.3484802246094	https://www.genecards.org/cgi-bin/carddisp.pl?gene=FANCA
APOC1	Apolipoprotein C1	Protein Coding	P02654	53	GC19P044914	10.3445796966553	https://www.genecards.org/cgi-bin/carddisp.pl?gene=APOC1
MT-CO2	Mitochondrially Encoded Cytochrome C Oxidase II	Protein Coding	P00403	50	GCMTP007587	10.3427305221558	https://www.genecards.org/cgi-bin/carddisp.pl?gene=MT-CO2
HAS2	Hyaluronan Synthase 2	Protein Coding	Q92819	55	GC08M121612	10.3422975540161	https://www.genecards.org/cgi-bin/carddisp.pl?gene=HAS2
COG2	Component Of Oligomeric Golgi Complex 2	Protein Coding	Q14746	51	GC01P230642	10.3357696533203	https://www.genecards.org/cgi-bin/carddisp.pl?gene=COG2
MT-ND4	Mitochondrially Encoded NADH:Ubiquinone Oxidoreductase Core Subunit 4	Protein Coding	P03905	44	GCMTP010762	10.3323316574097	https://www.genecards.org/cgi-bin/carddisp.pl?gene=MT-ND4
PARK7	Parkinsonism Associated Deglycase	Protein Coding	Q99497	60	GC01P075179	10.3239307403564	https://www.genecards.org/cgi-bin/carddisp.pl?gene=PARK7
CHKA	Choline Kinase Alpha	Protein Coding	P35790	57	GC11M068052	10.3091583251953	https://www.genecards.org/cgi-bin/carddisp.pl?gene=CHKA
PDGFRA	Platelet Derived Growth Factor Receptor Alpha	Protein Coding	P16234	66	GC04P054229	10.3010768890381	https://www.genecards.org/cgi-bin/carddisp.pl?gene=PDGFRA
AGER	Advanced Glycosylation End-Product Specific Receptor	Protein Coding	Q15109	59	GC06M032180	10.2998332977295	https://www.genecards.org/cgi-bin/carddisp.pl?gene=AGER
MIR21	MicroRNA 21	RNA Gene		33	GC17P059841	10.2864589691162	https://www.genecards.org/cgi-bin/carddisp.pl?gene=MIR21
IL17A	Interleukin 17A	Protein Coding	Q16552	55	GC06P052186	10.2848033905029	https://www.genecards.org/cgi-bin/carddisp.pl?gene=IL17A
PSPH	Phosphoserine Phosphatase	Protein Coding	P78330	57	GC07M080509	10.2800178527832	https://www.genecards.org/cgi-bin/carddisp.pl?gene=PSPH
BSND	Barttin CLCNK Type Accessory Subunit Beta	Protein Coding	Q8WZ55	52	GC01P054998	10.2779245376587	https://www.genecards.org/cgi-bin/carddisp.pl?gene=BSND
GPT2	Glutamic--Pyruvic Transaminase 2	Protein Coding	Q8TD30	58	GC16P121343	10.2771196365356	https://www.genecards.org/cgi-bin/carddisp.pl?gene=GPT2
STK11	Serine/Threonine Kinase 11	Protein Coding	Q15831	62	GC19P001177	10.2703924179077	https://www.genecards.org/cgi-bin/carddisp.pl?gene=STK11
CD320	CD320 Molecule	Protein Coding	Q9NPF0	52	GC19M008302	10.2591	https://www.genecards.org/cgi-bin/carddisp.pl?gene=CD320
CDKN1C	Cyclin Dependent Kinase Inhibitor 1C	Protein Coding	P49918	58	GC11M015146	10.2491769790649	https://www.genecards.org/cgi-bin/carddisp.pl?gene=CDKN1C
APOH	Apolipoprotein H	Protein Coding	P02749	58	GC17M066212	10.2482290267944	https://www.genecards.org/cgi-bin/carddisp.pl?gene=APOH
XYLT1	Xylosyltransferase 1	Protein Coding	Q86Y38	57	GC16M017101	10.2101917266846	https://www.genecards.org/cgi-bin/carddisp.pl?gene=XYLT1
ITGB2	Integrin Subunit Beta 2	Protein Coding	P05107	63	GC21M044885	10.1944046020508	https://www.genecards.org/cgi-bin/carddisp.pl?gene=ITGB2
GABARAP	GABA Type A Receptor-Associated Protein	Protein Coding	O95166	54	GC17M007240	10.1931295394897	https://www.genecards.org/cgi-bin/carddisp.pl?gene=GABARAP
CD9	CD9 Molecule	Protein Coding	P21926	57	GC12P074024	10.1621618270874	https://www.genecards.org/cgi-bin/carddisp.pl?gene=CD9
IGFBP1	Insulin Like Growth Factor Binding Protein 1	Protein Coding	P08833	55	GC07P051058	10.1568183898926	https://www.genecards.org/cgi-bin/carddisp.pl?gene=IGFBP1
WT1	WT1 Transcription Factor	Protein Coding	P19544	61	GC11M032365	10.1498355865479	https://www.genecards.org/cgi-bin/carddisp.pl?gene=WT1
ECI2	Enoyl-CoA Delta Isomerase 2	Protein Coding	O75521	54	GC06M004115	10.1462993621826	https://www.genecards.org/cgi-bin/carddisp.pl?gene=ECI2
GLI2	GLI Family Zinc Finger 2	Protein Coding	P10070	61	GC02P120735	10.1324405670166	https://www.genecards.org/cgi-bin/carddisp.pl?gene=GLI2
S100A9	S100 Calcium Binding Protein A9	Protein Coding	P06702	56	GC01P153357	10.1176443099976	https://www.genecards.org/cgi-bin/carddisp.pl?gene=S100A9
GYS1	Glycogen Synthase 1	Protein Coding	P13807	62	GC19M109023	10.1162919998169	https://www.genecards.org/cgi-bin/carddisp.pl?gene=GYS1
ALMS1	ALMS1 Centrosome And Basal Body Associated Protein	Protein Coding	Q8TCU4	51	GC02P073385	10.1111717224121	https://www.genecards.org/cgi-bin/carddisp.pl?gene=ALMS1
RELA	RELA Proto-Oncogene, NF-KB Subunit	Protein Coding	Q04206	64	GC11M065653	10.1044025421143	https://www.genecards.org/cgi-bin/carddisp.pl?gene=RELA
F7	Coagulation Factor VII	Protein Coding	P08709	61	GC13P113105	10.0957727432251	https://www.genecards.org/cgi-bin/carddisp.pl?gene=F7
TGIF1	TGFB Induced Factor Homeobox 1	Protein Coding	Q15583	57	GC18P003411	10.0666913986206	https://www.genecards.org/cgi-bin/carddisp.pl?gene=TGIF1
PRKG1	Protein Kinase CGMP-Dependent 1	Protein Coding	Q13976	63	GC10P052996	10.0650663375854	https://www.genecards.org/cgi-bin/carddisp.pl?gene=PRKG1
SLC12A3	Solute Carrier Family 12 Member 3	Protein Coding	P55017	60	GC16P056865	10.0594615936279	https://www.genecards.org/cgi-bin/carddisp.pl?gene=SLC12A3
HSD11B2	Hydroxysteroid 11-Beta Dehydrogenase 2	Protein Coding	P80365	58	GC16P121870	10.0535326004028	https://www.genecards.org/cgi-bin/carddisp.pl?gene=HSD11B2
PLAAT4	Phospholipase A And Acyltransferase 4	Protein Coding	Q9UL19	45	GC11P107584	10.0503635406494	https://www.genecards.org/cgi-bin/carddisp.pl?gene=PLAAT4
CD14	CD14 Molecule	Protein Coding	P08571	58	GC05M140631	10.0487327575684	https://www.genecards.org/cgi-bin/carddisp.pl?gene=CD14
MT-TP	Mitochondrially Encoded TRNA-Pro (CCN)	RNA Gene		19	GCMTM015957	10.0422430038452	https://www.genecards.org/cgi-bin/carddisp.pl?gene=MT-TP
NPHS1	NPHS1 Adhesion Molecule, Nephrin	Protein Coding	O60500	60	GC19M035825	10.0417432785034	https://www.genecards.org/cgi-bin/carddisp.pl?gene=NPHS1
PLD1	Phospholipase D1	Protein Coding	Q13393	63	GC03M171600	10.0337171554565	https://www.genecards.org/cgi-bin/carddisp.pl?gene=PLD1
ZAP70	Zeta Chain Of T Cell Receptor Associated Protein Kinase 70	Protein Coding	P43403	64	GC02P100091	10.0130701065063	https://www.genecards.org/cgi-bin/carddisp.pl?gene=ZAP70
IL1RAPL2	Interleukin 1 Receptor Accessory Protein Like 2	Protein Coding	Q9NP60	51	GC0XP104566	10.0018520355225	https://www.genecards.org/cgi-bin/carddisp.pl?gene=IL1RAPL2
CA4	Carbonic Anhydrase 4	Protein Coding	P22748	58	GC17P060149	9.98689746856689	https://www.genecards.org/cgi-bin/carddisp.pl?gene=CA4
PRKCE	Protein Kinase C Epsilon	Protein Coding	Q02156	61	GC02P045651	9.98026943206787	https://www.genecards.org/cgi-bin/carddisp.pl?gene=PRKCE
CACNA1A	Calcium Voltage-Gated Channel Subunit Alpha1 A	Protein Coding	O00555	61	GC19M013206	9.97652816772461	https://www.genecards.org/cgi-bin/carddisp.pl?gene=CACNA1A
S100A8	S100 Calcium Binding Protein A8	Protein Coding	P05109	55	GC01M167351	9.97249317169189	https://www.genecards.org/cgi-bin/carddisp.pl?gene=S100A8
SLC9A3	Solute Carrier Family 9 Member A3	Protein Coding	P48764	60	GC05M000472	9.9648962020874	https://www.genecards.org/cgi-bin/carddisp.pl?gene=SLC9A3
ANKH	ANKH Inorganic Pyrophosphate Transport Regulator	Protein Coding	Q9HCJ1	51	GC05M014860	9.93481159210205	https://www.genecards.org/cgi-bin/carddisp.pl?gene=ANKH
ABL1	ABL Proto-Oncogene 1, Non-Receptor Tyrosine Kinase	Protein Coding	P00519	65	GC09P130713	9.93003749847412	https://www.genecards.org/cgi-bin/carddisp.pl?gene=ABL1
NAALAD2	N-Acetylated Alpha-Linked Acidic Dipeptidase 2	Protein Coding	Q9Y3Q0	50	GC11P090131	9.92632007598877	https://www.genecards.org/cgi-bin/carddisp.pl?gene=NAALAD2
CCL4	C-C Motif Chemokine Ligand 4	Protein Coding	P13236	52	GC17P036103	9.92455291748047	https://www.genecards.org/cgi-bin/carddisp.pl?gene=CCL4
CD38	CD38 Molecule	Protein Coding	P28907	59	GC04P030063	9.90207290649414	https://www.genecards.org/cgi-bin/carddisp.pl?gene=CD38
TNNT2	Troponin T2, Cardiac Type	Protein Coding	P45379	61	GC01M201359	9.89430809020996	https://www.genecards.org/cgi-bin/carddisp.pl?gene=TNNT2
SHH	Sonic Hedgehog Signaling Molecule	Protein Coding	Q15465	63	GC07M155799	9.88064956665039	https://www.genecards.org/cgi-bin/carddisp.pl?gene=SHH
KEAP1	Kelch Like ECH Associated Protein 1	Protein Coding	Q14145	61	GC19M010486	9.87242794036865	https://www.genecards.org/cgi-bin/carddisp.pl?gene=KEAP1
HK1	Hexokinase 1	Protein Coding	P19367	63	GC10P069269	9.86312580108643	https://www.genecards.org/cgi-bin/carddisp.pl?gene=HK1
PF4	Platelet Factor 4	Protein Coding	P02776	52	GC04M073980	9.84673500061035	https://www.genecards.org/cgi-bin/carddisp.pl?gene=PF4
GATA4	GATA Binding Protein 4	Protein Coding	P43694	62	GC08P011676	9.84394550323486	https://www.genecards.org/cgi-bin/carddisp.pl?gene=GATA4
PDX1	Pancreatic And Duodenal Homeobox 1	Protein Coding	P52945	59	GC13P028977	9.82506561279297	https://www.genecards.org/cgi-bin/carddisp.pl?gene=PDX1
MYB	MYB Proto-Oncogene, Transcription Factor	Protein Coding	P10242	62	GC06P135181	9.80826377868652	https://www.genecards.org/cgi-bin/carddisp.pl?gene=MYB
GATA6	GATA Binding Protein 6	Protein Coding	Q92908	60	GC18P022169	9.78608894348145	https://www.genecards.org/cgi-bin/carddisp.pl?gene=GATA6
CXCL12	C-X-C Motif Chemokine Ligand 12	Protein Coding	P48061	59	GC10M044370	9.76545143127441	https://www.genecards.org/cgi-bin/carddisp.pl?gene=CXCL12
COQ9	Coenzyme Q9	Protein Coding	O75208	54	GC16P057447	9.76069831848145	https://www.genecards.org/cgi-bin/carddisp.pl?gene=COQ9
NDUFAF5	NADH:Ubiquinone Oxidoreductase Complex Assembly Factor 5	Protein Coding	Q5TEU4	48	GC20P014067	9.73653030395508	https://www.genecards.org/cgi-bin/carddisp.pl?gene=NDUFAF5
SLC2A5	Solute Carrier Family 2 Member 5	Protein Coding	P22732	54	GC01M022399	9.72646045684814	https://www.genecards.org/cgi-bin/carddisp.pl?gene=SLC2A5
CALM3	Calmodulin 3	Protein Coding	P0DP25	55	GC19P046601	9.72389125823975	https://www.genecards.org/cgi-bin/carddisp.pl?gene=CALM3
SARS2	Seryl-TRNA Synthetase 2, Mitochondrial	Protein Coding	Q9NP81	58	GC19M108720	9.72233486175537	https://www.genecards.org/cgi-bin/carddisp.pl?gene=SARS2
LRRK2	Leucine Rich Repeat Kinase 2	Protein Coding	Q5S007	62	GC12P040196	9.71888446807861	https://www.genecards.org/cgi-bin/carddisp.pl?gene=LRRK2
NTS	Neurotensin	Protein Coding	P30990	53	GC12P085876	9.70737171173096	https://www.genecards.org/cgi-bin/carddisp.pl?gene=NTS
SETBP1	SET Binding Protein 1	Protein Coding	Q9Y6X0	54	GC18P044680	9.70554256439209	https://www.genecards.org/cgi-bin/carddisp.pl?gene=SETBP1
COL4A3	Collagen Type IV Alpha 3 Chain	Protein Coding	Q01955	58	GC02P227164	9.69189167022705	https://www.genecards.org/cgi-bin/carddisp.pl?gene=COL4A3
PDK2	Pyruvate Dehydrogenase Kinase 2	Protein Coding	Q15119	54	GC17P155120	9.68656635284424	https://www.genecards.org/cgi-bin/carddisp.pl?gene=PDK2
THRB	Thyroid Hormone Receptor Beta	Protein Coding	P10828	61	GC03M024117	9.68424510955811	https://www.genecards.org/cgi-bin/carddisp.pl?gene=THRB
MAFB	MAF BZIP Transcription Factor B	Protein Coding	Q9Y5Q3	55	GC20M040685	9.66928291320801	https://www.genecards.org/cgi-bin/carddisp.pl?gene=MAFB
PLCG2	Phospholipase C Gamma 2	Protein Coding	P16885	65	GC16P122357	9.66078853607178	https://www.genecards.org/cgi-bin/carddisp.pl?gene=PLCG2
CKM	Creatine Kinase, M-Type	Protein Coding	P06732	58	GC19M045306	9.6332836151123	https://www.genecards.org/cgi-bin/carddisp.pl?gene=CKM
EIF2AK2	Eukaryotic Translation Initiation Factor 2 Alpha Kinase 2	Protein Coding	P19525	62	GC02M037099	9.60561561584473	https://www.genecards.org/cgi-bin/carddisp.pl?gene=EIF2AK2
SLC22A7	Solute Carrier Family 22 Member 7	Protein Coding	Q9Y694	52	GC06P182068	9.57925319671631	https://www.genecards.org/cgi-bin/carddisp.pl?gene=SLC22A7
KCNJ5	Potassium Inwardly Rectifying Channel Subfamily J Member 5	Protein Coding	P48544	61	GC11P128891	9.5755558013916	https://www.genecards.org/cgi-bin/carddisp.pl?gene=KCNJ5
HBG1	Hemoglobin Subunit Gamma 1	Protein Coding	P69891	54	GC11M015238	9.57013416290283	https://www.genecards.org/cgi-bin/carddisp.pl?gene=HBG1
COL11A1	Collagen Type XI Alpha 1 Chain	Protein Coding	P12107	55	GC01M102876	9.56281852722168	https://www.genecards.org/cgi-bin/carddisp.pl?gene=COL11A1
NPHP1	Nephrocystin 1	Protein Coding	O15259	55	GC02M110122	9.56014823913574	https://www.genecards.org/cgi-bin/carddisp.pl?gene=NPHP1
NR5A1	Nuclear Receptor Subfamily 5 Group A Member 1	Protein Coding	Q13285	62	GC09M124481	9.55472183227539	https://www.genecards.org/cgi-bin/carddisp.pl?gene=NR5A1
SEC61A1	SEC61 Translocon Subunit Alpha 1	Protein Coding	P61619	54	GC03P128051	9.55221748352051	https://www.genecards.org/cgi-bin/carddisp.pl?gene=SEC61A1
CFI	Complement Factor I	Protein Coding	P05156	61	GC04M109732	9.53645	https://www.genecards.org/cgi-bin/carddisp.pl?gene=CFI
ADRA2A	Adrenoceptor Alpha 2A	Protein Coding	P08913	60	GC10P111077	9.52043914794922	https://www.genecards.org/cgi-bin/carddisp.pl?gene=ADRA2A
NHERF1	NHERF Family PDZ Scaffold Protein 1	Protein Coding	O14745	57	GC17P155557	9.50634956359863	https://www.genecards.org/cgi-bin/carddisp.pl?gene=NHERF1
FYN	FYN Proto-Oncogene, Src Family Tyrosine Kinase	Protein Coding	P06241	60	GC06M111660	9.49983692169189	https://www.genecards.org/cgi-bin/carddisp.pl?gene=FYN
SCARB2	Scavenger Receptor Class B Member 2	Protein Coding	Q14108	58	GC04M076158	9.49246311187744	https://www.genecards.org/cgi-bin/carddisp.pl?gene=SCARB2
THPO	Thrombopoietin	Protein Coding	P40225	55	GC03M184371	9.48965167999268	https://www.genecards.org/cgi-bin/carddisp.pl?gene=THPO
ALDH16A1	Aldehyde Dehydrogenase 16 Family Member A1	Protein Coding	Q8IZ83	45	GC19P049453	9.48024368286133	https://www.genecards.org/cgi-bin/carddisp.pl?gene=ALDH16A1
TNFRSF1B	TNF Receptor Superfamily Member 1B	Protein Coding	P20333	61	GC01P075466	9.47698211669922	https://www.genecards.org/cgi-bin/carddisp.pl?gene=TNFRSF1B
KCNN4	Potassium Calcium-Activated Channel Subfamily N Member 4	Protein Coding	O15554	61	GC19M108842	9.44848155975342	https://www.genecards.org/cgi-bin/carddisp.pl?gene=KCNN4
KDR	Kinase Insert Domain Receptor	Protein Coding	P35968	67	GC04M055078	9.44483757019043	https://www.genecards.org/cgi-bin/carddisp.pl?gene=KDR
CDT1	Chromatin Licensing And DNA Replication Factor 1	Protein Coding	Q9H211	55	GC16P088803	9.44284725189209	https://www.genecards.org/cgi-bin/carddisp.pl?gene=CDT1
CD46	CD46 Molecule	Protein Coding	P15529	61	GC01P207752	9.43465805053711	https://www.genecards.org/cgi-bin/carddisp.pl?gene=CD46
CLU	Clusterin	Protein Coding	P10909	60	GC08M027596	9.42375564575195	https://www.genecards.org/cgi-bin/carddisp.pl?gene=CLU
PTK2B	Protein Tyrosine Kinase 2 Beta	Protein Coding	Q14289	62	GC08P027311	9.40887451171875	https://www.genecards.org/cgi-bin/carddisp.pl?gene=PTK2B
GSTT1	Glutathione S-Transferase Theta 1	Protein Coding	P30711	44	GC22Mi00270	9.39808464050293	https://www.genecards.org/cgi-bin/carddisp.pl?gene=GSTT1
VPS45	Vacuolar Protein Sorting 45 Homolog	Protein Coding	Q9NRW7	51	GC01P176465	9.38761711120605	https://www.genecards.org/cgi-bin/carddisp.pl?gene=VPS45
VHL	Von Hippel-Lindau Tumor Suppressor	Protein Coding	P40337	60	GC03P027018	9.37849140167236	https://www.genecards.org/cgi-bin/carddisp.pl?gene=VHL
ATF2	Activating Transcription Factor 2	Protein Coding	P15336	60	GC02M175072	9.36790084838867	https://www.genecards.org/cgi-bin/carddisp.pl?gene=ATF2
NR4A1	Nuclear Receptor Subfamily 4 Group A Member 1	Protein Coding	P22736	60	GC12P052022	9.36503887176514	https://www.genecards.org/cgi-bin/carddisp.pl?gene=NR4A1
KHK	Ketohexokinase	Protein Coding	P50053	56	GC02P027086	9.34551525115967	https://www.genecards.org/cgi-bin/carddisp.pl?gene=KHK
SELENON	Selenoprotein N	Protein Coding	Q9NZV5	51	GC01P025800	9.33228302001953	https://www.genecards.org/cgi-bin/carddisp.pl?gene=SELENON
LTA	Lymphotoxin Alpha	Protein Coding	P01374	55	GC06P181891	9.33098888397217	https://www.genecards.org/cgi-bin/carddisp.pl?gene=LTA
LTBP3	Latent Transforming Growth Factor Beta Binding Protein 3	Protein Coding	Q9NS15	55	GC11M065538	9.32254695892334	https://www.genecards.org/cgi-bin/carddisp.pl?gene=LTBP3
CFLAR	CASP8 And FADD Like Apoptosis Regulator	Protein Coding	O15519	57	GC02P204749	9.32023620605469	https://www.genecards.org/cgi-bin/carddisp.pl?gene=CFLAR
NAALADL1	N-Acetylated Alpha-Linked Acidic Dipeptidase Like 1	Protein Coding	Q9UQQ1	48	GC11M065044	9.29987907409668	https://www.genecards.org/cgi-bin/carddisp.pl?gene=NAALADL1
PRPS2	Phosphoribosyl Pyrophosphate Synthetase 2	Protein Coding	P11908	54	GC0XP012791	9.29573440551758	https://www.genecards.org/cgi-bin/carddisp.pl?gene=PRPS2
SGK1	Serum/Glucocorticoid Regulated Kinase 1	Protein Coding	O00141	62	GC06M134169	9.2782039642334	https://www.genecards.org/cgi-bin/carddisp.pl?gene=SGK1
AMPD2	Adenosine Monophosphate Deaminase 2	Protein Coding	Q01433	58	GC01P109616	9.27430725097656	https://www.genecards.org/cgi-bin/carddisp.pl?gene=AMPD2
TREX1	Three Prime Repair Exonuclease 1	Protein Coding	Q9NSU2	55	GC03P064970	9.27396106719971	https://www.genecards.org/cgi-bin/carddisp.pl?gene=TREX1
IGFBP2	Insulin Like Growth Factor Binding Protein 2	Protein Coding	P18065	57	GC02P216632	9.24002742767334	https://www.genecards.org/cgi-bin/carddisp.pl?gene=IGFBP2
IFT80	Intraflagellar Transport 80	Protein Coding	Q9P2H3	50	GC03M160256	9.21126079559326	https://www.genecards.org/cgi-bin/carddisp.pl?gene=IFT80
MT-ND3	Mitochondrially Encoded NADH:Ubiquinone Oxidoreductase Core Subunit 3	Protein Coding	P03897	45	GCMTP010061	9.20746040344238	https://www.genecards.org/cgi-bin/carddisp.pl?gene=MT-ND3
ORC4	Origin Recognition Complex Subunit 4	Protein Coding	O43929	53	GC02M147930	9.20424270629883	https://www.genecards.org/cgi-bin/carddisp.pl?gene=ORC4
MPI	Mannose Phosphate Isomerase	Protein Coding	P34949	56	GC15P074890	9.20285987854004	https://www.genecards.org/cgi-bin/carddisp.pl?gene=MPI
MYH11	Myosin Heavy Chain 11	Protein Coding	P35749	59	GC16M050383	9.20138549804688	https://www.genecards.org/cgi-bin/carddisp.pl?gene=MYH11
OPRM1	Opioid Receptor Mu 1	Protein Coding	P35372	61	GC06P183705	9.19310283660889	https://www.genecards.org/cgi-bin/carddisp.pl?gene=OPRM1
ITIH4	Inter-Alpha-Trypsin Inhibitor Heavy Chain 4	Protein Coding	Q14624	55	GC03M052812	9.18477344512939	https://www.genecards.org/cgi-bin/carddisp.pl?gene=ITIH4
PHKG2	Phosphorylase Kinase Catalytic Subunit Gamma 2	Protein Coding	P15735	58	GC16P121066	9.17700099945068	https://www.genecards.org/cgi-bin/carddisp.pl?gene=PHKG2
XPC	XPC Complex Subunit, DNA Damage Recognition And Repair Factor	Protein Coding	Q01831	58	GC03M028673	9.16629028320313	https://www.genecards.org/cgi-bin/carddisp.pl?gene=XPC
PRKD1	Protein Kinase D1	Protein Coding	Q15139	62	GC14M029576	9.16082954406738	https://www.genecards.org/cgi-bin/carddisp.pl?gene=PRKD1
LGALS3	Galectin 3	Protein Coding	P17931	57	GC14P055124	9.16069412231445	https://www.genecards.org/cgi-bin/carddisp.pl?gene=LGALS3
TBX6	T-Box Transcription Factor 6	Protein Coding	O95947	52	GC16M030085	9.16023349761963	https://www.genecards.org/cgi-bin/carddisp.pl?gene=TBX6
FBP1	Fructose-Bisphosphatase 1	Protein Coding	P09467	62	GC09M094603	9.15790462493896	https://www.genecards.org/cgi-bin/carddisp.pl?gene=FBP1
MYL2	Myosin Light Chain 2	Protein Coding	P10916	61	GC12M111995	9.15437793731689	https://www.genecards.org/cgi-bin/carddisp.pl?gene=MYL2
MEN1	Menin 1	Protein Coding	O00255	59	GC11M064803	9.14676666259766	https://www.genecards.org/cgi-bin/carddisp.pl?gene=MEN1
SLC5A8	Solute Carrier Family 5 Member 8	Protein Coding	Q8N695	53	GC12M101155	9.14167499542236	https://www.genecards.org/cgi-bin/carddisp.pl?gene=SLC5A8
SPTB	Spectrin Beta, Erythrocytic	Protein Coding	P11277	54	GC14M064746	9.13053798675537	https://www.genecards.org/cgi-bin/carddisp.pl?gene=SPTB
CSF1R	Colony Stimulating Factor 1 Receptor	Protein Coding	P07333	65	GC05M150053	9.12414455413818	https://www.genecards.org/cgi-bin/carddisp.pl?gene=CSF1R
PAX2	Paired Box 2	Protein Coding	Q02962	58	GC10P100735	9.11434459686279	https://www.genecards.org/cgi-bin/carddisp.pl?gene=PAX2
LMX1B	LIM Homeobox Transcription Factor 1 Beta	Protein Coding	O60663	55	GC09P152732	9.09992504119873	https://www.genecards.org/cgi-bin/carddisp.pl?gene=LMX1B
GALNT3	Polypeptide N-Acetylgalactosaminyltransferase 3	Protein Coding	Q14435	58	GC02M165747	9.09144306182861	https://www.genecards.org/cgi-bin/carddisp.pl?gene=GALNT3
HAMP	Hepcidin Antimicrobial Peptide	Protein Coding	P81172	56	GC19P152385	9.08112716674805	https://www.genecards.org/cgi-bin/carddisp.pl?gene=HAMP
CCL11	C-C Motif Chemokine Ligand 11	Protein Coding	P51671	58	GC17P034285	9.07680702209473	https://www.genecards.org/cgi-bin/carddisp.pl?gene=CCL11
CD55	CD55 Molecule (Cromer Blood Group)	Protein Coding	P08174	62	GC01P207321	9.05751609802246	https://www.genecards.org/cgi-bin/carddisp.pl?gene=CD55
FGF21	Fibroblast Growth Factor 21	Protein Coding	Q9NSA1	52	GC19P152833	9.05113220214844	https://www.genecards.org/cgi-bin/carddisp.pl?gene=FGF21
NPHS2	NPHS2 Stomatin Family Member, Podocin	Protein Coding	Q9NP85	54	GC01M179554	9.01313018798828	https://www.genecards.org/cgi-bin/carddisp.pl?gene=NPHS2
SHBG	Sex Hormone Binding Globulin	Protein Coding	P04278	55	GC17P007613	9.00843334197998	https://www.genecards.org/cgi-bin/carddisp.pl?gene=SHBG
IL11	Interleukin 11	Protein Coding	P20809	53	GC19M055364	8.98410129547119	https://www.genecards.org/cgi-bin/carddisp.pl?gene=IL11
HDAC6	Histone Deacetylase 6	Protein Coding	Q9UBN7	66	GC0XP048801	8.98001480102539	https://www.genecards.org/cgi-bin/carddisp.pl?gene=HDAC6
NDUFAF6	NADH:Ubiquinone Oxidoreductase Complex Assembly Factor 6	Protein Coding	Q330K2	48	GC08P094895	8.97909355163574	https://www.genecards.org/cgi-bin/carddisp.pl?gene=NDUFAF6
FOXRED1	FAD Dependent Oxidoreductase Domain Containing 1	Protein Coding	Q96CU9	53	GC11P126269	8.9747896194458	https://www.genecards.org/cgi-bin/carddisp.pl?gene=FOXRED1
IL2RG	Interleukin 2 Receptor Subunit Gamma	Protein Coding	P31785	61	GC0XM071127	8.97056484222412	https://www.genecards.org/cgi-bin/carddisp.pl?gene=IL2RG
CCN2	Cellular Communication Network Factor 2	Protein Coding	P29279	58	GC06M131948	8.96012306213379	https://www.genecards.org/cgi-bin/carddisp.pl?gene=CCN2
DNAJB11	DnaJ Heat Shock Protein Family (Hsp40) Member B11	Protein Coding	Q9UBS4	51	GC03P186567	8.94896125793457	https://www.genecards.org/cgi-bin/carddisp.pl?gene=DNAJB11
IFT122	Intraflagellar Transport 122	Protein Coding	Q9HBG6	52	GC03P143116	8.94421672821045	https://www.genecards.org/cgi-bin/carddisp.pl?gene=IFT122
MT-CO3	Mitochondrially Encoded Cytochrome C Oxidase III	Protein Coding	P00414	44	GCMTP009209	8.9272632598877	https://www.genecards.org/cgi-bin/carddisp.pl?gene=MT-CO3
MLXIPL	MLX Interacting Protein Like	Protein Coding	Q9NP71	55	GC07M073593	8.92392253875732	https://www.genecards.org/cgi-bin/carddisp.pl?gene=MLXIPL
KRT18	Keratin 18	Protein Coding	P05783	62	GC12P052948	8.9190149307251	https://www.genecards.org/cgi-bin/carddisp.pl?gene=KRT18
TSC2	TSC Complex Subunit 2	Protein Coding	P49815	64	GC16P120169	8.9116382598877	https://www.genecards.org/cgi-bin/carddisp.pl?gene=TSC2
CACNA1S	Calcium Voltage-Gated Channel Subunit Alpha1 S	Protein Coding	Q13698	62	GC01M201008	8.89830589294434	https://www.genecards.org/cgi-bin/carddisp.pl?gene=CACNA1S
SYT1	Synaptotagmin 1	Protein Coding	P21579	60	GC12P078863	8.89487934112549	https://www.genecards.org/cgi-bin/carddisp.pl?gene=SYT1
KCNJ2	Potassium Inwardly Rectifying Channel Subfamily J Member 2	Protein Coding	P63252	61	GC17P070168	8.89233779907227	https://www.genecards.org/cgi-bin/carddisp.pl?gene=KCNJ2
TTC21B	Tetratricopeptide Repeat Domain 21B	Protein Coding	Q7Z4L5	51	GC02M165905	8.88987922668457	https://www.genecards.org/cgi-bin/carddisp.pl?gene=TTC21B
GATA3	GATA Binding Protein 3	Protein Coding	P23771	63	GC10P008045	8.88119029998779	https://www.genecards.org/cgi-bin/carddisp.pl?gene=GATA3
FABP5P9	Fatty Acid Binding Protein 5 Pseudogene 9	Pseudogene		10	GC15P085415	8.87968921661377	https://www.genecards.org/cgi-bin/carddisp.pl?gene=FABP5P9
SLC5A1	Solute Carrier Family 5 Member 1	Protein Coding	P13866	60	GC22P032043	8.87383937835693	https://www.genecards.org/cgi-bin/carddisp.pl?gene=SLC5A1
TTPA	Alpha Tocopherol Transfer Protein	Protein Coding	P49638	55	GC08M063048	8.87181854248047	https://www.genecards.org/cgi-bin/carddisp.pl?gene=TTPA
H6PD	Hexose-6-Phosphate Dehydrogenase/Glucose 1-Dehydrogenase	Protein Coding	O95479	56	GC01P009234	8.83903503417969	https://www.genecards.org/cgi-bin/carddisp.pl?gene=H6PD
CTLA4	Cytotoxic T-Lymphocyte Associated Protein 4	Protein Coding	P16410	61	GC02P204860	8.83867645263672	https://www.genecards.org/cgi-bin/carddisp.pl?gene=CTLA4
NPHP3	Nephrocystin 3	Protein Coding	Q7Z494	51	GC03M132683	8.83634662628174	https://www.genecards.org/cgi-bin/carddisp.pl?gene=NPHP3
GPLD1	Glycosylphosphatidylinositol Specific Phospholipase D1	Protein Coding	P80108	55	GC06M024573	8.83074378967285	https://www.genecards.org/cgi-bin/carddisp.pl?gene=GPLD1
TNNI3	Troponin I3, Cardiac Type	Protein Coding	P19429	61	GC19M055151	8.82762336730957	https://www.genecards.org/cgi-bin/carddisp.pl?gene=TNNI3
TRA-TGC7-1	TRNA-Ala (Anticodon TGC) 7-1	RNA Gene		14	GC06M106311	8.82710838317871	https://www.genecards.org/cgi-bin/carddisp.pl?gene=TRA-TGC7-1
GLRA1	Glycine Receptor Alpha 1	Protein Coding	P23415	60	GC05M151822	8.82268524169922	https://www.genecards.org/cgi-bin/carddisp.pl?gene=GLRA1
LOC129930561	ATAC-STARR-Seq Lymphoblastoid Silent Region 902	Functional Element		9	GC01P082699	8.81338310241699	https://www.genecards.org/cgi-bin/carddisp.pl?gene=LOC129930561
NR4A2	Nuclear Receptor Subfamily 4 Group A Member 2	Protein Coding	P43354	59	GC02M156324	8.78911304473877	https://www.genecards.org/cgi-bin/carddisp.pl?gene=NR4A2
GBA3	Glucosylceramidase Beta 3 (Gene/Pseudogene)	Protein Coding	Q9H227	44	GC04P030165	8.78041934967041	https://www.genecards.org/cgi-bin/carddisp.pl?gene=GBA3
RNASEH2C	Ribonuclease H2 Subunit C	Protein Coding	Q8TDP1	51	GC11M065714	8.77361965179443	https://www.genecards.org/cgi-bin/carddisp.pl?gene=RNASEH2C
SLC22A4	Solute Carrier Family 22 Member 4	Protein Coding	Q9H015	58	GC05P132294	8.76981830596924	https://www.genecards.org/cgi-bin/carddisp.pl?gene=SLC22A4
PIK3CB	Phosphatidylinositol-4,5-Bisphosphate 3-Kinase Catalytic Subunit Beta	Protein Coding	P42338	61	GC03M138652	8.76590156555176	https://www.genecards.org/cgi-bin/carddisp.pl?gene=PIK3CB
AKAP13	A-Kinase Anchoring Protein 13	Protein Coding	Q12802	55	GC15P193847	8.7640266418457	https://www.genecards.org/cgi-bin/carddisp.pl?gene=AKAP13
KL	Klotho	Protein Coding	Q9UEF7	61	GC13P033016	8.7468843460083	https://www.genecards.org/cgi-bin/carddisp.pl?gene=KL
GJB1	Gap Junction Protein Beta 1	Protein Coding	P08034	60	GC0XP071212	8.74567031860352	https://www.genecards.org/cgi-bin/carddisp.pl?gene=GJB1
PLA2G7	Phospholipase A2 Group VII	Protein Coding	Q13093	63	GC06M046704	8.74002647399902	https://www.genecards.org/cgi-bin/carddisp.pl?gene=PLA2G7
GANAB	Glucosidase II Alpha Subunit	Protein Coding	Q14697	58	GC11M139658	8.74000930786133	https://www.genecards.org/cgi-bin/carddisp.pl?gene=GANAB
GBE1	1,4-Alpha-Glucan Branching Enzyme 1	Protein Coding	Q04446	57	GC03M081489	8.73128986358643	https://www.genecards.org/cgi-bin/carddisp.pl?gene=GBE1
FGA	Fibrinogen Alpha Chain	Protein Coding	P02671	62	GC04M154583	8.73094749450684	https://www.genecards.org/cgi-bin/carddisp.pl?gene=FGA
PKD2L1	Polycystin 2 Like 1, Transient Receptor Potential Cation Channel	Protein Coding	Q9P0L9	55	GC10M100288	8.72971343994141	https://www.genecards.org/cgi-bin/carddisp.pl?gene=PKD2L1
FLT3	Fms Related Receptor Tyrosine Kinase 3	Protein Coding	P36888	66	GC13M028003	8.72269725799561	https://www.genecards.org/cgi-bin/carddisp.pl?gene=FLT3
CYBA	Cytochrome B-245 Alpha Chain	Protein Coding	P13498	60	GC16M088643	8.71417045593262	https://www.genecards.org/cgi-bin/carddisp.pl?gene=CYBA
IFT172	Intraflagellar Transport 172	Protein Coding	Q9UG01	52	GC02M029258	8.70975399017334	https://www.genecards.org/cgi-bin/carddisp.pl?gene=IFT172
SLC15A2	Solute Carrier Family 15 Member 2	Protein Coding	Q16348	52	GC03P121894	8.70773506164551	https://www.genecards.org/cgi-bin/carddisp.pl?gene=SLC15A2
XIAP	X-Linked Inhibitor Of Apoptosis	Protein Coding	P98170	64	GC0XP123859	8.70367908477783	https://www.genecards.org/cgi-bin/carddisp.pl?gene=XIAP
SCO2	Synthesis Of Cytochrome C Oxidase 2	Protein Coding	O43819	58	GC22M050523	8.66143131256104	https://www.genecards.org/cgi-bin/carddisp.pl?gene=SCO2
ITGAL	Integrin Subunit Alpha L	Protein Coding	P20701	60	GC16P030472	8.63907051086426	https://www.genecards.org/cgi-bin/carddisp.pl?gene=ITGAL
PTGDS	Prostaglandin D2 Synthase	Protein Coding	P41222	59	GC09P153331	8.61913967132568	https://www.genecards.org/cgi-bin/carddisp.pl?gene=PTGDS
LEPR	Leptin Receptor	Protein Coding	P48357	62	GC01P078814	8.60374927520752	https://www.genecards.org/cgi-bin/carddisp.pl?gene=LEPR
XBP1	X-Box Binding Protein 1	Protein Coding	P17861	59	GC22M028794	8.5635404586792	https://www.genecards.org/cgi-bin/carddisp.pl?gene=XBP1
GC	GC Vitamin D Binding Protein	Protein Coding	P02774	58	GC04M071741	8.54673004150391	https://www.genecards.org/cgi-bin/carddisp.pl?gene=GC
ADH1B	Alcohol Dehydrogenase 1B (Class I), Beta Polypeptide	Protein Coding	P00325	57	GC04M099304	8.53872013092041	https://www.genecards.org/cgi-bin/carddisp.pl?gene=ADH1B
PSEN2	Presenilin 2	Protein Coding	P49810	63	GC01P226870	8.53292560577393	https://www.genecards.org/cgi-bin/carddisp.pl?gene=PSEN2
LRP1	LDL Receptor Related Protein 1	Protein Coding	Q07954	61	GC12P057128	8.53241348266602	https://www.genecards.org/cgi-bin/carddisp.pl?gene=LRP1
ALLC	Allantoicase	Protein Coding	Q8N6M5	45	GC02P004108	8.52826309204102	https://www.genecards.org/cgi-bin/carddisp.pl?gene=ALLC
CKMT1B	Creatine Kinase, Mitochondrial 1B	Protein Coding	P12532	48	GC15P192950	8.52612495422363	https://www.genecards.org/cgi-bin/carddisp.pl?gene=CKMT1B
HAS1	Hyaluronan Synthase 1	Protein Coding	Q92839	51	GC19M109166	8.52396392822266	https://www.genecards.org/cgi-bin/carddisp.pl?gene=HAS1
NONO	Non-POU Domain Containing Octamer Binding	Protein Coding	Q15233	58	GC0XP072017	8.52212333679199	https://www.genecards.org/cgi-bin/carddisp.pl?gene=NONO
PFAS	Phosphoribosylformylglycinamidine Synthase	Protein Coding	O15067	56	GC17P008247	8.51667404174805	https://www.genecards.org/cgi-bin/carddisp.pl?gene=PFAS
IL6R	Interleukin 6 Receptor	Protein Coding	P08887	63	GC01P154405	8.48242	https://www.genecards.org/cgi-bin/carddisp.pl?gene=IL6R
HLA-DQA1	Major Histocompatibility Complex, Class II, DQ Alpha 1	Protein Coding	P01909	55	GC06P181921	8.48064231872559	https://www.genecards.org/cgi-bin/carddisp.pl?gene=HLA-DQA1
ANK1	Ankyrin 1	Protein Coding	P16157	58	GC08M041653	8.47671127319336	https://www.genecards.org/cgi-bin/carddisp.pl?gene=ANK1
ALDH3B1	Aldehyde Dehydrogenase 3 Family Member B1	Protein Coding	P43353	52	GC11P108019	8.47434139251709	https://www.genecards.org/cgi-bin/carddisp.pl?gene=ALDH3B1
TTF2	Transcription Termination Factor 2	Protein Coding	Q9UNY4	51	GC01P117060	8.47413063049316	https://www.genecards.org/cgi-bin/carddisp.pl?gene=TTF2
JAK3	Janus Kinase 3	Protein Coding	P52333	65	GC19M017824	8.4673547744751	https://www.genecards.org/cgi-bin/carddisp.pl?gene=JAK3
GDF15	Growth Differentiation Factor 15	Protein Coding	Q99988	56	GC19P152105	8.46398639678955	https://www.genecards.org/cgi-bin/carddisp.pl?gene=GDF15
KCNE1	Potassium Voltage-Gated Channel Subfamily E Regulatory Subunit 1	Protein Coding	P15382	58	GC21M034446	8.45694732666016	https://www.genecards.org/cgi-bin/carddisp.pl?gene=KCNE1
ELAVL1	ELAV Like RNA Binding Protein 1	Protein Coding	Q15717	54	GC19M007958	8.45372581481934	https://www.genecards.org/cgi-bin/carddisp.pl?gene=ELAVL1
SELL	Selectin L	Protein Coding	P14151	56	GC01M169690	8.42254066467285	https://www.genecards.org/cgi-bin/carddisp.pl?gene=SELL
CLCNKB	Chloride Voltage-Gated Channel Kb	Protein Coding	P51801	55	GC01P075684	8.42192459106445	https://www.genecards.org/cgi-bin/carddisp.pl?gene=CLCNKB
EDNRA	Endothelin Receptor Type A	Protein Coding	P25101	62	GC04P147480	8.42037868499756	https://www.genecards.org/cgi-bin/carddisp.pl?gene=EDNRA
PLPBP	Pyridoxal Phosphate Binding Protein	Protein Coding	O94903	52	GC08P044751	8.37887001037598	https://www.genecards.org/cgi-bin/carddisp.pl?gene=PLPBP
PRPS1L1	Phosphoribosyl Pyrophosphate Synthetase 1 Like 1	Protein Coding	P21108	47	GC07M018026	8.37227821350098	https://www.genecards.org/cgi-bin/carddisp.pl?gene=PRPS1L1
ANXA1	Annexin A1	Protein Coding	P04083	60	GC09P073151	8.36368656158447	https://www.genecards.org/cgi-bin/carddisp.pl?gene=ANXA1
STAT5A	Signal Transducer And Activator Of Transcription 5A	Protein Coding	P42229	62	GC17P042287	8.35812091827393	https://www.genecards.org/cgi-bin/carddisp.pl?gene=STAT5A
CFB	Complement Factor B	Protein Coding	P00751	60	GC06P031945	8.35705947875977	https://www.genecards.org/cgi-bin/carddisp.pl?gene=CFB
SLC39A8	Solute Carrier Family 39 Member 8	Protein Coding	Q9C0K1	56	GC04M102252	8.35617733001709	https://www.genecards.org/cgi-bin/carddisp.pl?gene=SLC39A8
COL4A4	Collagen Type IV Alpha 4 Chain	Protein Coding	P53420	57	GC02M226973	8.34988975524902	https://www.genecards.org/cgi-bin/carddisp.pl?gene=COL4A4
HNF1A-AS1	HNF1A Antisense RNA 1	RNA Gene		28	GC12M124665	8.34725093841553	https://www.genecards.org/cgi-bin/carddisp.pl?gene=HNF1A-AS1
PHKB	Phosphorylase Kinase Regulatory Subunit Beta	Protein Coding	Q93100	55	GC16P121372	8.34088230133057	https://www.genecards.org/cgi-bin/carddisp.pl?gene=PHKB
SAA1	Serum Amyloid A1	Protein Coding	P0DJI8	51	GC11P021404	8.33585453033447	https://www.genecards.org/cgi-bin/carddisp.pl?gene=SAA1
LAP3	Leucine Aminopeptidase 3	Protein Coding	P28838	55	GC04P030099	8.30338096618652	https://www.genecards.org/cgi-bin/carddisp.pl?gene=LAP3
CALM2	Calmodulin 2	Protein Coding	P0DP24	56	GC02M047160	8.29663	https://www.genecards.org/cgi-bin/carddisp.pl?gene=CALM2
WNK1	WNK Lysine Deficient Protein Kinase 1	Protein Coding	Q9H4A3	61	GC12P000857	8.29497146606445	https://www.genecards.org/cgi-bin/carddisp.pl?gene=WNK1
GDA	Guanine Deaminase	Protein Coding	Q9Y2T3	57	GC09P072114	8.29343605041504	https://www.genecards.org/cgi-bin/carddisp.pl?gene=GDA
PGR-AS1	PGR Antisense RNA 1	RNA Gene		20	GC11P108894	8.27466583251953	https://www.genecards.org/cgi-bin/carddisp.pl?gene=PGR-AS1
MMP14	Matrix Metallopeptidase 14	Protein Coding	P50281	64	GC14P057548	8.26628971099854	https://www.genecards.org/cgi-bin/carddisp.pl?gene=MMP14
P2RX7	Purinergic Receptor P2X 7	Protein Coding	Q99572	60	GC12P138914	8.25334739685059	https://www.genecards.org/cgi-bin/carddisp.pl?gene=P2RX7
IL2RB	Interleukin 2 Receptor Subunit Beta	Protein Coding	P14784	62	GC22M086125	8.24301815032959	https://www.genecards.org/cgi-bin/carddisp.pl?gene=IL2RB
NDUFS7	NADH:Ubiquinone Oxidoreductase Core Subunit S7	Protein Coding	O75251	58	GC19P151406	8.23709392547607	https://www.genecards.org/cgi-bin/carddisp.pl?gene=NDUFS7
ADM	Adrenomedullin	Protein Coding	P35318	57	GC11P021130	8.2361946105957	https://www.genecards.org/cgi-bin/carddisp.pl?gene=ADM
FOXO1	Forkhead Box O1	Protein Coding	Q12778	64	GC13M040555	8.22302627563477	https://www.genecards.org/cgi-bin/carddisp.pl?gene=FOXO1
HACD3	3-Hydroxyacyl-CoA Dehydratase 3	Protein Coding	Q9P035	43	GC15P065530	8.19692611694336	https://www.genecards.org/cgi-bin/carddisp.pl?gene=HACD3
RRAGD	Ras Related GTP Binding D	Protein Coding	Q9NQL2	51	GC06M089364	8.19059181213379	https://www.genecards.org/cgi-bin/carddisp.pl?gene=RRAGD
TNFRSF10B	TNF Receptor Superfamily Member 10b	Protein Coding	O14763	62	GC08M023006	8.18791484832764	https://www.genecards.org/cgi-bin/carddisp.pl?gene=TNFRSF10B
PIGA	Phosphatidylinositol Glycan Anchor Biosynthesis Class A	Protein Coding	P37287	56	GC0XM015319	8.16745471954346	https://www.genecards.org/cgi-bin/carddisp.pl?gene=PIGA
NRIP1	Nuclear Receptor Interacting Protein 1	Protein Coding	P48552	57	GC21M014961	8.16127395629883	https://www.genecards.org/cgi-bin/carddisp.pl?gene=NRIP1
NOD2	Nucleotide Binding Oligomerization Domain Containing 2	Protein Coding	Q9HC29	61	GC16P050693	8.15939903259277	https://www.genecards.org/cgi-bin/carddisp.pl?gene=NOD2
TSC1	TSC Complex Subunit 1	Protein Coding	Q92574	61	GC09M132891	8.15796089172363	https://www.genecards.org/cgi-bin/carddisp.pl?gene=TSC1
NRG1	Neuregulin 1	Protein Coding	Q02297	61	GC08P031639	8.14045524597168	https://www.genecards.org/cgi-bin/carddisp.pl?gene=NRG1
RPTOR	Regulatory Associated Protein Of MTOR Complex 1	Protein Coding	Q8N122	57	GC17P080544	8.13254451751709	https://www.genecards.org/cgi-bin/carddisp.pl?gene=RPTOR
BBS1	Bardet-Biedl Syndrome 1	Protein Coding	Q8NFJ9	52	GC11P107927	8.12861442565918	https://www.genecards.org/cgi-bin/carddisp.pl?gene=BBS1
TRPC6	Transient Receptor Potential Cation Channel Subfamily C Member 6	Protein Coding	Q9Y210	62	GC11M101451	8.12289237976074	https://www.genecards.org/cgi-bin/carddisp.pl?gene=TRPC6
ITGA4	Integrin Subunit Alpha 4	Protein Coding	P13612	62	GC02P181501	8.11628437042236	https://www.genecards.org/cgi-bin/carddisp.pl?gene=ITGA4
CXCL10	C-X-C Motif Chemokine Ligand 10	Protein Coding	P02778	57	GC04M076021	8.10274696350098	https://www.genecards.org/cgi-bin/carddisp.pl?gene=CXCL10
TLR9	Toll Like Receptor 9	Protein Coding	Q9NR96	58	GC03M054885	8.08683300018311	https://www.genecards.org/cgi-bin/carddisp.pl?gene=TLR9
MC4R	Melanocortin 4 Receptor	Protein Coding	P32245	58	GC18M060371	8.07272911071777	https://www.genecards.org/cgi-bin/carddisp.pl?gene=MC4R
NAMPT	Nicotinamide Phosphoribosyltransferase	Protein Coding	P43490	60	GC07M106248	8.06580257415771	https://www.genecards.org/cgi-bin/carddisp.pl?gene=NAMPT
KCNA5	Potassium Voltage-Gated Channel Subfamily A Member 5	Protein Coding	P22460	58	GC12P005043	8.04768753051758	https://www.genecards.org/cgi-bin/carddisp.pl?gene=KCNA5
CEP290	Centrosomal Protein 290	Protein Coding	O15078	54	GC12M088049	8.04308700561523	https://www.genecards.org/cgi-bin/carddisp.pl?gene=CEP290
HAVCR1	Hepatitis A Virus Cellular Receptor 1	Protein Coding	Q96D42	55	GC05M157028	8.01604	https://www.genecards.org/cgi-bin/carddisp.pl?gene=HAVCR1
SCARNA5	Small Cajal Body-Specific RNA 5	RNA Gene		28	GC02P233275	8.01327323913574	https://www.genecards.org/cgi-bin/carddisp.pl?gene=SCARNA5
MT-TS1	Mitochondrially Encoded TRNA-Ser (UCN) 1	RNA Gene		22	GCMTM007447	7.98885345458984	https://www.genecards.org/cgi-bin/carddisp.pl?gene=MT-TS1
OSM	Oncostatin M	Protein Coding	P13725	55	GC22M030262	7.98879337310791	https://www.genecards.org/cgi-bin/carddisp.pl?gene=OSM
MT-ATP8	Mitochondrially Encoded ATP Synthase Membrane Subunit 8	Protein Coding	P03928	42	GCMTP008368	7.98714303970337	https://www.genecards.org/cgi-bin/carddisp.pl?gene=MT-ATP8
ARNT	Aryl Hydrocarbon Receptor Nuclear Translocator	Protein Coding	P27540	58	GC01M150809	7.98650217056274	https://www.genecards.org/cgi-bin/carddisp.pl?gene=ARNT
MYD88	MYD88 Innate Immune Signal Transduction Adaptor	Protein Coding	Q99836	62	GC03P038501	7.9710693359375	https://www.genecards.org/cgi-bin/carddisp.pl?gene=MYD88
USH2A	Usherin	Protein Coding	O75445	51	GC01M215622	7.93661212921143	https://www.genecards.org/cgi-bin/carddisp.pl?gene=USH2A
TOR1A	Torsin Family 1 Member A	Protein Coding	O14656	59	GC09M129812	7.92452049255371	https://www.genecards.org/cgi-bin/carddisp.pl?gene=TOR1A
FRAS1	Fraser Extracellular Matrix Complex Subunit 1	Protein Coding	Q86XX4	49	GC04P078057	7.91838264465332	https://www.genecards.org/cgi-bin/carddisp.pl?gene=FRAS1
HTR2A	5-Hydroxytryptamine Receptor 2A	Protein Coding	P28223	61	GC13M046831	7.90719556808472	https://www.genecards.org/cgi-bin/carddisp.pl?gene=HTR2A
ENG	Endoglin	Protein Coding	P17813	60	GC09M131710	7.90095472335815	https://www.genecards.org/cgi-bin/carddisp.pl?gene=ENG
MMP8	Matrix Metallopeptidase 8	Protein Coding	P22894	60	GC11M140389	7.8981876373291	https://www.genecards.org/cgi-bin/carddisp.pl?gene=MMP8
PTGIS	Prostaglandin I2 Synthase	Protein Coding	Q16647	57	GC20M049503	7.8951244354248	https://www.genecards.org/cgi-bin/carddisp.pl?gene=PTGIS
TRPM4	Transient Receptor Potential Cation Channel Subfamily M Member 4	Protein Coding	Q8TD43	56	GC19P049157	7.89236640930176	https://www.genecards.org/cgi-bin/carddisp.pl?gene=TRPM4
PTGES	Prostaglandin E Synthase	Protein Coding	O14684	54	GC09M129738	7.87863397598267	https://www.genecards.org/cgi-bin/carddisp.pl?gene=PTGES
IL15	Interleukin 15	Protein Coding	P40933	55	GC04P141636	7.87525653839111	https://www.genecards.org/cgi-bin/carddisp.pl?gene=IL15
AQP2	Aquaporin 2	Protein Coding	P41181	61	GC12P049950	7.86541175842285	https://www.genecards.org/cgi-bin/carddisp.pl?gene=AQP2
TNFRSF10A	TNF Receptor Superfamily Member 10a	Protein Coding	O00220	57	GC08M023190	7.86193180084229	https://www.genecards.org/cgi-bin/carddisp.pl?gene=TNFRSF10A
ADAM17	ADAM Metallopeptidase Domain 17	Protein Coding	P78536	64	GC02M009488	7.85970783233643	https://www.genecards.org/cgi-bin/carddisp.pl?gene=ADAM17
AFG3L2	AFG3 Like Matrix AAA Peptidase Subunit 2	Protein Coding	Q9Y4W6	58	GC18M012328	7.84667682647705	https://www.genecards.org/cgi-bin/carddisp.pl?gene=AFG3L2
NME1	NME/NM23 Nucleoside Diphosphate Kinase 1	Protein Coding	P15531	60	GC17P155153	7.83410787582397	https://www.genecards.org/cgi-bin/carddisp.pl?gene=NME1
SPTA1	Spectrin Alpha, Erythrocytic 1	Protein Coding	P02549	57	GC01M158610	7.83304834365845	https://www.genecards.org/cgi-bin/carddisp.pl?gene=SPTA1
PDE4A	Phosphodiesterase 4A	Protein Coding	P27815	57	GC19P010416	7.81203031539917	https://www.genecards.org/cgi-bin/carddisp.pl?gene=PDE4A
PCSK2	Proprotein Convertase Subtilisin/Kexin Type 2	Protein Coding	P16519	57	GC20P017226	7.80241966247559	https://www.genecards.org/cgi-bin/carddisp.pl?gene=PCSK2
DGKD	Diacylglycerol Kinase Delta	Protein Coding	Q16760	55	GC02P235075	7.79759168624878	https://www.genecards.org/cgi-bin/carddisp.pl?gene=DGKD
DDHD2	DDHD Domain Containing 2	Protein Coding	O94830	51	GC08P038225	7.79594087600708	https://www.genecards.org/cgi-bin/carddisp.pl?gene=DDHD2
SLC12A2	Solute Carrier Family 12 Member 2	Protein Coding	P55011	62	GC05P128083	7.79182481765747	https://www.genecards.org/cgi-bin/carddisp.pl?gene=SLC12A2
MICB	MHC Class I Polypeptide-Related Sequence B	Protein Coding	Q29980	52	GC06P181888	7.77490711212158	https://www.genecards.org/cgi-bin/carddisp.pl?gene=MICB
PAX6	Paired Box 6	Protein Coding	P26367	61	GC11M031784	7.77251005172729	https://www.genecards.org/cgi-bin/carddisp.pl?gene=PAX6
FTO	FTO Alpha-Ketoglutarate Dependent Dioxygenase	Protein Coding	Q9C0B1	59	GC16P121535	7.76590919494629	https://www.genecards.org/cgi-bin/carddisp.pl?gene=FTO
ALG6	ALG6 Alpha-1,3-Glucosyltransferase	Protein Coding	Q9Y672	54	GC01P063367	7.7654070854187	https://www.genecards.org/cgi-bin/carddisp.pl?gene=ALG6
EMD	Emerin	Protein Coding	P50402	58	GC0XP154379	7.76526403427124	https://www.genecards.org/cgi-bin/carddisp.pl?gene=EMD
CDK6	Cyclin Dependent Kinase 6	Protein Coding	Q00534	64	GC07M092604	7.76400756835938	https://www.genecards.org/cgi-bin/carddisp.pl?gene=CDK6
JAK1	Janus Kinase 1	Protein Coding	P23458	66	GC01M064833	7.76335382461548	https://www.genecards.org/cgi-bin/carddisp.pl?gene=JAK1
RPA1	Replication Protein A1	Protein Coding	P27694	60	GC17P001829	7.7577109336853	https://www.genecards.org/cgi-bin/carddisp.pl?gene=RPA1
TET2	Tet Methylcytosine Dioxygenase 2	Protein Coding	Q6N021	58	GC04P105145	7.75496	https://www.genecards.org/cgi-bin/carddisp.pl?gene=TET2
DCN	Decorin	Protein Coding	P07585	60	GC12M091140	7.74805212020874	https://www.genecards.org/cgi-bin/carddisp.pl?gene=DCN
PTPN22	Protein Tyrosine Phosphatase Non-Receptor Type 22	Protein Coding	Q9Y2R2	59	GC01M113813	7.73719072341919	https://www.genecards.org/cgi-bin/carddisp.pl?gene=PTPN22
OLR1	Oxidized Low Density Lipoprotein Receptor 1	Protein Coding	P78380	56	GC12M035795	7.71855545043945	https://www.genecards.org/cgi-bin/carddisp.pl?gene=OLR1
CCND3	Cyclin D3	Protein Coding	P30281	58	GC06M041934	7.71173572540283	https://www.genecards.org/cgi-bin/carddisp.pl?gene=CCND3
TRPC3	Transient Receptor Potential Cation Channel Subfamily C Member 3	Protein Coding	Q13507	58	GC04M121879	7.70318984985352	https://www.genecards.org/cgi-bin/carddisp.pl?gene=TRPC3
WARS2	Tryptophanyl TRNA Synthetase 2, Mitochondrial	Protein Coding	Q9UGM6	57	GC01M119031	7.69608402252197	https://www.genecards.org/cgi-bin/carddisp.pl?gene=WARS2
MIPEP	Mitochondrial Intermediate Peptidase	Protein Coding	Q99797	54	GC13M023730	7.69540166854858	https://www.genecards.org/cgi-bin/carddisp.pl?gene=MIPEP
SLC2A10	Solute Carrier Family 2 Member 10	Protein Coding	O95528	55	GC20P054110	7.66583728790283	https://www.genecards.org/cgi-bin/carddisp.pl?gene=SLC2A10
KCNK5	Potassium Two Pore Domain Channel Subfamily K Member 5	Protein Coding	O95279	51	GC06M106649	7.66060352325439	https://www.genecards.org/cgi-bin/carddisp.pl?gene=KCNK5
LINC02605	Long Intergenic Non-Protein Coding RNA 2605	RNA Gene		21	GC08P078838	7.6499	https://www.genecards.org/cgi-bin/carddisp.pl?gene=LINC02605
CYP11B2	Cytochrome P450 Family 11 Subfamily B Member 2	Protein Coding	P19099	58	GC08M142910	7.64375305175781	https://www.genecards.org/cgi-bin/carddisp.pl?gene=CYP11B2
CCNQ	Cyclin Q	Protein Coding	Q8N1B3	45	GC0XM153588	7.63473892211914	https://www.genecards.org/cgi-bin/carddisp.pl?gene=CCNQ
LCN1	Lipocalin 1	Protein Coding	P31025	51	GC09P135521	7.63178730010986	https://www.genecards.org/cgi-bin/carddisp.pl?gene=LCN1
CDK7	Cyclin Dependent Kinase 7	Protein Coding	P50613	58	GC05P081955	7.63015460968018	https://www.genecards.org/cgi-bin/carddisp.pl?gene=CDK7
RPL26	Ribosomal Protein L26	Protein Coding	P61254	55	GC17M008377	7.63002252578735	https://www.genecards.org/cgi-bin/carddisp.pl?gene=RPL26
ANGPTL4	Angiopoietin Like 4	Protein Coding	Q9BY76	56	GC19P008363	7.62874603271484	https://www.genecards.org/cgi-bin/carddisp.pl?gene=ANGPTL4
FLCN	Folliculin	Protein Coding	Q8NFG4	55	GC17M017212	7.62477922439575	https://www.genecards.org/cgi-bin/carddisp.pl?gene=FLCN
CKMT2	Creatine Kinase, Mitochondrial 2	Protein Coding	P17540	54	GC05P081233	7.61945533752441	https://www.genecards.org/cgi-bin/carddisp.pl?gene=CKMT2
STX1A	Syntaxin 1A	Protein Coding	Q16623	60	GC07M080956	7.60909843444824	https://www.genecards.org/cgi-bin/carddisp.pl?gene=STX1A
NDUFS2	NADH:Ubiquinone Oxidoreductase Core Subunit S2	Protein Coding	O75306	57	GC01P161197	7.60577630996704	https://www.genecards.org/cgi-bin/carddisp.pl?gene=NDUFS2
MYH9	Myosin Heavy Chain 9	Protein Coding	P35579	60	GC22M036281	7.60139226913452	https://www.genecards.org/cgi-bin/carddisp.pl?gene=MYH9
EIF5A	Eukaryotic Translation Initiation Factor 5A	Protein Coding	P63241	56	GC17P007306	7.59618473052979	https://www.genecards.org/cgi-bin/carddisp.pl?gene=EIF5A
ANO1	Anoctamin 1	Protein Coding	Q5XXA6	58	GC11P108086	7.59586763381958	https://www.genecards.org/cgi-bin/carddisp.pl?gene=ANO1
MOCS3	Molybdenum Cofactor Synthesis 3	Protein Coding	O95396	50	GC20P050958	7.5550479888916	https://www.genecards.org/cgi-bin/carddisp.pl?gene=MOCS3
PROS1	Protein S	Protein Coding	P07225	60	GC03M093873	7.54006958007813	https://www.genecards.org/cgi-bin/carddisp.pl?gene=PROS1
GNAQ	G Protein Subunit Alpha Q	Protein Coding	P50148	61	GC09M077716	7.52589750289917	https://www.genecards.org/cgi-bin/carddisp.pl?gene=GNAQ
TRC-GCA24-1	TRNA-Cys (GCA) 24-1	RNA Gene		14	GC17M097073	7.51823616027832	https://www.genecards.org/cgi-bin/carddisp.pl?gene=TRC-GCA24-1
SHMT2	Serine Hydroxymethyltransferase 2	Protein Coding	P34897	58	GC12P057229	7.51754903793335	https://www.genecards.org/cgi-bin/carddisp.pl?gene=SHMT2
DCLRE1C	DNA Cross-Link Repair 1C	Protein Coding	Q96SD1	56	GC10M014897	7.50918340682983	https://www.genecards.org/cgi-bin/carddisp.pl?gene=DCLRE1C
PMS2	PMS1 Homolog 2, Mismatch Repair System Component	Protein Coding	P54278	61	GC07M005973	7.50031280517578	https://www.genecards.org/cgi-bin/carddisp.pl?gene=PMS2
NOX4	NADPH Oxidase 4	Protein Coding	Q9NPH5	55	GC11M089324	7.4568452835083	https://www.genecards.org/cgi-bin/carddisp.pl?gene=NOX4
ST3GAL4	ST3 Beta-Galactoside Alpha-2,3-Sialyltransferase 4	Protein Coding	Q11206	56	GC11P126355	7.44937372207642	https://www.genecards.org/cgi-bin/carddisp.pl?gene=ST3GAL4
NDUFS3	NADH:Ubiquinone Oxidoreductase Core Subunit S3	Protein Coding	O75489	58	GC11P049115	7.42498207092285	https://www.genecards.org/cgi-bin/carddisp.pl?gene=NDUFS3
FTH1	Ferritin Heavy Chain 1	Protein Coding	P02794	63	GC11M061959	7.4157567024231	https://www.genecards.org/cgi-bin/carddisp.pl?gene=FTH1
POU5F1	POU Class 5 Homeobox 1	Protein Coding	Q01860	60	GC06M106430	7.41256237030029	https://www.genecards.org/cgi-bin/carddisp.pl?gene=POU5F1
SGMS1	Sphingomyelin Synthase 1	Protein Coding	Q86VZ5	50	GC10M050305	7.4032998085022	https://www.genecards.org/cgi-bin/carddisp.pl?gene=SGMS1
PCSK1	Proprotein Convertase Subtilisin/Kexin Type 1	Protein Coding	P29120	62	GC05M096391	7.39425230026245	https://www.genecards.org/cgi-bin/carddisp.pl?gene=PCSK1
STXBP2	Syntaxin Binding Protein 2	Protein Coding	Q15833	57	GC19P151643	7.38184690475464	https://www.genecards.org/cgi-bin/carddisp.pl?gene=STXBP2
RPS11	Ribosomal Protein S11	Protein Coding	P62280	51	GC19P049496	7.3774242401123	https://www.genecards.org/cgi-bin/carddisp.pl?gene=RPS11
STAT6	Signal Transducer And Activator Of Transcription 6	Protein Coding	P42226	64	GC12M057095	7.37505388259888	https://www.genecards.org/cgi-bin/carddisp.pl?gene=STAT6
BBS7	Bardet-Biedl Syndrome 7	Protein Coding	Q8IWZ6	50	GC04M121824	7.37224340438843	https://www.genecards.org/cgi-bin/carddisp.pl?gene=BBS7
MAP3K8	Mitogen-Activated Protein Kinase Kinase Kinase 8	Protein Coding	P41279	58	GC10P031237	7.35685443878174	https://www.genecards.org/cgi-bin/carddisp.pl?gene=MAP3K8
KAT5	Lysine Acetyltransferase 5	Protein Coding	Q92993	63	GC11P065711	7.35599279403687	https://www.genecards.org/cgi-bin/carddisp.pl?gene=KAT5
TNC	Tenascin C	Protein Coding	P24821	62	GC09M115019	7.33817100524902	https://www.genecards.org/cgi-bin/carddisp.pl?gene=TNC
NDUFA1	NADH:Ubiquinone Oxidoreductase Subunit A1	Protein Coding	O15239	55	GC0XP119871	7.33587265014648	https://www.genecards.org/cgi-bin/carddisp.pl?gene=NDUFA1
PON3	Paraoxonase 3	Protein Coding	Q15166	57	GC07M095359	7.33515787124634	https://www.genecards.org/cgi-bin/carddisp.pl?gene=PON3
NDUFS6	NADH:Ubiquinone Oxidoreductase Subunit S6	Protein Coding	O75380	55	GC05P001801	7.32975912094116	https://www.genecards.org/cgi-bin/carddisp.pl?gene=NDUFS6
SLC25A26	Solute Carrier Family 25 Member 26	Protein Coding	Q70HW3	48	GC03P066133	7.31615781784058	https://www.genecards.org/cgi-bin/carddisp.pl?gene=SLC25A26
AAAS	Aladin WD Repeat Nucleoporin	Protein Coding	Q9NRG9	51	GC12M053307	7.30437183380127	https://www.genecards.org/cgi-bin/carddisp.pl?gene=AAAS
RAPSN	Receptor Associated Protein Of The Synapse	Protein Coding	Q13702	54	GC11M139455	7.30412530899048	https://www.genecards.org/cgi-bin/carddisp.pl?gene=RAPSN
CTC1	CST Telomere Replication Complex Component 1	Protein Coding	Q2NKJ3	48	GC17M096249	7.29800844192505	https://www.genecards.org/cgi-bin/carddisp.pl?gene=CTC1
R3HDM2	R3H Domain Containing 2	Protein Coding	Q9Y2K5	44	GC12M057253	7.29509449005127	https://www.genecards.org/cgi-bin/carddisp.pl?gene=R3HDM2
PLA2G15	Phospholipase A2 Group XV	Protein Coding	Q8NCC3	49	GC16P068245	7.29011011123657	https://www.genecards.org/cgi-bin/carddisp.pl?gene=PLA2G15
FLT1	Fms Related Receptor Tyrosine Kinase 1	Protein Coding	P17948	64	GC13M028300	7.28354406356812	https://www.genecards.org/cgi-bin/carddisp.pl?gene=FLT1
GLP1R	Glucagon Like Peptide 1 Receptor	Protein Coding	P43220	60	GC06P039048	7.27524566650391	https://www.genecards.org/cgi-bin/carddisp.pl?gene=GLP1R
TYK2	Tyrosine Kinase 2	Protein Coding	P29597	66	GC19M010350	7.27227210998535	https://www.genecards.org/cgi-bin/carddisp.pl?gene=TYK2
ANP32E	Acidic Nuclear Phosphoprotein 32 Family Member E	Protein Coding	Q9BTT0	41	GC01M150218	7.25642681121826	https://www.genecards.org/cgi-bin/carddisp.pl?gene=ANP32E
TMEM126B	Transmembrane Protein 126B	Protein Coding	Q8IUX1	50	GC11P085628	7.24677133560181	https://www.genecards.org/cgi-bin/carddisp.pl?gene=TMEM126B
PDSS2	Decaprenyl Diphosphate Synthase Subunit 2	Protein Coding	Q86YH6	54	GC06M107152	7.22719287872314	https://www.genecards.org/cgi-bin/carddisp.pl?gene=PDSS2
ERBB3	Erb-B2 Receptor Tyrosine Kinase 3	Protein Coding	P21860	67	GC12P075412	7.22449350357056	https://www.genecards.org/cgi-bin/carddisp.pl?gene=ERBB3
MT-TW	Mitochondrially Encoded TRNA-Trp (UGA/G)	RNA Gene		22	GCMTP005514	7.22217	https://www.genecards.org/cgi-bin/carddisp.pl?gene=MT-TW
SETD2	SET Domain Containing 2, Histone Lysine Methyltransferase	Protein Coding	Q9BYW2	60	GC03M047033	7.22019338607788	https://www.genecards.org/cgi-bin/carddisp.pl?gene=SETD2
CCND2	Cyclin D2	Protein Coding	P30279	61	GC12P074004	7.21424102783203	https://www.genecards.org/cgi-bin/carddisp.pl?gene=CCND2
POLI	DNA Polymerase Iota	Protein Coding	Q9UNA4	55	GC18P054274	7.21187686920166	https://www.genecards.org/cgi-bin/carddisp.pl?gene=POLI
AHI1	Abelson Helper Integration Site 1	Protein Coding	Q8N157	53	GC06M135283	7.21102237701416	https://www.genecards.org/cgi-bin/carddisp.pl?gene=AHI1
CHKB	Choline Kinase Beta	Protein Coding	Q9Y259	58	GC22M050578	7.20634126663208	https://www.genecards.org/cgi-bin/carddisp.pl?gene=CHKB
THAP1	THAP Domain Containing 1	Protein Coding	Q9NVV9	50	GC08M042836	7.20049381256104	https://www.genecards.org/cgi-bin/carddisp.pl?gene=THAP1
PRDX2	Peroxiredoxin 2	Protein Coding	P32119	59	GC19M012796	7.19328451156616	https://www.genecards.org/cgi-bin/carddisp.pl?gene=PRDX2
TNFAIP6	TNF Alpha Induced Protein 6	Protein Coding	P98066	54	GC02P151357	7.18351316452026	https://www.genecards.org/cgi-bin/carddisp.pl?gene=TNFAIP6
RHEB	Ras Homolog, MTORC1 Binding	Protein Coding	Q15382	63	GC07M151466	7.18236255645752	https://www.genecards.org/cgi-bin/carddisp.pl?gene=RHEB
THAP11	THAP Domain Containing 11	Protein Coding	Q96EK4	48	GC16P121898	7.18117618560791	https://www.genecards.org/cgi-bin/carddisp.pl?gene=THAP11
COL4A1	Collagen Type IV Alpha 1 Chain	Protein Coding	P02462	60	GC13M110148	7.1768159866333	https://www.genecards.org/cgi-bin/carddisp.pl?gene=COL4A1
VEGFC	Vascular Endothelial Growth Factor C	Protein Coding	P49767	60	GC04M176683	7.16281223297119	https://www.genecards.org/cgi-bin/carddisp.pl?gene=VEGFC
WFS1	Wolframin ER Transmembrane Glycoprotein	Protein Coding	O76024	58	GC04P006269	7.15262937545776	https://www.genecards.org/cgi-bin/carddisp.pl?gene=WFS1
TP73	Tumor Protein P73	Protein Coding	O15350	58	GC01P003652	7.1474723815918	https://www.genecards.org/cgi-bin/carddisp.pl?gene=TP73
IL6ST	Interleukin 6 Cytokine Family Signal Transducer	Protein Coding	P40189	63	GC05M055935	7.13397693634033	https://www.genecards.org/cgi-bin/carddisp.pl?gene=IL6ST
LACC1	Laccase Domain Containing 1	Protein Coding	Q8IV20	47	GC13P043879	7.12310886383057	https://www.genecards.org/cgi-bin/carddisp.pl?gene=LACC1
GAL	Galanin And GMAP Prepropeptide	Protein Coding	P22466	57	GC11P108040	7.12263965606689	https://www.genecards.org/cgi-bin/carddisp.pl?gene=GAL
PADI4	Peptidyl Arginine Deiminase 4	Protein Coding	Q9UM07	58	GC01P017308	7.12113094329834	https://www.genecards.org/cgi-bin/carddisp.pl?gene=PADI4
NDUFAF2	NADH:Ubiquinone Oxidoreductase Complex Assembly Factor 2	Protein Coding	Q8N183	54	GC05P060945	7.11886835098267	https://www.genecards.org/cgi-bin/carddisp.pl?gene=NDUFAF2
MIR155	MicroRNA 155	RNA Gene		30	GC21P025573	7.11159229278564	https://www.genecards.org/cgi-bin/carddisp.pl?gene=MIR155
EPB42	Erythrocyte Membrane Protein Band 4.2	Protein Coding	P16452	52	GC15M048142	7.09187507629395	https://www.genecards.org/cgi-bin/carddisp.pl?gene=EPB42
IFI27	Interferon Alpha Inducible Protein 27	Protein Coding	P40305	50	GC14P094104	7.06753921508789	https://www.genecards.org/cgi-bin/carddisp.pl?gene=IFI27
PHKA1	Phosphorylase Kinase Regulatory Subunit Alpha 1	Protein Coding	P46020	54	GC0XM072578	7.04401016235352	https://www.genecards.org/cgi-bin/carddisp.pl?gene=PHKA1
BCR	BCR Activator Of RhoGEF And GTPase	Protein Coding	P11274	65	GC22P023179	7.03992748260498	https://www.genecards.org/cgi-bin/carddisp.pl?gene=BCR
SLC30A10	Solute Carrier Family 30 Member 10	Protein Coding	Q6XR72	54	GC01M219685	7.03099918365479	https://www.genecards.org/cgi-bin/carddisp.pl?gene=SLC30A10
DNM2	Dynamin 2	Protein Coding	P50570	63	GC19P010718	7.01561832427979	https://www.genecards.org/cgi-bin/carddisp.pl?gene=DNM2
MMP7	Matrix Metallopeptidase 7	Protein Coding	P09237	60	GC11M140388	7.01140213012695	https://www.genecards.org/cgi-bin/carddisp.pl?gene=MMP7
POU2F1	POU Class 2 Homeobox 1	Protein Coding	P14859	55	GC01P177208	7.00355386734009	https://www.genecards.org/cgi-bin/carddisp.pl?gene=POU2F1
AHSG	Alpha 2-HS Glycoprotein	Protein Coding	P02765	57	GC03P186721	6.99481010437012	https://www.genecards.org/cgi-bin/carddisp.pl?gene=AHSG
AGMAT	Agmatinase (Putative)	Protein Coding	Q9BSE5	48	GC01M015571	6.9939923286438	https://www.genecards.org/cgi-bin/carddisp.pl?gene=AGMAT
HLA-G	Major Histocompatibility Complex, Class I, G	Protein Coding	P17693	57	GC06P181845	6.9907374382019	https://www.genecards.org/cgi-bin/carddisp.pl?gene=HLA-G
PLCB3	Phospholipase C Beta 3	Protein Coding	Q01970	60	GC11P064251	6.98995351791382	https://www.genecards.org/cgi-bin/carddisp.pl?gene=PLCB3
BICC1	BicC Family RNA Binding Protein 1	Protein Coding	Q9H694	47	GC10P058513	6.98564910888672	https://www.genecards.org/cgi-bin/carddisp.pl?gene=BICC1
SRSF6	Serine And Arginine Rich Splicing Factor 6	Protein Coding	Q13247	52	GC20P043457	6.97887802124023	https://www.genecards.org/cgi-bin/carddisp.pl?gene=SRSF6
MIRLET7C	MicroRNA Let-7c	RNA Gene		31	GC21P021313	6.9745774269104	https://www.genecards.org/cgi-bin/carddisp.pl?gene=MIRLET7C
PRKAG3	Protein Kinase AMP-Activated Non-Catalytic Subunit Gamma 3	Protein Coding	Q9UGI9	53	GC02M218823	6.97400999069214	https://www.genecards.org/cgi-bin/carddisp.pl?gene=PRKAG3
PAX5	Paired Box 5	Protein Coding	Q02548	60	GC09M037145	6.95880460739136	https://www.genecards.org/cgi-bin/carddisp.pl?gene=PAX5
CEACAM5	CEA Cell Adhesion Molecule 5	Protein Coding	P06731	56	GC19P152590	6.95816087722778	https://www.genecards.org/cgi-bin/carddisp.pl?gene=CEACAM5
CR2	Complement C3d Receptor 2	Protein Coding	P20023	59	GC01P207454	6.95180988311768	https://www.genecards.org/cgi-bin/carddisp.pl?gene=CR2
MXD1	MAX Dimerization Protein 1	Protein Coding	Q05195	48	GC02P069897	6.94528675079346	https://www.genecards.org/cgi-bin/carddisp.pl?gene=MXD1
SGPL1	Sphingosine-1-Phosphate Lyase 1	Protein Coding	O95470	60	GC10P070815	6.94181156158447	https://www.genecards.org/cgi-bin/carddisp.pl?gene=SGPL1
BCL2L11	BCL2 Like 11	Protein Coding	O43521	58	GC02P111119	6.93817615509033	https://www.genecards.org/cgi-bin/carddisp.pl?gene=BCL2L11
EIF2B5	Eukaryotic Translation Initiation Factor 2B Subunit Epsilon	Protein Coding	Q13144	55	GC03P184135	6.92794752120972	https://www.genecards.org/cgi-bin/carddisp.pl?gene=EIF2B5
NDUFS8	NADH:Ubiquinone Oxidoreductase Core Subunit S8	Protein Coding	O00217	57	GC11P068030	6.91013622283936	https://www.genecards.org/cgi-bin/carddisp.pl?gene=NDUFS8
SLC5A2	Solute Carrier Family 5 Member 2	Protein Coding	P31639	60	GC16P121110	6.8790807723999	https://www.genecards.org/cgi-bin/carddisp.pl?gene=SLC5A2
RPGRIP1L	RPGRIP1 Like	Protein Coding	Q68CZ1	54	GC16M053808	6.87618637084961	https://www.genecards.org/cgi-bin/carddisp.pl?gene=RPGRIP1L
ARID1A	AT-Rich Interaction Domain 1A	Protein Coding	O14497	58	GC01P026693	6.87277126312256	https://www.genecards.org/cgi-bin/carddisp.pl?gene=ARID1A
MIR143	MicroRNA 143	RNA Gene		32	GC05P159244	6.86353302001953	https://www.genecards.org/cgi-bin/carddisp.pl?gene=MIR143
NEUROD1	Neuronal Differentiation 1	Protein Coding	Q13562	55	GC02M181673	6.86220788955688	https://www.genecards.org/cgi-bin/carddisp.pl?gene=NEUROD1
CAPN1	Calpain 1	Protein Coding	P07384	62	GC11P107791	6.85697984695435	https://www.genecards.org/cgi-bin/carddisp.pl?gene=CAPN1
IL7	Interleukin 7	Protein Coding	P13232	55	GC08M078689	6.85303544998169	https://www.genecards.org/cgi-bin/carddisp.pl?gene=IL7
SERPINF2	Serpin Family F Member 2	Protein Coding	P08697	57	GC17P001742	6.85187482833862	https://www.genecards.org/cgi-bin/carddisp.pl?gene=SERPINF2
DDX1	DEAD-Box Helicase 1	Protein Coding	Q92499	56	GC02P015591	6.82808113098145	https://www.genecards.org/cgi-bin/carddisp.pl?gene=DDX1
B4GALT1	Beta-1,4-Galactosyltransferase 1	Protein Coding	P15291	59	GC09M033100	6.82787799835205	https://www.genecards.org/cgi-bin/carddisp.pl?gene=B4GALT1
SLC16A12	Solute Carrier Family 16 Member 12	Protein Coding	Q6ZSM3	45	GC10M089430	6.81508731842041	https://www.genecards.org/cgi-bin/carddisp.pl?gene=SLC16A12
STATH	Statherin	Protein Coding	P02808	41	GC04P069995	6.81283044815063	https://www.genecards.org/cgi-bin/carddisp.pl?gene=STATH
TMEM67	Transmembrane Protein 67	Protein Coding	Q5HYA8	52	GC08P093754	6.78691577911377	https://www.genecards.org/cgi-bin/carddisp.pl?gene=TMEM67
AICDA	Activation Induced Cytidine Deaminase	Protein Coding	Q9GZX7	57	GC12M008602	6.78487634658813	https://www.genecards.org/cgi-bin/carddisp.pl?gene=AICDA
SARS1	Seryl-TRNA Synthetase 1	Protein Coding	P49591	55	GC01P111854	6.7803053855896	https://www.genecards.org/cgi-bin/carddisp.pl?gene=SARS1
KCNJ16	Potassium Inwardly Rectifying Channel Subfamily J Member 16	Protein Coding	Q9NPI9	50	GC17P070053	6.77970504760742	https://www.genecards.org/cgi-bin/carddisp.pl?gene=KCNJ16
STIM1	Stromal Interaction Molecule 1	Protein Coding	Q13586	62	GC11P020398	6.77502727508545	https://www.genecards.org/cgi-bin/carddisp.pl?gene=STIM1
DOCK8	Dedicator Of Cytokinesis 8	Protein Coding	Q8NF50	58	GC09P000341	6.76089572906494	https://www.genecards.org/cgi-bin/carddisp.pl?gene=DOCK8
PRPSAP1	Phosphoribosyl Pyrophosphate Synthetase Associated Protein 1	Protein Coding	Q14558	45	GC17M076309	6.75123596191406	https://www.genecards.org/cgi-bin/carddisp.pl?gene=PRPSAP1
SAFB	Scaffold Attachment Factor B	Protein Coding	Q15424	52	GC19P005623	6.74062442779541	https://www.genecards.org/cgi-bin/carddisp.pl?gene=SAFB
MIR122	MicroRNA 122	RNA Gene		30	GC18P058451	6.7312126159668	https://www.genecards.org/cgi-bin/carddisp.pl?gene=MIR122
DRD1	Dopamine Receptor D1	Protein Coding	P21728	58	GC05M175440	6.72825908660889	https://www.genecards.org/cgi-bin/carddisp.pl?gene=DRD1
PGAM2	Phosphoglycerate Mutase 2	Protein Coding	P15259	55	GC07M044062	6.71996784210205	https://www.genecards.org/cgi-bin/carddisp.pl?gene=PGAM2
SAA4	Serum Amyloid A4, Constitutive	Protein Coding	P35542	51	GC11M018234	6.71956443786621	https://www.genecards.org/cgi-bin/carddisp.pl?gene=SAA4
CLEC12A	C-Type Lectin Domain Family 12 Member A	Protein Coding	Q5QGZ9	50	GC12P009951	6.7040958404541	https://www.genecards.org/cgi-bin/carddisp.pl?gene=CLEC12A
MEP1B	Meprin A Subunit Beta	Protein Coding	Q16820	48	GC18P032185	6.69555568695068	https://www.genecards.org/cgi-bin/carddisp.pl?gene=MEP1B
HTR1A	5-Hydroxytryptamine Receptor 1A	Protein Coding	P08908	59	GC05M063960	6.68539142608643	https://www.genecards.org/cgi-bin/carddisp.pl?gene=HTR1A
SSB	Small RNA Binding Exonuclease Protection Factor La	Protein Coding	P05455	54	GC02P169791	6.68500232696533	https://www.genecards.org/cgi-bin/carddisp.pl?gene=SSB
CDKN2B	Cyclin Dependent Kinase Inhibitor 2B	Protein Coding	P42772	59	GC09M022002	6.67883968353271	https://www.genecards.org/cgi-bin/carddisp.pl?gene=CDKN2B
NDUFB10	NADH:Ubiquinone Oxidoreductase Subunit B10	Protein Coding	O96000	55	GC16P120164	6.67825222015381	https://www.genecards.org/cgi-bin/carddisp.pl?gene=NDUFB10
DPAGT1	Dolichyl-Phosphate N-Acetylglucosaminephosphotransferase 1	Protein Coding	Q9H3H5	57	GC11M140656	6.67774868011475	https://www.genecards.org/cgi-bin/carddisp.pl?gene=DPAGT1
NDUFB9	NADH:Ubiquinone Oxidoreductase Subunit B9	Protein Coding	Q9Y6M9	57	GC08P124539	6.6630220413208	https://www.genecards.org/cgi-bin/carddisp.pl?gene=NDUFB9
NHEJ1	Non-Homologous End Joining Factor 1	Protein Coding	Q9H9Q4	55	GC02M219203	6.64427709579468	https://www.genecards.org/cgi-bin/carddisp.pl?gene=NHEJ1
CRB1	Crumbs Cell Polarity Complex Component 1	Protein Coding	P82279	55	GC01P197208	6.63876247406006	https://www.genecards.org/cgi-bin/carddisp.pl?gene=CRB1
DVL2	Dishevelled Segment Polarity Protein 2	Protein Coding	O14641	58	GC17M007225	6.60771417617798	https://www.genecards.org/cgi-bin/carddisp.pl?gene=DVL2
SLC2A6	Solute Carrier Family 2 Member 6	Protein Coding	Q9UGQ3	50	GC09M133471	6.59942436218262	https://www.genecards.org/cgi-bin/carddisp.pl?gene=SLC2A6
TRPM2	Transient Receptor Potential Cation Channel Subfamily M Member 2	Protein Coding	O94759	53	GC21P044350	6.59332084655762	https://www.genecards.org/cgi-bin/carddisp.pl?gene=TRPM2
WDR1	WD Repeat Domain 1	Protein Coding	O75083	52	GC04M010073	6.58795118331909	https://www.genecards.org/cgi-bin/carddisp.pl?gene=WDR1
ABO	ABO, Alpha 1-3-N-Acetylgalactosaminyltransferase And Alpha 1-3-Galactosyltransferase	Protein Coding	P16442	49	GC09M133250	6.58227825164795	https://www.genecards.org/cgi-bin/carddisp.pl?gene=ABO
GNB3	G Protein Subunit Beta 3	Protein Coding	P16520	60	GC12P006839	6.58062934875488	https://www.genecards.org/cgi-bin/carddisp.pl?gene=GNB3
DPEP1	Dipeptidase 1	Protein Coding	P16444	57	GC16P089613	6.57943344116211	https://www.genecards.org/cgi-bin/carddisp.pl?gene=DPEP1
HMGA2	High Mobility Group AT-Hook 2	Protein Coding	P52926	58	GC12P065824	6.57000112533569	https://www.genecards.org/cgi-bin/carddisp.pl?gene=HMGA2
DICER1	Dicer 1, Ribonuclease III	Protein Coding	Q9UPY3	61	GC14M095086	6.56405591964722	https://www.genecards.org/cgi-bin/carddisp.pl?gene=DICER1
SOCS3	Suppressor Of Cytokine Signaling 3	Protein Coding	O14543	57	GC17M078356	6.56392669677734	https://www.genecards.org/cgi-bin/carddisp.pl?gene=SOCS3
AOC1	Amine Oxidase Copper Containing 1	Protein Coding	P19801	54	GC07P150824	6.56213283538818	https://www.genecards.org/cgi-bin/carddisp.pl?gene=AOC1
TAOK1	TAO Kinase 1	Protein Coding	Q7L7X3	57	GC17P154322	6.55124378204346	https://www.genecards.org/cgi-bin/carddisp.pl?gene=TAOK1
VPS33B	VPS33B Late Endosome And Lysosome Associated	Protein Coding	Q9H267	54	GC15M090998	6.55054569244385	https://www.genecards.org/cgi-bin/carddisp.pl?gene=VPS33B
MECOM	MDS1 And EVI1 Complex Locus	Protein Coding	Q03112	61	GC03M169083	6.54408168792725	https://www.genecards.org/cgi-bin/carddisp.pl?gene=MECOM
PPP1CC	Protein Phosphatase 1 Catalytic Subunit Gamma	Protein Coding	P36873	57	GC12M110802	6.52796840667725	https://www.genecards.org/cgi-bin/carddisp.pl?gene=PPP1CC
CXCR3	C-X-C Motif Chemokine Receptor 3	Protein Coding	P49682	58	GC0XM071615	6.52796697616577	https://www.genecards.org/cgi-bin/carddisp.pl?gene=CXCR3
SOS2	SOS Ras/Rho Guanine Nucleotide Exchange Factor 2	Protein Coding	Q07890	57	GC14M050117	6.52218103408813	https://www.genecards.org/cgi-bin/carddisp.pl?gene=SOS2
ALG9	ALG9 Alpha-1,2-Mannosyltransferase	Protein Coding	Q9H6U8	52	GC11M140513	6.51978397369385	https://www.genecards.org/cgi-bin/carddisp.pl?gene=ALG9
PIK3CD	Phosphatidylinositol-4,5-Bisphosphate 3-Kinase Catalytic Subunit Delta	Protein Coding	O00329	65	GC01P075262	6.50531816482544	https://www.genecards.org/cgi-bin/carddisp.pl?gene=PIK3CD
PAPPA	Pappalysin 1	Protein Coding	Q13219	55	GC09P152394	6.49544	https://www.genecards.org/cgi-bin/carddisp.pl?gene=PAPPA
GCGR	Glucagon Receptor	Protein Coding	P47871	59	GC17P081804	6.49069786071777	https://www.genecards.org/cgi-bin/carddisp.pl?gene=GCGR
PRKCSH	PRKCSH Beta Subunit Of Glucosidase II	Protein Coding	P14314	57	GC19P011435	6.49016427993774	https://www.genecards.org/cgi-bin/carddisp.pl?gene=PRKCSH
MIR17	MicroRNA 17	RNA Gene		28	GC13P091350	6.46852445602417	https://www.genecards.org/cgi-bin/carddisp.pl?gene=MIR17
MICA	MHC Class I Polypeptide-Related Sequence A	Protein Coding	Q29983	51	GC06P031399	6.46331405639648	https://www.genecards.org/cgi-bin/carddisp.pl?gene=MICA
CCR1	C-C Motif Chemokine Receptor 1	Protein Coding	P32246	57	GC03M046218	6.45266914367676	https://www.genecards.org/cgi-bin/carddisp.pl?gene=CCR1
PGA5	Pepsinogen A5	Protein Coding	P0DJD9	47	GC11P061241	6.43119955062866	https://www.genecards.org/cgi-bin/carddisp.pl?gene=PGA5
BLK	BLK Proto-Oncogene, Src Family Tyrosine Kinase	Protein Coding	P51451	61	GC08P011486	6.4203314781189	https://www.genecards.org/cgi-bin/carddisp.pl?gene=BLK
DNTT	DNA Nucleotidylexotransferase	Protein Coding	P04053	54	GC10P096304	6.41665172576904	https://www.genecards.org/cgi-bin/carddisp.pl?gene=DNTT
ATP6AP2	ATPase H+ Transporting Accessory Protein 2	Protein Coding	O75787	57	GC0XP040675	6.40102577209473	https://www.genecards.org/cgi-bin/carddisp.pl?gene=ATP6AP2
EPOR	Erythropoietin Receptor	Protein Coding	P19235	61	GC19M011377	6.39860010147095	https://www.genecards.org/cgi-bin/carddisp.pl?gene=EPOR
ATXN2	Ataxin 2	Protein Coding	Q99700	56	GC12M111443	6.39583921432495	https://www.genecards.org/cgi-bin/carddisp.pl?gene=ATXN2
CD3E	CD3 Epsilon Subunit Of T-Cell Receptor Complex	Protein Coding	P07766	60	GC11P118304	6.38939237594604	https://www.genecards.org/cgi-bin/carddisp.pl?gene=CD3E
REL	REL Proto-Oncogene, NF-KB Subunit	Protein Coding	Q04864	61	GC02P060881	6.38443994522095	https://www.genecards.org/cgi-bin/carddisp.pl?gene=REL
LAMTOR1	Late Endosomal/Lysosomal Adaptor, MAPK And MTOR Activator 1	Protein Coding	Q6IAA8	44	GC11M072085	6.38211917877197	https://www.genecards.org/cgi-bin/carddisp.pl?gene=LAMTOR1
MT-RNR2	Mitochondrially Encoded 16S RRNA	RNA Gene	Q8IVG9	31	GCMTP001674	6.37224	https://www.genecards.org/cgi-bin/carddisp.pl?gene=MT-RNR2
MUC16	Mucin 16, Cell Surface Associated	Protein Coding	Q8WXI7	51	GC19M008848	6.36390590667725	https://www.genecards.org/cgi-bin/carddisp.pl?gene=MUC16
BBS4	Bardet-Biedl Syndrome 4	Protein Coding	Q96RK4	53	GC15P072686	6.36037874221802	https://www.genecards.org/cgi-bin/carddisp.pl?gene=BBS4
GLRX	Glutaredoxin	Protein Coding	P35754	56	GC05M095752	6.34996843338013	https://www.genecards.org/cgi-bin/carddisp.pl?gene=GLRX
ADD1	Adducin 1	Protein Coding	P35611	58	GC04P029564	6.34849452972412	https://www.genecards.org/cgi-bin/carddisp.pl?gene=ADD1
ANGPT2	Angiopoietin 2	Protein Coding	O15123	61	GC08M006499	6.34797859191895	https://www.genecards.org/cgi-bin/carddisp.pl?gene=ANGPT2
NDUFV2	NADH:Ubiquinone Oxidoreductase Core Subunit V2	Protein Coding	P19404	56	GC18P009116	6.34743976593018	https://www.genecards.org/cgi-bin/carddisp.pl?gene=NDUFV2
BBS2	Bardet-Biedl Syndrome 2	Protein Coding	Q9BXC9	53	GC16M056467	6.34426259994507	https://www.genecards.org/cgi-bin/carddisp.pl?gene=BBS2
FGB	Fibrinogen Beta Chain	Protein Coding	P02675	60	GC04P154727	6.33894872665405	https://www.genecards.org/cgi-bin/carddisp.pl?gene=FGB
MIR125A	MicroRNA 125a	RNA Gene		30	GC19P152978	6.33268308639526	https://www.genecards.org/cgi-bin/carddisp.pl?gene=MIR125A
MAF	MAF BZIP Transcription Factor	Protein Coding	O75444	58	GC16M079204	6.32689619064331	https://www.genecards.org/cgi-bin/carddisp.pl?gene=MAF
CSF3R	Colony Stimulating Factor 3 Receptor	Protein Coding	Q99062	60	GC01M036466	6.32547903060913	https://www.genecards.org/cgi-bin/carddisp.pl?gene=CSF3R
CNP	2',3'-Cyclic Nucleotide 3' Phosphodiesterase	Protein Coding	P09543	56	GC17P041966	6.30384969711304	https://www.genecards.org/cgi-bin/carddisp.pl?gene=CNP
C5	Complement C5	Protein Coding	P01031	60	GC09M122525	6.2948522567749	https://www.genecards.org/cgi-bin/carddisp.pl?gene=C5
UBE2L3	Ubiquitin Conjugating Enzyme E2 L3	Protein Coding	P68036	58	GC22P021549	6.27591800689697	https://www.genecards.org/cgi-bin/carddisp.pl?gene=UBE2L3
DHFR2	Dihydrofolate Reductase 2	Protein Coding	Q86XF0	46	GC03M094048	6.27356386184692	https://www.genecards.org/cgi-bin/carddisp.pl?gene=DHFR2
NDUFAF1	NADH:Ubiquinone Oxidoreductase Complex Assembly Factor 1	Protein Coding	Q9Y375	53	GC15M041387	6.27235269546509	https://www.genecards.org/cgi-bin/carddisp.pl?gene=NDUFAF1
NT5E	5'-Nucleotidase Ecto	Protein Coding	P21589	65	GC06P085449	6.26488542556763	https://www.genecards.org/cgi-bin/carddisp.pl?gene=NT5E
GJC2	Gap Junction Protein Gamma 2	Protein Coding	Q5T442	54	GC01P233253	6.26166820526123	https://www.genecards.org/cgi-bin/carddisp.pl?gene=GJC2
LDHB	Lactate Dehydrogenase B	Protein Coding	P07195	57	GC12M021635	6.25539588928223	https://www.genecards.org/cgi-bin/carddisp.pl?gene=LDHB
BCL6	BCL6 Transcription Repressor	Protein Coding	P41182	59	GC03M187721	6.24994802474976	https://www.genecards.org/cgi-bin/carddisp.pl?gene=BCL6
BAK1	BCL2 Antagonist/Killer 1	Protein Coding	Q16611	57	GC06M033572	6.24953556060791	https://www.genecards.org/cgi-bin/carddisp.pl?gene=BAK1
EIF2B2	Eukaryotic Translation Initiation Factor 2B Subunit Beta	Protein Coding	P49770	57	GC14P075002	6.24252796173096	https://www.genecards.org/cgi-bin/carddisp.pl?gene=EIF2B2
HAX1	HCLS1 Associated Protein X-1	Protein Coding	O00165	55	GC01P176681	6.22314357757568	https://www.genecards.org/cgi-bin/carddisp.pl?gene=HAX1
CALB1	Calbindin 1	Protein Coding	P05937	57	GC08M090058	6.22189807891846	https://www.genecards.org/cgi-bin/carddisp.pl?gene=CALB1
ENO3	Enolase 3	Protein Coding	P13929	61	GC17P004948	6.22060489654541	https://www.genecards.org/cgi-bin/carddisp.pl?gene=ENO3
MMP12	Matrix Metallopeptidase 12	Protein Coding	P39900	58	GC11M102862	6.22032737731934	https://www.genecards.org/cgi-bin/carddisp.pl?gene=MMP12
PGA3	Pepsinogen A3	Protein Coding	P0DJD8	44	GC11P061203	6.21750831604004	https://www.genecards.org/cgi-bin/carddisp.pl?gene=PGA3
HNF4G	Hepatocyte Nuclear Factor 4 Gamma	Protein Coding	Q14541	51	GC08P075407	6.21469497680664	https://www.genecards.org/cgi-bin/carddisp.pl?gene=HNF4G
PLPP5	Phospholipid Phosphatase 5	Protein Coding	Q8NEB5	40	GC08M038840	6.21212387084961	https://www.genecards.org/cgi-bin/carddisp.pl?gene=PLPP5
CTCF	CCCTC-Binding Factor	Protein Coding	P49711	60	GC16P121886	6.21142148971558	https://www.genecards.org/cgi-bin/carddisp.pl?gene=CTCF
GGT7	Gamma-Glutamyltransferase 7	Protein Coding	Q9UJ14	51	GC20M034844	6.21068143844604	https://www.genecards.org/cgi-bin/carddisp.pl?gene=GGT7
SORT1	Sortilin 1	Protein Coding	Q99523	58	GC01M109310	6.20903348922729	https://www.genecards.org/cgi-bin/carddisp.pl?gene=SORT1
FTL	Ferritin Light Chain	Protein Coding	P02792	58	GC19P048965	6.20476198196411	https://www.genecards.org/cgi-bin/carddisp.pl?gene=FTL
PLCE1	Phospholipase C Epsilon 1	Protein Coding	Q9P212	56	GC10P093993	6.19501781463623	https://www.genecards.org/cgi-bin/carddisp.pl?gene=PLCE1
MAP3K7	Mitogen-Activated Protein Kinase Kinase Kinase 7	Protein Coding	O43318	62	GC06M090513	6.18772602081299	https://www.genecards.org/cgi-bin/carddisp.pl?gene=MAP3K7
MIR6505	MicroRNA 6505	RNA Gene		17	GC12P074977	6.18757915496826	https://www.genecards.org/cgi-bin/carddisp.pl?gene=MIR6505
MT-TN	Mitochondrially Encoded TRNA-Asn (AAU/C)	RNA Gene		22	GCMTM005659	6.18180131912231	https://www.genecards.org/cgi-bin/carddisp.pl?gene=MT-TN
TPMT	Thiopurine S-Methyltransferase	Protein Coding	P51580	59	GC06M018128	6.17114114761353	https://www.genecards.org/cgi-bin/carddisp.pl?gene=TPMT
NOD1	Nucleotide Binding Oligomerization Domain Containing 1	Protein Coding	Q9Y239	55	GC07M030424	6.16935110092163	https://www.genecards.org/cgi-bin/carddisp.pl?gene=NOD1
LGALS9	Galectin 9	Protein Coding	O00182	51	GC17P027629	6.16357755661011	https://www.genecards.org/cgi-bin/carddisp.pl?gene=LGALS9
AZGP1	Alpha-2-Glycoprotein 1, Zinc-Binding	Protein Coding	P25311	55	GC07M106710	6.16189002990723	https://www.genecards.org/cgi-bin/carddisp.pl?gene=AZGP1
DIABLO	Diablo IAP-Binding Mitochondrial Protein	Protein Coding	Q9NR28	60	GC12M124699	6.16089916229248	https://www.genecards.org/cgi-bin/carddisp.pl?gene=DIABLO
TMEM216	Transmembrane Protein 216	Protein Coding	Q9P0N5	47	GC11P107409	6.1584620475769	https://www.genecards.org/cgi-bin/carddisp.pl?gene=TMEM216
PAX8	Paired Box 8	Protein Coding	Q06710	58	GC02M113215	6.15144395828247	https://www.genecards.org/cgi-bin/carddisp.pl?gene=PAX8
AOC3	Amine Oxidase Copper Containing 3	Protein Coding	Q16853	58	GC17P042851	6.14464426040649	https://www.genecards.org/cgi-bin/carddisp.pl?gene=AOC3
ITGAV	Integrin Subunit Alpha V	Protein Coding	P06756	61	GC02P186589	6.1386399269104	https://www.genecards.org/cgi-bin/carddisp.pl?gene=ITGAV
MIR150	MicroRNA 150	RNA Gene		30	GC19M049500	6.12623834609985	https://www.genecards.org/cgi-bin/carddisp.pl?gene=MIR150
RPS6KA1	Ribosomal Protein S6 Kinase A1	Protein Coding	Q15418	63	GC01P076421	6.12166690826416	https://www.genecards.org/cgi-bin/carddisp.pl?gene=RPS6KA1
PLAAT3	Phospholipase A And Acyltransferase 3	Protein Coding	P53816	50	GC11M139694	6.1176438331604	https://www.genecards.org/cgi-bin/carddisp.pl?gene=PLAAT3
FLT4	Fms Related Receptor Tyrosine Kinase 4	Protein Coding	P35916	65	GC05M183404	6.11682796478271	https://www.genecards.org/cgi-bin/carddisp.pl?gene=FLT4
PTPRN	Protein Tyrosine Phosphatase Receptor Type N	Protein Coding	Q16849	57	GC02M219289	6.10651445388794	https://www.genecards.org/cgi-bin/carddisp.pl?gene=PTPRN
ADGRV1	Adhesion G Protein-Coupled Receptor V1	Protein Coding	Q8WXG9	52	GC05P090529	6.0953221321106	https://www.genecards.org/cgi-bin/carddisp.pl?gene=ADGRV1
NDUFB11	NADH:Ubiquinone Oxidoreductase Subunit B11	Protein Coding	Q9NX14	52	GC0XM047142	6.07271814346313	https://www.genecards.org/cgi-bin/carddisp.pl?gene=NDUFB11
BIRC3	Baculoviral IAP Repeat Containing 3	Protein Coding	Q13489	60	GC11P102317	6.0623927116394	https://www.genecards.org/cgi-bin/carddisp.pl?gene=BIRC3
ACYP2	Acylphosphatase 2	Protein Coding	P14621	50	GC02P053970	6.06088447570801	https://www.genecards.org/cgi-bin/carddisp.pl?gene=ACYP2
CXCR5	C-X-C Motif Chemokine Receptor 5	Protein Coding	P32302	54	GC11P125200	6.0258207321167	https://www.genecards.org/cgi-bin/carddisp.pl?gene=CXCR5
GGPS1	Geranylgeranyl Diphosphate Synthase 1	Protein Coding	O95749	56	GC01P235327	6.02575922012329	https://www.genecards.org/cgi-bin/carddisp.pl?gene=GGPS1
PDCD1	Programmed Cell Death 1	Protein Coding	Q15116	60	GC02M241849	6.02149868011475	https://www.genecards.org/cgi-bin/carddisp.pl?gene=PDCD1
DCDC2	Doublecortin Domain Containing 2	Protein Coding	Q9UHG0	51	GC06M024171	6.01270294189453	https://www.genecards.org/cgi-bin/carddisp.pl?gene=DCDC2
SLC10A3	Solute Carrier Family 10 Member 3	Protein Coding	P09131	38	GC0XM154488	5.99508619308472	https://www.genecards.org/cgi-bin/carddisp.pl?gene=SLC10A3
SYVN1	Synoviolin 1	Protein Coding	Q86TM6	52	GC11M139760	5.99320125579834	https://www.genecards.org/cgi-bin/carddisp.pl?gene=SYVN1
TMEM43	Transmembrane Protein 43	Protein Coding	Q9BTV4	55	GC03P027096	5.98865127563477	https://www.genecards.org/cgi-bin/carddisp.pl?gene=TMEM43
SLC26A6	Solute Carrier Family 26 Member 6	Protein Coding	Q9BXS9	50	GC03M048625	5.98466110229492	https://www.genecards.org/cgi-bin/carddisp.pl?gene=SLC26A6
FCGR2B	Fc Gamma Receptor IIb	Protein Coding	P31994	61	GC01P177026	5.96727657318115	https://www.genecards.org/cgi-bin/carddisp.pl?gene=FCGR2B
TCF7L2	Transcription Factor 7 Like 2	Protein Coding	Q9NQB0	59	GC10P112950	5.96723747253418	https://www.genecards.org/cgi-bin/carddisp.pl?gene=TCF7L2
PGM1	Phosphoglucomutase 1	Protein Coding	P36871	60	GC01P063593	5.95742559432983	https://www.genecards.org/cgi-bin/carddisp.pl?gene=PGM1
AHSP	Alpha Hemoglobin Stabilizing Protein	Protein Coding	Q9NZD4	48	GC16P031527	5.95325040817261	https://www.genecards.org/cgi-bin/carddisp.pl?gene=AHSP
KHDRBS1	KH RNA Binding Domain Containing, Signal Transduction Associated 1	Protein Coding	Q07666	54	GC01P032013	5.95053195953369	https://www.genecards.org/cgi-bin/carddisp.pl?gene=KHDRBS1
FCGRT	Fc Gamma Receptor And Transporter	Protein Coding	P55899	56	GC19P049506	5.9449291229248	https://www.genecards.org/cgi-bin/carddisp.pl?gene=FCGRT
PEMT	Phosphatidylethanolamine N-Methyltransferase	Protein Coding	Q9UBM1	51	GC17M096443	5.9407844543457	https://www.genecards.org/cgi-bin/carddisp.pl?gene=PEMT
BBS5	Bardet-Biedl Syndrome 5	Protein Coding	Q8N3I7	50	GC02P169498	5.93409109115601	https://www.genecards.org/cgi-bin/carddisp.pl?gene=BBS5
CC2D2A	Coiled-Coil And C2 Domain Containing 2A	Protein Coding	Q9P2K1	52	GC04P030056	5.93336296081543	https://www.genecards.org/cgi-bin/carddisp.pl?gene=CC2D2A
LPCAT3	Lysophosphatidylcholine Acyltransferase 3	Protein Coding	Q6P1A2	49	GC12M006976	5.92033576965332	https://www.genecards.org/cgi-bin/carddisp.pl?gene=LPCAT3
OFD1	OFD1 Centriole And Centriolar Satellite Protein	Protein Coding	O75665	55	GC0XP013714	5.90788173675537	https://www.genecards.org/cgi-bin/carddisp.pl?gene=OFD1
DUSP1	Dual Specificity Phosphatase 1	Protein Coding	P28562	59	GC05M172768	5.90488862991333	https://www.genecards.org/cgi-bin/carddisp.pl?gene=DUSP1
TMEM171	Transmembrane Protein 171	Protein Coding	Q8WVE6	38	GC05P073120	5.8926682472229	https://www.genecards.org/cgi-bin/carddisp.pl?gene=TMEM171
MIR223	MicroRNA 223	RNA Gene		30	GC0XP066018	5.88082599639893	https://www.genecards.org/cgi-bin/carddisp.pl?gene=MIR223
SLC28A2	Solute Carrier Family 28 Member 2	Protein Coding	O43868	48	GC15P045252	5.87358283996582	https://www.genecards.org/cgi-bin/carddisp.pl?gene=SLC28A2
PTPRS	Protein Tyrosine Phosphatase Receptor Type S	Protein Coding	Q13332	59	GC19M107913	5.85947704315186	https://www.genecards.org/cgi-bin/carddisp.pl?gene=PTPRS
NFATC1	Nuclear Factor Of Activated T Cells 1	Protein Coding	O95644	61	GC18P079395	5.85219717025757	https://www.genecards.org/cgi-bin/carddisp.pl?gene=NFATC1
SGCE	Sarcoglycan Epsilon	Protein Coding	O43556	55	GC07M094524	5.84726047515869	https://www.genecards.org/cgi-bin/carddisp.pl?gene=SGCE
ARL13B	ARF Like GTPase 13B	Protein Coding	Q3SXY8	50	GC03P093980	5.84124946594238	https://www.genecards.org/cgi-bin/carddisp.pl?gene=ARL13B
PLPP7	Phospholipid Phosphatase 7 (Inactive)	Protein Coding	Q8NBV4	45	GC09P153028	5.84121131896973	https://www.genecards.org/cgi-bin/carddisp.pl?gene=PLPP7
POLR2A	RNA Polymerase II Subunit A	Protein Coding	P24928	58	GC17P153752	5.84015941619873	https://www.genecards.org/cgi-bin/carddisp.pl?gene=POLR2A
PCSK7	Proprotein Convertase Subtilisin/Kexin Type 7	Protein Coding	Q16549	55	GC11M140591	5.83820962905884	https://www.genecards.org/cgi-bin/carddisp.pl?gene=PCSK7
SHROOM3	Shroom Family Member 3	Protein Coding	Q8TF72	48	GC04P076435	5.83564186096191	https://www.genecards.org/cgi-bin/carddisp.pl?gene=SHROOM3
KCNJ10	Potassium Inwardly Rectifying Channel Subfamily J Member 10	Protein Coding	P78508	58	GC01M159998	5.82334566116333	https://www.genecards.org/cgi-bin/carddisp.pl?gene=KCNJ10
PFKP	Phosphofructokinase, Platelet	Protein Coding	Q01813	57	GC10P003066	5.82101583480835	https://www.genecards.org/cgi-bin/carddisp.pl?gene=PFKP
GAS5	Growth Arrest Specific 5	RNA Gene		32	GC01M175146	5.82082414627075	https://www.genecards.org/cgi-bin/carddisp.pl?gene=GAS5
SDCCAG8	SHH Signaling And Ciliogenesis Regulator SDCCAG8	Protein Coding	Q86SQ7	53	GC01P243255	5.81973934173584	https://www.genecards.org/cgi-bin/carddisp.pl?gene=SDCCAG8
NT5C2	5'-Nucleotidase, Cytosolic II	Protein Coding	P49902	58	GC10M103088	5.81254625320435	https://www.genecards.org/cgi-bin/carddisp.pl?gene=NT5C2
MIR148A	MicroRNA 148a	RNA Gene		29	GC07M025950	5.81076669692993	https://www.genecards.org/cgi-bin/carddisp.pl?gene=MIR148A
EPHA3	EPH Receptor A3	Protein Coding	P29320	60	GC03P089077	5.79712867736816	https://www.genecards.org/cgi-bin/carddisp.pl?gene=EPHA3
BMPR2	Bone Morphogenetic Protein Receptor Type 2	Protein Coding	Q13873	64	GC02P202376	5.79062271118164	https://www.genecards.org/cgi-bin/carddisp.pl?gene=BMPR2
WWOX	WW Domain Containing Oxidoreductase	Protein Coding	Q9NZC7	60	GC16P078099	5.78724718093872	https://www.genecards.org/cgi-bin/carddisp.pl?gene=WWOX
CLTC	Clathrin Heavy Chain	Protein Coding	Q00610	60	GC17P059619	5.78578901290894	https://www.genecards.org/cgi-bin/carddisp.pl?gene=CLTC
CD160	CD160 Molecule	Protein Coding	O95971	53	GC01P145719	5.78466701507568	https://www.genecards.org/cgi-bin/carddisp.pl?gene=CD160
IGF2BP2	Insulin Like Growth Factor 2 MRNA Binding Protein 2	Protein Coding	Q9Y6M1	57	GC03M185643	5.77716207504272	https://www.genecards.org/cgi-bin/carddisp.pl?gene=IGF2BP2
THEM4	Thioesterase Superfamily Member 4	Protein Coding	Q5T1C6	49	GC01M151870	5.76025009155273	https://www.genecards.org/cgi-bin/carddisp.pl?gene=THEM4
CLCNKA	Chloride Voltage-Gated Channel Ka	Protein Coding	P51800	54	GC01P016018	5.75135707855225	https://www.genecards.org/cgi-bin/carddisp.pl?gene=CLCNKA
NOX1	NADPH Oxidase 1	Protein Coding	Q9Y5S8	57	GC0XM100843	5.74858856201172	https://www.genecards.org/cgi-bin/carddisp.pl?gene=NOX1
SLC4A8	Solute Carrier Family 4 Member 8	Protein Coding	Q2Y0W8	50	GC12P051391	5.72935771942139	https://www.genecards.org/cgi-bin/carddisp.pl?gene=SLC4A8
MKS1	MKS Transition Zone Complex Subunit 1	Protein Coding	Q9NXB0	52	GC17M058205	5.72659254074097	https://www.genecards.org/cgi-bin/carddisp.pl?gene=MKS1
DOCK7	Dedicator Of Cytokinesis 7	Protein Coding	Q96N67	54	GC01M062454	5.72058916091919	https://www.genecards.org/cgi-bin/carddisp.pl?gene=DOCK7
MPC1	Mitochondrial Pyruvate Carrier 1	Protein Coding	Q9Y5U8	54	GC06M166364	5.71688270568848	https://www.genecards.org/cgi-bin/carddisp.pl?gene=MPC1
ACTN4	Actinin Alpha 4	Protein Coding	O43707	60	GC19P038647	5.70248889923096	https://www.genecards.org/cgi-bin/carddisp.pl?gene=ACTN4
FGF4	Fibroblast Growth Factor 4	Protein Coding	P08620	57	GC11M139942	5.70074987411499	https://www.genecards.org/cgi-bin/carddisp.pl?gene=FGF4
SIK2	Salt Inducible Kinase 2	Protein Coding	Q9H0K1	58	GC11P113445	5.68778610229492	https://www.genecards.org/cgi-bin/carddisp.pl?gene=SIK2
CDC42BPG	CDC42 Binding Protein Kinase Gamma	Protein Coding	Q6DT37	47	GC11M064823	5.68419313430786	https://www.genecards.org/cgi-bin/carddisp.pl?gene=CDC42BPG
PGA4	Pepsinogen A4	Protein Coding	P0DJD7	38	GC11P061222	5.68351268768311	https://www.genecards.org/cgi-bin/carddisp.pl?gene=PGA4
POLRMT	RNA Polymerase Mitochondrial	Protein Coding	O00411	54	GC19M000617	5.68265056610107	https://www.genecards.org/cgi-bin/carddisp.pl?gene=POLRMT
UOX	Urate Oxidase (Pseudogene)	Pseudogene		20	GC01M084364	5.67803812026978	https://www.genecards.org/cgi-bin/carddisp.pl?gene=UOX
G6PC2	Glucose-6-Phosphatase Catalytic Subunit 2	Protein Coding	Q9NQR9	48	GC02P168901	5.67336845397949	https://www.genecards.org/cgi-bin/carddisp.pl?gene=G6PC2
PAFAH1B1	Platelet Activating Factor Acetylhydrolase 1b Regulatory Subunit 1	Protein Coding	P43034	59	GC17P002593	5.67125463485718	https://www.genecards.org/cgi-bin/carddisp.pl?gene=PAFAH1B1
GBA1LP	Glucosylceramidase Beta 1 Like, Pseudogene	Pseudogene		16	GC01M155213	5.66946315765381	https://www.genecards.org/cgi-bin/carddisp.pl?gene=GBA1LP
CFP	Complement Factor Properdin	Protein Coding	P27918	55	GC0XM047623	5.65622901916504	https://www.genecards.org/cgi-bin/carddisp.pl?gene=CFP
FCER2	Fc Epsilon Receptor II	Protein Coding	P06734	56	GC19M108008	5.65606784820557	https://www.genecards.org/cgi-bin/carddisp.pl?gene=FCER2
E2F4	E2F Transcription Factor 4	Protein Coding	Q16254	57	GC16P067192	5.65358781814575	https://www.genecards.org/cgi-bin/carddisp.pl?gene=E2F4
ALG5	ALG5 Dolichyl-Phosphate Beta-Glucosyltransferase	Protein Coding	Q9Y673	51	GC13M036949	5.64523887634277	https://www.genecards.org/cgi-bin/carddisp.pl?gene=ALG5
ANGPTL3	Angiopoietin Like 3	Protein Coding	Q9Y5C1	60	GC01P062597	5.64050769805908	https://www.genecards.org/cgi-bin/carddisp.pl?gene=ANGPTL3
ADORA2A	Adenosine A2a Receptor	Protein Coding	P29274	59	GC22P024417	5.63882875442505	https://www.genecards.org/cgi-bin/carddisp.pl?gene=ADORA2A
USP2	Ubiquitin Specific Peptidase 2	Protein Coding	O75604	55	GC11M119355	5.63686609268188	https://www.genecards.org/cgi-bin/carddisp.pl?gene=USP2
JUND	JunD Proto-Oncogene, AP-1 Transcription Factor Subunit	Protein Coding	P17535	54	GC19M018279	5.63149642944336	https://www.genecards.org/cgi-bin/carddisp.pl?gene=JUND
EIF4A1	Eukaryotic Translation Initiation Factor 4A1	Protein Coding	P60842	60	GC17P007572	5.62499952316284	https://www.genecards.org/cgi-bin/carddisp.pl?gene=EIF4A1
ARID1B	AT-Rich Interaction Domain 1B	Protein Coding	Q8NFD5	57	GC06P183768	5.6220817565918	https://www.genecards.org/cgi-bin/carddisp.pl?gene=ARID1B
CXCL2	C-X-C Motif Chemokine Ligand 2	Protein Coding	P19875	54	GC04M074097	5.61536693572998	https://www.genecards.org/cgi-bin/carddisp.pl?gene=CXCL2
ZCCHC8	Zinc Finger CCHC-Type Containing 8	Protein Coding	Q6NZY4	50	GC12M124707	5.6111273765564	https://www.genecards.org/cgi-bin/carddisp.pl?gene=ZCCHC8
HIBADH	3-Hydroxyisobutyrate Dehydrogenase	Protein Coding	P31937	52	GC07M027525	5.60272979736328	https://www.genecards.org/cgi-bin/carddisp.pl?gene=HIBADH
IL12B	Interleukin 12B	Protein Coding	P29460	57	GC05M159314	5.57917308807373	https://www.genecards.org/cgi-bin/carddisp.pl?gene=IL12B
CXCL9	C-X-C Motif Chemokine Ligand 9	Protein Coding	Q07325	51	GC04M076001	5.57423639297485	https://www.genecards.org/cgi-bin/carddisp.pl?gene=CXCL9
S100A6	S100 Calcium Binding Protein A6	Protein Coding	P06703	54	GC01M167362	5.57308959960938	https://www.genecards.org/cgi-bin/carddisp.pl?gene=S100A6
PRKACB	Protein Kinase CAMP-Activated Catalytic Subunit Beta	Protein Coding	P22694	61	GC01P084078	5.57146	https://www.genecards.org/cgi-bin/carddisp.pl?gene=PRKACB
NUBPL	NUBP Iron-Sulfur Cluster Assembly Factor, Mitochondrial	Protein Coding	Q8TB37	52	GC14P031489	5.57106018066406	https://www.genecards.org/cgi-bin/carddisp.pl?gene=NUBPL
ACAD10	Acyl-CoA Dehydrogenase Family Member 10	Protein Coding	Q6JQN1	47	GC12P111686	5.55513525009155	https://www.genecards.org/cgi-bin/carddisp.pl?gene=ACAD10
KIF12	Kinesin Family Member 12	Protein Coding	Q96FN5	47	GC09M114086	5.55218839645386	https://www.genecards.org/cgi-bin/carddisp.pl?gene=KIF12
MT-TH	Mitochondrially Encoded TRNA-His (CAU/C)	RNA Gene		22	GCMTP012140	5.54514980316162	https://www.genecards.org/cgi-bin/carddisp.pl?gene=MT-TH
SF1	Splicing Factor 1	Protein Coding	Q15637	50	GC11M064764	5.54115772247314	https://www.genecards.org/cgi-bin/carddisp.pl?gene=SF1
PXDN	Peroxidasin	Protein Coding	Q92626	57	GC02M001635	5.5392804145813	https://www.genecards.org/cgi-bin/carddisp.pl?gene=PXDN
TERF2	Telomeric Repeat Binding Factor 2	Protein Coding	Q15554	55	GC16M069355	5.53579044342041	https://www.genecards.org/cgi-bin/carddisp.pl?gene=TERF2
NDUFAF4	NADH:Ubiquinone Oxidoreductase Complex Assembly Factor 4	Protein Coding	Q9P032	54	GC06M096889	5.52905178070068	https://www.genecards.org/cgi-bin/carddisp.pl?gene=NDUFAF4
CD19	CD19 Molecule	Protein Coding	P15391	64	GC16P120912	5.51871776580811	https://www.genecards.org/cgi-bin/carddisp.pl?gene=CD19
SEC63	SEC63 Homolog, Protein Translocation Regulator	Protein Coding	Q9UGP8	55	GC06M107867	5.50615787506104	https://www.genecards.org/cgi-bin/carddisp.pl?gene=SEC63
TIMMDC1	Translocase Of Inner Mitochondrial Membrane Domain Containing 1	Protein Coding	Q9NPL8	51	GC03P119498	5.50262689590454	https://www.genecards.org/cgi-bin/carddisp.pl?gene=TIMMDC1
TMPRSS6	Transmembrane Serine Protease 6	Protein Coding	Q8IU80	57	GC22M086124	5.49740362167358	https://www.genecards.org/cgi-bin/carddisp.pl?gene=TMPRSS6
ACVRL1	Activin A Receptor Like Type 1	Protein Coding	P37023	63	GC12P051906	5.48574161529541	https://www.genecards.org/cgi-bin/carddisp.pl?gene=ACVRL1
METTL6	Methyltransferase 6, TRNA N3-Cytidine	Protein Coding	Q8TCB7	42	GC03M028698	5.48541069030762	https://www.genecards.org/cgi-bin/carddisp.pl?gene=METTL6
CLDN19	Claudin 19	Protein Coding	Q8N6F1	51	GC01M042733	5.48415756225586	https://www.genecards.org/cgi-bin/carddisp.pl?gene=CLDN19
ADGRL2	Adhesion G Protein-Coupled Receptor L2	Protein Coding	O95490	52	GC01P081306	5.48387098312378	https://www.genecards.org/cgi-bin/carddisp.pl?gene=ADGRL2
SERPINA6	Serpin Family A Member 6	Protein Coding	P08185	58	GC14M124249	5.47658395767212	https://www.genecards.org/cgi-bin/carddisp.pl?gene=SERPINA6
ABHD12	Abhydrolase Domain Containing 12, Lysophospholipase	Protein Coding	Q8N2K0	54	GC20M025294	5.47579288482666	https://www.genecards.org/cgi-bin/carddisp.pl?gene=ABHD12
POU3F4	POU Class 3 Homeobox 4	Protein Coding	P49335	50	GC0XP083508	5.45919704437256	https://www.genecards.org/cgi-bin/carddisp.pl?gene=POU3F4
EPG5	Ectopic P-Granules 5 Autophagy Tethering Factor	Protein Coding	Q9HCE0	51	GC18M045800	5.45827722549438	https://www.genecards.org/cgi-bin/carddisp.pl?gene=EPG5
KCNA1	Potassium Voltage-Gated Channel Subfamily A Member 1	Protein Coding	Q09470	58	GC12P074010	5.45696115493774	https://www.genecards.org/cgi-bin/carddisp.pl?gene=KCNA1
BRD4	Bromodomain Containing 4	Protein Coding	O60885	60	GC19M108289	5.44676113128662	https://www.genecards.org/cgi-bin/carddisp.pl?gene=BRD4
CCR2	C-C Motif Chemokine Receptor 2	Protein Coding	P41597	58	GC03P064849	5.43472766876221	https://www.genecards.org/cgi-bin/carddisp.pl?gene=CCR2
PAX4	Paired Box 4	Protein Coding	O43316	52	GC07M127610	5.43082523345947	https://www.genecards.org/cgi-bin/carddisp.pl?gene=PAX4
S100A4	S100 Calcium Binding Protein A4	Protein Coding	P26447	57	GC01M153543	5.42976188659668	https://www.genecards.org/cgi-bin/carddisp.pl?gene=S100A4
FAP	Fibroblast Activation Protein Alpha	Protein Coding	Q12884	59	GC02M162170	5.42388820648193	https://www.genecards.org/cgi-bin/carddisp.pl?gene=FAP
ACVR2A	Activin A Receptor Type 2A	Protein Coding	P27037	58	GC02P147844	5.42241144180298	https://www.genecards.org/cgi-bin/carddisp.pl?gene=ACVR2A
RPL13A	Ribosomal Protein L13a	Protein Coding	P40429	54	GC19P049487	5.42173385620117	https://www.genecards.org/cgi-bin/carddisp.pl?gene=RPL13A
EYA1	EYA Transcriptional Coactivator And Phosphatase 1	Protein Coding	Q99502	57	GC08M071210	5.42082166671753	https://www.genecards.org/cgi-bin/carddisp.pl?gene=EYA1
LMAN1	Lectin, Mannose Binding 1	Protein Coding	P49257	58	GC18M059327	5.41793489456177	https://www.genecards.org/cgi-bin/carddisp.pl?gene=LMAN1
CTSS	Cathepsin S	Protein Coding	P25774	58	GC01M150730	5.40958595275879	https://www.genecards.org/cgi-bin/carddisp.pl?gene=CTSS
KLB	Klotho Beta	Protein Coding	Q86Z14	53	GC04P039869	5.40814113616943	https://www.genecards.org/cgi-bin/carddisp.pl?gene=KLB
PKD1L3	Polycystin 1 Like 3, Transient Receptor Potential Channel Interacting	Protein Coding	Q7Z443	41	GC16M075183	5.40394973754883	https://www.genecards.org/cgi-bin/carddisp.pl?gene=PKD1L3
FOXA2	Forkhead Box A2	Protein Coding	Q9Y261	60	GC20M022581	5.39000511169434	https://www.genecards.org/cgi-bin/carddisp.pl?gene=FOXA2
ABCG4	ATP Binding Cassette Subfamily G Member 4	Protein Coding	Q9H172	53	GC11P125229	5.38674163818359	https://www.genecards.org/cgi-bin/carddisp.pl?gene=ABCG4
VAX2	Ventral Anterior Homeobox 2	Protein Coding	Q9UIW0	48	GC02P070900	5.38103199005127	https://www.genecards.org/cgi-bin/carddisp.pl?gene=VAX2
EPHA2	EPH Receptor A2	Protein Coding	P29317	65	GC01M016124	5.37679958343506	https://www.genecards.org/cgi-bin/carddisp.pl?gene=EPHA2
CEMIP	Cell Migration Inducing Hyaluronidase 1	Protein Coding	Q8WUJ3	48	GC15P080779	5.3720874786377	https://www.genecards.org/cgi-bin/carddisp.pl?gene=CEMIP
EFEMP2	EGF Containing Fibulin Extracellular Matrix Protein 2	Protein Coding	O95967	57	GC11M139803	5.37106657028198	https://www.genecards.org/cgi-bin/carddisp.pl?gene=EFEMP2
NDUFA11	NADH:Ubiquinone Oxidoreductase Subunit A11	Protein Coding	Q86Y39	50	GC19M005891	5.37086153030396	https://www.genecards.org/cgi-bin/carddisp.pl?gene=NDUFA11
PYGB	Glycogen Phosphorylase B	Protein Coding	P11216	55	GC20P025248	5.36153697967529	https://www.genecards.org/cgi-bin/carddisp.pl?gene=PYGB
UQCC2	Ubiquinol-Cytochrome C Reductase Complex Assembly Factor 2	Protein Coding	Q9BRT2	50	GC06M033694	5.35971307754517	https://www.genecards.org/cgi-bin/carddisp.pl?gene=UQCC2
SLC35C1	Solute Carrier Family 35 Member C1	Protein Coding	Q96A29	51	GC11P049033	5.35917663574219	https://www.genecards.org/cgi-bin/carddisp.pl?gene=SLC35C1
YY1	YY1 Transcription Factor	Protein Coding	P25490	61	GC14P100238	5.35903978347778	https://www.genecards.org/cgi-bin/carddisp.pl?gene=YY1
HSP90B1	Heat Shock Protein 90 Beta Family Member 1	Protein Coding	P14625	60	GC12P103930	5.35370254516602	https://www.genecards.org/cgi-bin/carddisp.pl?gene=HSP90B1
ARHGEF9	Cdc42 Guanine Nucleotide Exchange Factor 9	Protein Coding	O43307	53	GC0XM063634	5.35113906860352	https://www.genecards.org/cgi-bin/carddisp.pl?gene=ARHGEF9
DCK	Deoxycytidine Kinase	Protein Coding	P27707	57	GC04P070992	5.34997701644897	https://www.genecards.org/cgi-bin/carddisp.pl?gene=DCK
CCL18	C-C Motif Chemokine Ligand 18	Protein Coding	P55774	49	GC17P036064	5.34257507324219	https://www.genecards.org/cgi-bin/carddisp.pl?gene=CCL18
MIR145	MicroRNA 145	RNA Gene		32	GC05P149430	5.33904981613159	https://www.genecards.org/cgi-bin/carddisp.pl?gene=MIR145
LOC107548112	REN Promoter And Enhancer Region	Functional Element		6	GC01P204162	5.32645702362061	https://www.genecards.org/cgi-bin/carddisp.pl?gene=LOC107548112
SMO	Smoothened, Frizzled Class Receptor	Protein Coding	Q99835	64	GC07P165509	5.32375478744507	https://www.genecards.org/cgi-bin/carddisp.pl?gene=SMO
SPI1	Spi-1 Proto-Oncogene	Protein Coding	P17947	56	GC11M139453	5.32087326049805	https://www.genecards.org/cgi-bin/carddisp.pl?gene=SPI1
MASP1	MBL Associated Serine Protease 1	Protein Coding	P48740	60	GC03M187216	5.32019710540771	https://www.genecards.org/cgi-bin/carddisp.pl?gene=MASP1
CNTN4	Contactin 4	Protein Coding	Q8IWV2	53	GC03P002117	5.31832265853882	https://www.genecards.org/cgi-bin/carddisp.pl?gene=CNTN4
RASGRP2	RAS Guanyl Releasing Protein 2	Protein Coding	Q7LDG7	57	GC11M064726	5.31601524353027	https://www.genecards.org/cgi-bin/carddisp.pl?gene=RASGRP2
HCK	HCK Proto-Oncogene, Src Family Tyrosine Kinase	Protein Coding	P08631	62	GC20P032052	5.31186866760254	https://www.genecards.org/cgi-bin/carddisp.pl?gene=HCK
MIR199A1	MicroRNA 199a-1	RNA Gene		29	GC19M010817	5.31167125701904	https://www.genecards.org/cgi-bin/carddisp.pl?gene=MIR199A1
MT-TQ	Mitochondrially Encoded TRNA-Gln (CAA/G)	RNA Gene		21	GCMTM004331	5.31066465377808	https://www.genecards.org/cgi-bin/carddisp.pl?gene=MT-TQ
EN1	Engrailed Homeobox 1	Protein Coding	Q05925	52	GC02M118842	5.31064701080322	https://www.genecards.org/cgi-bin/carddisp.pl?gene=EN1
PRELID1	PRELI Domain Containing 1	Protein Coding	Q9Y255	48	GC05P190353	5.29878377914429	https://www.genecards.org/cgi-bin/carddisp.pl?gene=PRELID1
NPHP3-ACAD11	NPHP3-ACAD11 Readthrough (NMD Candidate)	RNA Gene		24	GC03M132558	5.29788541793823	https://www.genecards.org/cgi-bin/carddisp.pl?gene=NPHP3-ACAD11
TK1	Thymidine Kinase 1	Protein Coding	P04183	57	GC17M098135	5.29242563247681	https://www.genecards.org/cgi-bin/carddisp.pl?gene=TK1
NME2	NME/NM23 Nucleoside Diphosphate Kinase 2	Protein Coding	P22392	58	GC17P051165	5.29208850860596	https://www.genecards.org/cgi-bin/carddisp.pl?gene=NME2
HNRNPU	Heterogeneous Nuclear Ribonucleoprotein U	Protein Coding	Q00839	55	GC01M244853	5.28667640686035	https://www.genecards.org/cgi-bin/carddisp.pl?gene=HNRNPU
ANO3	Anoctamin 3	Protein Coding	Q9BYT9	51	GC11P026188	5.26605224609375	https://www.genecards.org/cgi-bin/carddisp.pl?gene=ANO3
CDC42BPA	CDC42 Binding Protein Kinase Alpha	Protein Coding	Q5VT25	50	GC01M226989	5.26331186294556	https://www.genecards.org/cgi-bin/carddisp.pl?gene=CDC42BPA
VIL1	Villin 1	Protein Coding	P09327	51	GC02P218419	5.26306009292603	https://www.genecards.org/cgi-bin/carddisp.pl?gene=VIL1
REG1A	Regenerating Family Member 1 Alpha	Protein Coding	P05451	53	GC02P079120	5.25656604766846	https://www.genecards.org/cgi-bin/carddisp.pl?gene=REG1A
NEAT1	Nuclear Paraspeckle Assembly Transcript 1	RNA Gene		34	GC11P107808	5.25484180450439	https://www.genecards.org/cgi-bin/carddisp.pl?gene=NEAT1
HLA-E	Major Histocompatibility Complex, Class I, E	Protein Coding	P13747	53	GC06P181868	5.25046634674072	https://www.genecards.org/cgi-bin/carddisp.pl?gene=HLA-E
FREM2	FRAS1 Related Extracellular Matrix 2	Protein Coding	Q5SZK8	48	GC13P038687	5.24811601638794	https://www.genecards.org/cgi-bin/carddisp.pl?gene=FREM2
TRPV5	Transient Receptor Potential Cation Channel Subfamily V Member 5	Protein Coding	Q9NQA5	54	GC07M142908	5.24396705627441	https://www.genecards.org/cgi-bin/carddisp.pl?gene=TRPV5
TBX21	T-Box Transcription Factor 21	Protein Coding	Q9UL17	59	GC17P047733	5.24279689788818	https://www.genecards.org/cgi-bin/carddisp.pl?gene=TBX21
ATP2A2	ATPase Sarcoplasmic/Endoplasmic Reticulum Ca2+ Transporting 2	Protein Coding	P16615	64	GC12P110280	5.24219131469727	https://www.genecards.org/cgi-bin/carddisp.pl?gene=ATP2A2
DNAJC30	DnaJ Heat Shock Protein Family (Hsp40) Member C30	Protein Coding	Q96LL9	46	GC07M073680	5.24116468429565	https://www.genecards.org/cgi-bin/carddisp.pl?gene=DNAJC30
DHRS11	Dehydrogenase/Reductase 11	Protein Coding	Q6UWP2	47	GC17P154582	5.24030447006226	https://www.genecards.org/cgi-bin/carddisp.pl?gene=DHRS11
MT-TF	Mitochondrially Encoded TRNA-Phe (UUU/C)	RNA Gene		22	GCMTP000580	5.22961521148682	https://www.genecards.org/cgi-bin/carddisp.pl?gene=MT-TF
MT-TS2	Mitochondrially Encoded TRNA-Ser (AGU/C) 2	RNA Gene		21	GCMTP012215	5.21762990951538	https://www.genecards.org/cgi-bin/carddisp.pl?gene=MT-TS2
PFKL	Phosphofructokinase, Liver Type	Protein Coding	P17858	58	GC21P044300	5.21372747421265	https://www.genecards.org/cgi-bin/carddisp.pl?gene=PFKL
ETV6	ETS Variant Transcription Factor 6	Protein Coding	P41212	59	GC12P011649	5.19608116149902	https://www.genecards.org/cgi-bin/carddisp.pl?gene=ETV6
ESRRG	Estrogen Related Receptor Gamma	Protein Coding	P62508	55	GC01M216503	5.19031095504761	https://www.genecards.org/cgi-bin/carddisp.pl?gene=ESRRG
KHSRP	KH-Type Splicing Regulatory Protein	Protein Coding	Q92945	54	GC19M006413	5.18695449829102	https://www.genecards.org/cgi-bin/carddisp.pl?gene=KHSRP
ARL6IP5	ARF Like GTPase 6 Interacting Protein 5	Protein Coding	O75915	41	GC03P069084	5.18330335617065	https://www.genecards.org/cgi-bin/carddisp.pl?gene=ARL6IP5
TNFSF13B	TNF Superfamily Member 13b	Protein Coding	Q9Y275	58	GC13P108251	5.18299961090088	https://www.genecards.org/cgi-bin/carddisp.pl?gene=TNFSF13B
BICD2	BICD Cargo Adaptor 2	Protein Coding	Q8TD16	53	GC09M092711	5.16876459121704	https://www.genecards.org/cgi-bin/carddisp.pl?gene=BICD2
BIRC2	Baculoviral IAP Repeat Containing 2	Protein Coding	Q13490	61	GC11P102347	5.16492033004761	https://www.genecards.org/cgi-bin/carddisp.pl?gene=BIRC2
MAP3K11	Mitogen-Activated Protein Kinase Kinase Kinase 11	Protein Coding	Q16584	57	GC11M139781	5.16396951675415	https://www.genecards.org/cgi-bin/carddisp.pl?gene=MAP3K11
MALAT1	Metastasis Associated Lung Adenocarcinoma Transcript 1	RNA Gene		33	GC11P107814	5.15578699111938	https://www.genecards.org/cgi-bin/carddisp.pl?gene=MALAT1
NLGN4X	Neuroligin 4 X-Linked	Protein Coding	Q8N0W4	55	GC0XM005840	5.15410423278809	https://www.genecards.org/cgi-bin/carddisp.pl?gene=NLGN4X
AFMID	Arylformamidase	Protein Coding	Q63HM1	47	GC17P155685	5.15380811691284	https://www.genecards.org/cgi-bin/carddisp.pl?gene=AFMID
TOMM40	Translocase Of Outer Mitochondrial Membrane 40	Protein Coding	O96008	52	GC19P044890	5.14759254455566	https://www.genecards.org/cgi-bin/carddisp.pl?gene=TOMM40
HES1	Hes Family BHLH Transcription Factor 1	Protein Coding	Q14469	57	GC03P194136	5.14220285415649	https://www.genecards.org/cgi-bin/carddisp.pl?gene=HES1
P2RX4	Purinergic Receptor P2X 4	Protein Coding	Q99571	58	GC12P138916	5.13294649124146	https://www.genecards.org/cgi-bin/carddisp.pl?gene=P2RX4
MSTO1	Misato Mitochondrial Distribution And Morphology Regulator 1	Protein Coding	Q9BUK6	51	GC01P176767	5.12736558914185	https://www.genecards.org/cgi-bin/carddisp.pl?gene=MSTO1
RTN4IP1	Reticulon 4 Interacting Protein 1	Protein Coding	Q8WWV3	51	GC06M109419	5.1229772567749	https://www.genecards.org/cgi-bin/carddisp.pl?gene=RTN4IP1
FGF5	Fibroblast Growth Factor 5	Protein Coding	P12034	57	GC04P080266	5.12078475952148	https://www.genecards.org/cgi-bin/carddisp.pl?gene=FGF5
URAD	Ureidoimidazoline (2-Oxo-4-Hydroxy-4-Carboxy-5-) Decarboxylase	Protein Coding	A6NGE7	32	GC13M027978	5.11888599395752	https://www.genecards.org/cgi-bin/carddisp.pl?gene=URAD
COQ5	Coenzyme Q5, Methyltransferase	Protein Coding	Q5HYK3	54	GC12M120503	5.11209726333618	https://www.genecards.org/cgi-bin/carddisp.pl?gene=COQ5
MIR27A	MicroRNA 27a	RNA Gene		32	GC19M108247	5.11001539230347	https://www.genecards.org/cgi-bin/carddisp.pl?gene=MIR27A
BUD23	BUD23 RRNA Methyltransferase And Ribosome Maturation Factor	Protein Coding	O43709	46	GC07P095177	5.09649658203125	https://www.genecards.org/cgi-bin/carddisp.pl?gene=BUD23
RPS15	Ribosomal Protein S15	Protein Coding	P62841	50	GC19P001438	5.08864450454712	https://www.genecards.org/cgi-bin/carddisp.pl?gene=RPS15
CAPN10	Calpain 10	Protein Coding	Q9HC96	54	GC02P240586	5.07846927642822	https://www.genecards.org/cgi-bin/carddisp.pl?gene=CAPN10
WRAP53	WD Repeat Containing Antisense To TP53	Protein Coding	Q9BUR4	52	GC17P153763	5.07735013961792	https://www.genecards.org/cgi-bin/carddisp.pl?gene=WRAP53
CNDP1	Carnosine Dipeptidase 1	Protein Coding	Q96KN2	54	GC18P074534	5.07243776321411	https://www.genecards.org/cgi-bin/carddisp.pl?gene=CNDP1
TRPM6	Transient Receptor Potential Cation Channel Subfamily M Member 6	Protein Coding	Q9BX84	57	GC09M074725	5.06946325302124	https://www.genecards.org/cgi-bin/carddisp.pl?gene=TRPM6
ALPI	Alkaline Phosphatase, Intestinal	Protein Coding	P09923	59	GC02P232456	5.06604766845703	https://www.genecards.org/cgi-bin/carddisp.pl?gene=ALPI
LRFN4	Leucine Rich Repeat And Fibronectin Type III Domain Containing 4	Protein Coding	Q6PJG9	48	GC11P066856	5.06274747848511	https://www.genecards.org/cgi-bin/carddisp.pl?gene=LRFN4
PRPSAP2	Phosphoribosyl Pyrophosphate Synthetase Associated Protein 2	Protein Coding	O60256	44	GC17P154102	5.05105972290039	https://www.genecards.org/cgi-bin/carddisp.pl?gene=PRPSAP2
ZDHHC5	Zinc Finger DHHC-Type Palmitoyltransferase 5	Protein Coding	Q9C0B5	50	GC11P059439	5.03717374801636	https://www.genecards.org/cgi-bin/carddisp.pl?gene=ZDHHC5
RBL2	RB Transcriptional Corepressor Like 2	Protein Coding	Q08999	57	GC16P053433	5.03480052947998	https://www.genecards.org/cgi-bin/carddisp.pl?gene=RBL2
DEFB1	Defensin Beta 1	Protein Coding	P60022	51	GC08M006870	5.03367185592651	https://www.genecards.org/cgi-bin/carddisp.pl?gene=DEFB1
TBXT	T-Box Transcription Factor T	Protein Coding	O15178	57	GC06M166158	5.0334358215332	https://www.genecards.org/cgi-bin/carddisp.pl?gene=TBXT
A2M	Alpha-2-Macroglobulin	Protein Coding	P01023	59	GC12M009067	5.03332424163818	https://www.genecards.org/cgi-bin/carddisp.pl?gene=A2M
PIGN	Phosphatidylinositol Glycan Anchor Biosynthesis Class N	Protein Coding	O95427	52	GC18M061905	5.03125333786011	https://www.genecards.org/cgi-bin/carddisp.pl?gene=PIGN
NDUFA6	NADH:Ubiquinone Oxidoreductase Subunit A6	Protein Coding	P56556	55	GC22M042085	5.02210569381714	https://www.genecards.org/cgi-bin/carddisp.pl?gene=NDUFA6
MIR142	MicroRNA 142	RNA Gene		30	GC17M058331	5.00840473175049	https://www.genecards.org/cgi-bin/carddisp.pl?gene=MIR142
TCF4	Transcription Factor 4	Protein Coding	P15884	60	GC18M055222	5.00763511657715	https://www.genecards.org/cgi-bin/carddisp.pl?gene=TCF4
TRMT5	TRNA Methyltransferase 5	Protein Coding	Q32P41	52	GC14M060971	4.99709415435791	https://www.genecards.org/cgi-bin/carddisp.pl?gene=TRMT5
ADCY3	Adenylate Cyclase 3	Protein Coding	O60266	60	GC02M024819	4.99517869949341	https://www.genecards.org/cgi-bin/carddisp.pl?gene=ADCY3
NHERF2	NHERF Family PDZ Scaffold Protein 2	Protein Coding	Q15599	48	GC16P127487	4.99096488952637	https://www.genecards.org/cgi-bin/carddisp.pl?gene=NHERF2
TAGLN	Transgelin	Protein Coding	Q01995	57	GC11P117199	4.98659467697144	https://www.genecards.org/cgi-bin/carddisp.pl?gene=TAGLN
RIPK1	Receptor Interacting Serine/Threonine Kinase 1	Protein Coding	Q13546	64	GC06P009353	4.97356128692627	https://www.genecards.org/cgi-bin/carddisp.pl?gene=RIPK1
TRPC4	Transient Receptor Potential Cation Channel Subfamily C Member 4	Protein Coding	Q9UBN4	56	GC13M043034	4.95611190795898	https://www.genecards.org/cgi-bin/carddisp.pl?gene=TRPC4
MIR140	MicroRNA 140	RNA Gene		32	GC16P122015	4.9559006690979	https://www.genecards.org/cgi-bin/carddisp.pl?gene=MIR140
APPL1	Adaptor Protein, Phosphotyrosine Interacting With PH Domain And Leucine Zipper 1	Protein Coding	Q9UKG1	58	GC03P057227	4.94856786727905	https://www.genecards.org/cgi-bin/carddisp.pl?gene=APPL1
SUGP1	SURP And G-Patch Domain Containing 1	Protein Coding	Q8IWZ8	46	GC19M019276	4.94760608673096	https://www.genecards.org/cgi-bin/carddisp.pl?gene=SUGP1
MAP2K7	Mitogen-Activated Protein Kinase Kinase 7	Protein Coding	O14733	58	GC19P007903	4.93679046630859	https://www.genecards.org/cgi-bin/carddisp.pl?gene=MAP2K7
COPA	COPI Coat Complex Subunit Alpha	Protein Coding	P53621	55	GC01M160288	4.93037891387939	https://www.genecards.org/cgi-bin/carddisp.pl?gene=COPA
TOMM20	Translocase Of Outer Mitochondrial Membrane 20	Protein Coding	Q15388	51	GC01M235109	4.92923307418823	https://www.genecards.org/cgi-bin/carddisp.pl?gene=TOMM20
AIF1	Allograft Inflammatory Factor 1	Protein Coding	P55008	51	GC06P181892	4.91714811325073	https://www.genecards.org/cgi-bin/carddisp.pl?gene=AIF1
PVT1	Pvt1 Oncogene	RNA Gene		33	GC08P128394	4.91324090957642	https://www.genecards.org/cgi-bin/carddisp.pl?gene=PVT1
KPTN	Kaptin, Actin Binding Protein	Protein Coding	Q9Y664	48	GC19M047475	4.90212774276733	https://www.genecards.org/cgi-bin/carddisp.pl?gene=KPTN
APLN	Apelin	Protein Coding	Q9ULZ1	48	GC0XM129645	4.89874887466431	https://www.genecards.org/cgi-bin/carddisp.pl?gene=APLN
WNT9B	Wnt Family Member 9B	Protein Coding	O14905	54	GC17P046833	4.89576816558838	https://www.genecards.org/cgi-bin/carddisp.pl?gene=WNT9B
MIR376A1	MicroRNA 376a-1	RNA Gene		24	GC14P121365	4.89509344100952	https://www.genecards.org/cgi-bin/carddisp.pl?gene=MIR376A1
ITPR3	Inositol 1,4,5-Trisphosphate Receptor Type 3	Protein Coding	Q14573	59	GC06P033620	4.89115858078003	https://www.genecards.org/cgi-bin/carddisp.pl?gene=ITPR3
MIR146A	MicroRNA 146a	RNA Gene		31	GC05P160485	4.88957405090332	https://www.genecards.org/cgi-bin/carddisp.pl?gene=MIR146A
COL18A1	Collagen Type XVIII Alpha 1 Chain	Protein Coding	P39060	58	GC21P045405	4.88578271865845	https://www.genecards.org/cgi-bin/carddisp.pl?gene=COL18A1
TRPC1	Transient Receptor Potential Cation Channel Subfamily C Member 1	Protein Coding	P48995	52	GC03P142724	4.88390159606934	https://www.genecards.org/cgi-bin/carddisp.pl?gene=TRPC1
RELB	RELB Proto-Oncogene, NF-KB Subunit	Protein Coding	Q01201	59	GC19P152702	4.87813138961792	https://www.genecards.org/cgi-bin/carddisp.pl?gene=RELB
TXNIP	Thioredoxin Interacting Protein	Protein Coding	Q9H3M7	52	GC01M145992	4.87742805480957	https://www.genecards.org/cgi-bin/carddisp.pl?gene=TXNIP
MIR3936HG	MIR3936 Host Gene	RNA Gene		22	GC05M132312	4.87560176849365	https://www.genecards.org/cgi-bin/carddisp.pl?gene=MIR3936HG
STAT4	Signal Transducer And Activator Of Transcription 4	Protein Coding	Q14765	58	GC02M191029	4.87451219558716	https://www.genecards.org/cgi-bin/carddisp.pl?gene=STAT4
PLAAT2	Phospholipase A And Acyltransferase 2	Protein Coding	Q9NWW9	42	GC11M063552	4.87397050857544	https://www.genecards.org/cgi-bin/carddisp.pl?gene=PLAAT2
HDAC7	Histone Deacetylase 7	Protein Coding	Q8WUI4	57	GC12M047782	4.86097192764282	https://www.genecards.org/cgi-bin/carddisp.pl?gene=HDAC7
TPP2	Tripeptidyl Peptidase 2	Protein Coding	P29144	55	GC13P102596	4.85873603820801	https://www.genecards.org/cgi-bin/carddisp.pl?gene=TPP2
PPM1A	Protein Phosphatase, Mg2+/Mn2+ Dependent 1A	Protein Coding	P35813	56	GC14P060245	4.85294008255005	https://www.genecards.org/cgi-bin/carddisp.pl?gene=PPM1A
MARK4	Microtubule Affinity Regulating Kinase 4	Protein Coding	Q96L34	57	GC19P045079	4.84497404098511	https://www.genecards.org/cgi-bin/carddisp.pl?gene=MARK4
TRPM7	Transient Receptor Potential Cation Channel Subfamily M Member 7	Protein Coding	Q96QT4	56	GC15M050552	4.83398723602295	https://www.genecards.org/cgi-bin/carddisp.pl?gene=TRPM7
B3GNT4	UDP-GlcNAc:BetaGal Beta-1,3-N-Acetylglucosaminyltransferase 4	Protein Coding	Q9C0J1	42	GC12P122203	4.83308982849121	https://www.genecards.org/cgi-bin/carddisp.pl?gene=B3GNT4
ADCY6	Adenylate Cyclase 6	Protein Coding	O43306	60	GC12M048766	4.83303356170654	https://www.genecards.org/cgi-bin/carddisp.pl?gene=ADCY6
NPHP4	Nephrocystin 4	Protein Coding	O75161	52	GC01M022279	4.83107233047485	https://www.genecards.org/cgi-bin/carddisp.pl?gene=NPHP4
SLC11A1	Solute Carrier Family 11 Member 1	Protein Coding	P49279	59	GC02P218382	4.82701253890991	https://www.genecards.org/cgi-bin/carddisp.pl?gene=SLC11A1
SLC20A2	Solute Carrier Family 20 Member 2	Protein Coding	Q08357	58	GC08M042416	4.81903457641602	https://www.genecards.org/cgi-bin/carddisp.pl?gene=SLC20A2
PSTPIP1	Proline-Serine-Threonine Phosphatase Interacting Protein 1	Protein Coding	O43586	55	GC15P076993	4.81738519668579	https://www.genecards.org/cgi-bin/carddisp.pl?gene=PSTPIP1
AMY2A	Amylase Alpha 2A	Protein Coding	P04746	50	GC01P103616	4.81648683547974	https://www.genecards.org/cgi-bin/carddisp.pl?gene=AMY2A
H3C1	H3 Clustered Histone 1	Protein Coding	P68431	50	GC06P181698	4.81126546859741	https://www.genecards.org/cgi-bin/carddisp.pl?gene=H3C1
BAG1	BAG Cochaperone 1	Protein Coding	Q99933	55	GC09M033245	4.8024787902832	https://www.genecards.org/cgi-bin/carddisp.pl?gene=BAG1
NIPSNAP2	Nipsnap Homolog 2	Protein Coding	O75323	48	GC07P061670	4.7977819442749	https://www.genecards.org/cgi-bin/carddisp.pl?gene=NIPSNAP2
INPP5D	Inositol Polyphosphate-5-Phosphatase D	Protein Coding	Q92835	60	GC02P233059	4.79384708404541	https://www.genecards.org/cgi-bin/carddisp.pl?gene=INPP5D
MC3R	Melanocortin 3 Receptor	Protein Coding	P41968	53	GC20P056248	4.79044914245605	https://www.genecards.org/cgi-bin/carddisp.pl?gene=MC3R
MMP11	Matrix Metallopeptidase 11	Protein Coding	P24347	56	GC22P023768	4.78188943862915	https://www.genecards.org/cgi-bin/carddisp.pl?gene=MMP11
SLC24A1	Solute Carrier Family 24 Member 1	Protein Coding	O60721	52	GC15P065611	4.76315498352051	https://www.genecards.org/cgi-bin/carddisp.pl?gene=SLC24A1
LOC129993881	ATAC-STARR-Seq Lymphoblastoid Silent Region 16005	Functional Element		6	GC05P053153	4.76210641860962	https://www.genecards.org/cgi-bin/carddisp.pl?gene=LOC129993881
BST1	Bone Marrow Stromal Cell Antigen 1	Protein Coding	Q10588	56	GC04P030062	4.76203298568726	https://www.genecards.org/cgi-bin/carddisp.pl?gene=BST1
MGME1	Mitochondrial Genome Maintenance Exonuclease 1	Protein Coding	Q9BQP7	49	GC20P017968	4.76170969009399	https://www.genecards.org/cgi-bin/carddisp.pl?gene=MGME1
NDUFB3	NADH:Ubiquinone Oxidoreductase Subunit B3	Protein Coding	O43676	53	GC02P201071	4.75668287277222	https://www.genecards.org/cgi-bin/carddisp.pl?gene=NDUFB3
ID2	Inhibitor Of DNA Binding 2	Protein Coding	Q02363	55	GC02P008678	4.75356769561768	https://www.genecards.org/cgi-bin/carddisp.pl?gene=ID2
PGF	Placental Growth Factor	Protein Coding	P49763	56	GC14M074941	4.7456955909729	https://www.genecards.org/cgi-bin/carddisp.pl?gene=PGF
OXSR1	Oxidative Stress Responsive Kinase 1	Protein Coding	O95747	53	GC03P038506	4.70931577682495	https://www.genecards.org/cgi-bin/carddisp.pl?gene=OXSR1
ATP8B2	ATPase Phospholipid Transporting 8B2	Protein Coding	P98198	49	GC01P154325	4.70850658416748	https://www.genecards.org/cgi-bin/carddisp.pl?gene=ATP8B2
KSR2	Kinase Suppressor Of Ras 2	Protein Coding	Q6VAB6	48	GC12M117453	4.69614887237549	https://www.genecards.org/cgi-bin/carddisp.pl?gene=KSR2
PDE1A	Phosphodiesterase 1A	Protein Coding	P54750	53	GC02M182140	4.68927001953125	https://www.genecards.org/cgi-bin/carddisp.pl?gene=PDE1A
PLSCR3	Phospholipid Scramblase 3	Protein Coding	Q9NRY6	47	GC17M007389	4.6888222694397	https://www.genecards.org/cgi-bin/carddisp.pl?gene=PLSCR3
SH2D1A	SH2 Domain Containing 1A	Protein Coding	O60880	60	GC0XP124227	4.68842124938965	https://www.genecards.org/cgi-bin/carddisp.pl?gene=SH2D1A
NSUN3	NOP2/Sun RNA Methyltransferase 3	Protein Coding	Q9H649	50	GC03P094062	4.67726945877075	https://www.genecards.org/cgi-bin/carddisp.pl?gene=NSUN3
SFN	Stratifin	Protein Coding	P31947	58	GC01P076458	4.66739368438721	https://www.genecards.org/cgi-bin/carddisp.pl?gene=SFN
APOL1	Apolipoprotein L1	Protein Coding	O14791	56	GC22P036253	4.66498708724976	https://www.genecards.org/cgi-bin/carddisp.pl?gene=APOL1
HPN	Hepsin	Protein Coding	P05981	56	GC19P035040	4.66425085067749	https://www.genecards.org/cgi-bin/carddisp.pl?gene=HPN
NSMCE4A	NSE4 Homolog A, SMC5-SMC6 Complex Component	Protein Coding	Q9NXX6	45	GC10M121957	4.65955924987793	https://www.genecards.org/cgi-bin/carddisp.pl?gene=NSMCE4A
CEBPZ	CCAAT Enhancer Binding Protein Zeta	Protein Coding	Q03701	48	GC02M037201	4.65621566772461	https://www.genecards.org/cgi-bin/carddisp.pl?gene=CEBPZ
PRTFDC1	Phosphoribosyl Transferase Domain Containing 1	Protein Coding	Q9NRG1	43	GC10M024848	4.65431976318359	https://www.genecards.org/cgi-bin/carddisp.pl?gene=PRTFDC1
SLC22A3	Solute Carrier Family 22 Member 3	Protein Coding	O75751	56	GC06P160348	4.64743852615356	https://www.genecards.org/cgi-bin/carddisp.pl?gene=SLC22A3
SH2B1	SH2B Adaptor Protein 1	Protein Coding	Q9NRF2	54	GC16P120910	4.62265300750732	https://www.genecards.org/cgi-bin/carddisp.pl?gene=SH2B1
ARHGAP26	Rho GTPase Activating Protein 26	Protein Coding	Q9UNA1	58	GC05P142770	4.60567235946655	https://www.genecards.org/cgi-bin/carddisp.pl?gene=ARHGAP26
NDUFAF3	NADH:Ubiquinone Oxidoreductase Complex Assembly Factor 3	Protein Coding	Q9BU61	52	GC03P049020	4.60079479217529	https://www.genecards.org/cgi-bin/carddisp.pl?gene=NDUFAF3
PTX3	Pentraxin 3	Protein Coding	P26022	55	GC03P157436	4.59251928329468	https://www.genecards.org/cgi-bin/carddisp.pl?gene=PTX3
GRB10	Growth Factor Receptor Bound Protein 10	Protein Coding	Q13322	56	GC07M050590	4.58986616134644	https://www.genecards.org/cgi-bin/carddisp.pl?gene=GRB10
G6PC3	Glucose-6-Phosphatase Catalytic Subunit 3	Protein Coding	Q9BUM1	54	GC17P044070	4.58117008209229	https://www.genecards.org/cgi-bin/carddisp.pl?gene=G6PC3
C4BPB	Complement Component 4 Binding Protein Beta	Protein Coding	P20851	54	GC01P207088	4.56964492797852	https://www.genecards.org/cgi-bin/carddisp.pl?gene=C4BPB
CASQ1	Calsequestrin 1	Protein Coding	P31415	55	GC01P160190	4.56933069229126	https://www.genecards.org/cgi-bin/carddisp.pl?gene=CASQ1
lnc-ACSM1-3		RNA Gene		2	GC16M050525	4.5674467086792	https://www.genecards.org/cgi-bin/carddisp.pl?gene=lnc-ACSM1-3
PIGV	Phosphatidylinositol Glycan Anchor Biosynthesis Class V	Protein Coding	Q9NUD9	52	GC01P026787	4.56444215774536	https://www.genecards.org/cgi-bin/carddisp.pl?gene=PIGV
ETV5	ETS Variant Transcription Factor 5	Protein Coding	P41161	52	GC03M186046	4.56092882156372	https://www.genecards.org/cgi-bin/carddisp.pl?gene=ETV5
TRADD	TNFRSF1A Associated Via Death Domain	Protein Coding	Q15628	55	GC16M067154	4.55771446228027	https://www.genecards.org/cgi-bin/carddisp.pl?gene=TRADD
BIRC6	Baculoviral IAP Repeat Containing 6	Protein Coding	Q9NR09	54	GC02P032357	4.54193258285522	https://www.genecards.org/cgi-bin/carddisp.pl?gene=BIRC6
ZMIZ1	Zinc Finger MIZ-Type Containing 1	Protein Coding	Q9ULJ6	54	GC10P079068	4.53825044631958	https://www.genecards.org/cgi-bin/carddisp.pl?gene=ZMIZ1
GPATCH8	G-Patch Domain Containing 8	Protein Coding	Q9UKJ3	42	GC17M044395	4.52824354171753	https://www.genecards.org/cgi-bin/carddisp.pl?gene=GPATCH8
ADRA2B	Adrenoceptor Alpha 2B	Protein Coding	P18089	56	GC02M096112	4.52229928970337	https://www.genecards.org/cgi-bin/carddisp.pl?gene=ADRA2B
CIRBP	Cold Inducible RNA Binding Protein	Protein Coding	Q14011	50	GC19P001259	4.51857328414917	https://www.genecards.org/cgi-bin/carddisp.pl?gene=CIRBP
MIR92A1	MicroRNA 92a-1	RNA Gene		28	GC13P091746	4.50731563568115	https://www.genecards.org/cgi-bin/carddisp.pl?gene=MIR92A1
SESN2	Sestrin 2	Protein Coding	P58004	51	GC01P076543	4.50032329559326	https://www.genecards.org/cgi-bin/carddisp.pl?gene=SESN2
FBLN2	Fibulin 2	Protein Coding	P98095	54	GC03P027079	4.48543453216553	https://www.genecards.org/cgi-bin/carddisp.pl?gene=FBLN2
CDKN2B-AS1	CDKN2B And CDKN2A Antisense Cis And Trans Regulatory RNA 1	RNA Gene		32	GC09P021994	4.48395538330078	https://www.genecards.org/cgi-bin/carddisp.pl?gene=CDKN2B-AS1
RREB1	Ras Responsive Element Binding Protein 1	Protein Coding	Q92766	52	GC06P007107	4.48025703430176	https://www.genecards.org/cgi-bin/carddisp.pl?gene=RREB1
SCGN	Secretagogin, EF-Hand Calcium Binding Protein	Protein Coding	O76038	50	GC06P025652	4.47969627380371	https://www.genecards.org/cgi-bin/carddisp.pl?gene=SCGN
RBM14	RNA Binding Motif Protein 14	Protein Coding	Q96PK6	51	GC11P107938	4.47205305099487	https://www.genecards.org/cgi-bin/carddisp.pl?gene=RBM14
COA8	Cytochrome C Oxidase Assembly Factor 8	Protein Coding	Q96IL0	42	GC14P120457	4.4645676612854	https://www.genecards.org/cgi-bin/carddisp.pl?gene=COA8
CD68	CD68 Molecule	Protein Coding	P34810	52	GC17P007579	4.46007633209229	https://www.genecards.org/cgi-bin/carddisp.pl?gene=CD68
RAB8A	RAB8A, Member RAS Oncogene Family	Protein Coding	P61006	52	GC19P016111	4.45612668991089	https://www.genecards.org/cgi-bin/carddisp.pl?gene=RAB8A
PSG2	Pregnancy Specific Beta-1-Glycoprotein 2	Protein Coding	P11465	47	GC19M043064	4.4545726776123	https://www.genecards.org/cgi-bin/carddisp.pl?gene=PSG2
INSL6	Insulin Like 6	Protein Coding	Q9Y581	45	GC09M004991	4.45112991333008	https://www.genecards.org/cgi-bin/carddisp.pl?gene=INSL6
TNFRSF8	TNF Receptor Superfamily Member 8	Protein Coding	P28908	56	GC01P012063	4.44366836547852	https://www.genecards.org/cgi-bin/carddisp.pl?gene=TNFRSF8
FXYD2	FXYD Domain Containing Ion Transport Regulator 2	Protein Coding	P54710	54	GC11M117800	4.43547010421753	https://www.genecards.org/cgi-bin/carddisp.pl?gene=FXYD2
GYS2	Glycogen Synthase 2	Protein Coding	P54840	57	GC12M035919	4.42497825622559	https://www.genecards.org/cgi-bin/carddisp.pl?gene=GYS2
PGC	Progastricsin	Protein Coding	P20142	53	GC06M041736	4.42069244384766	https://www.genecards.org/cgi-bin/carddisp.pl?gene=PGC
FBXO22	F-Box Protein 22	Protein Coding	Q8NEZ5	40	GC15P075903	4.41185283660889	https://www.genecards.org/cgi-bin/carddisp.pl?gene=FBXO22
SSTR3	Somatostatin Receptor 3	Protein Coding	P32745	57	GC22M037204	4.40716743469238	https://www.genecards.org/cgi-bin/carddisp.pl?gene=SSTR3
NFATC2	Nuclear Factor Of Activated T Cells 2	Protein Coding	Q13469	60	GC20M051386	4.39807415008545	https://www.genecards.org/cgi-bin/carddisp.pl?gene=NFATC2
TRAF1	TNF Receptor Associated Factor 1	Protein Coding	Q13077	54	GC09M120902	4.39176	https://www.genecards.org/cgi-bin/carddisp.pl?gene=TRAF1
ADCY5	Adenylate Cyclase 5	Protein Coding	O95622	61	GC03M123282	4.37969207763672	https://www.genecards.org/cgi-bin/carddisp.pl?gene=ADCY5
LOC126859690	MED14-Independent Group 3 Enhancer GRCh37_chr6:51888848-51890047	Functional Element		8	GC06P185800	4.37882328033447	https://www.genecards.org/cgi-bin/carddisp.pl?gene=LOC126859690
PRDM1	PR/SET Domain 1	Protein Coding	O75626	58	GC06P182657	4.37558174133301	https://www.genecards.org/cgi-bin/carddisp.pl?gene=PRDM1
SETD1B	SET Domain Containing 1B, Histone Lysine Methyltransferase	Protein Coding	Q9UPS6	51	GC12P138922	4.36918354034424	https://www.genecards.org/cgi-bin/carddisp.pl?gene=SETD1B
ACAP1	ArfGAP With Coiled-Coil, Ankyrin Repeat And PH Domains 1	Protein Coding	Q15027	48	GC17P153739	4.36634635925293	https://www.genecards.org/cgi-bin/carddisp.pl?gene=ACAP1
TRN-GTT2-1	TRNA-Asn (Anticodon GTT) 2-1	RNA Gene		13	GC01P176401	4.36395978927612	https://www.genecards.org/cgi-bin/carddisp.pl?gene=TRN-GTT2-1
TLR5	Toll Like Receptor 5	Protein Coding	O60602	60	GC01M223109	4.35766267776489	https://www.genecards.org/cgi-bin/carddisp.pl?gene=TLR5
IL12A	Interleukin 12A	Protein Coding	P29459	56	GC03P159988	4.35580730438232	https://www.genecards.org/cgi-bin/carddisp.pl?gene=IL12A
MAP4K2	Mitogen-Activated Protein Kinase Kinase Kinase Kinase 2	Protein Coding	Q12851	57	GC11M139733	4.35379600524902	https://www.genecards.org/cgi-bin/carddisp.pl?gene=MAP4K2
RBM4	RNA Binding Motif Protein 4	Protein Coding	Q9BWF3	51	GC11P066638	4.35376214981079	https://www.genecards.org/cgi-bin/carddisp.pl?gene=RBM4
ALG8	ALG8 Alpha-1,3-Glucosyltransferase	Protein Coding	Q9BVK2	55	GC11M140158	4.35053730010986	https://www.genecards.org/cgi-bin/carddisp.pl?gene=ALG8
CNNM2	Cyclin And CBS Domain Divalent Metal Cation Transport Mediator 2	Protein Coding	Q9H8M5	52	GC10P102918	4.34455013275146	https://www.genecards.org/cgi-bin/carddisp.pl?gene=CNNM2
A1CF	APOBEC1 Complementation Factor	Protein Coding	Q9NQ94	44	GC10M050799	4.34421348571777	https://www.genecards.org/cgi-bin/carddisp.pl?gene=A1CF
S1PR4	Sphingosine-1-Phosphate Receptor 4	Protein Coding	O95977	51	GC19P151478	4.33725738525391	https://www.genecards.org/cgi-bin/carddisp.pl?gene=S1PR4
PODXL	Podocalyxin Like	Protein Coding	O00592	55	GC07M131500	4.33693265914917	https://www.genecards.org/cgi-bin/carddisp.pl?gene=PODXL
DRD5	Dopamine Receptor D5	Protein Coding	P21918	60	GC04P030007	4.32225227355957	https://www.genecards.org/cgi-bin/carddisp.pl?gene=DRD5
NLRP1	NLR Family Pyrin Domain Containing 1	Protein Coding	Q9C000	57	GC17M005499	4.32187557220459	https://www.genecards.org/cgi-bin/carddisp.pl?gene=NLRP1
PPM1D	Protein Phosphatase, Mg2+/Mn2+ Dependent 1D	Protein Coding	O15297	61	GC17P060600	4.31490755081177	https://www.genecards.org/cgi-bin/carddisp.pl?gene=PPM1D
RMND1	Required For Meiotic Nuclear Division 1 Homolog	Protein Coding	Q9NWS8	50	GC06M151404	4.31199073791504	https://www.genecards.org/cgi-bin/carddisp.pl?gene=RMND1
LRP6	LDL Receptor Related Protein 6	Protein Coding	O75581	60	GC12M035824	4.30790328979492	https://www.genecards.org/cgi-bin/carddisp.pl?gene=LRP6
STT3B	STT3 Oligosaccharyltransferase Complex Catalytic Subunit B	Protein Coding	Q8TCJ2	55	GC03P031532	4.29909944534302	https://www.genecards.org/cgi-bin/carddisp.pl?gene=STT3B
PAAF1	Proteasomal ATPase Associated Factor 1	Protein Coding	Q9BRP4	44	GC11P073876	4.2956600189209	https://www.genecards.org/cgi-bin/carddisp.pl?gene=PAAF1
MIR146B	MicroRNA 146b	RNA Gene		29	GC10P102436	4.28872203826904	https://www.genecards.org/cgi-bin/carddisp.pl?gene=MIR146B
INTS7	Integrator Complex Subunit 7	Protein Coding	Q9NVH2	45	GC01M211940	4.28318643569946	https://www.genecards.org/cgi-bin/carddisp.pl?gene=INTS7
GALNT2	Polypeptide N-Acetylgalactosaminyltransferase 2	Protein Coding	Q10471	57	GC01P230057	4.28206	https://www.genecards.org/cgi-bin/carddisp.pl?gene=GALNT2
MYO9A	Myosin IXA	Protein Coding	B2RTY4	51	GC15M071822	4.28192234039307	https://www.genecards.org/cgi-bin/carddisp.pl?gene=MYO9A
ABHD6	Abhydrolase Domain Containing 6, Acylglycerol Lipase	Protein Coding	Q9BV23	50	GC03P065249	4.2806830406189	https://www.genecards.org/cgi-bin/carddisp.pl?gene=ABHD6
SLC14A2	Solute Carrier Family 14 Member 2	Protein Coding	Q15849	51	GC18P045167	4.28011751174927	https://www.genecards.org/cgi-bin/carddisp.pl?gene=SLC14A2
LPXN	Leupaxin	Protein Coding	O60711	51	GC11M139524	4.27558135986328	https://www.genecards.org/cgi-bin/carddisp.pl?gene=LPXN
ADTRP	Androgen Dependent TFPI Regulating Protein	Protein Coding	Q96IZ2	37	GC06M011712	4.27471828460693	https://www.genecards.org/cgi-bin/carddisp.pl?gene=ADTRP
EPM2A	EPM2A Glucan Phosphatase, Laforin	Protein Coding	B3EWF7	54	GC06M145382	4.2656946182251	https://www.genecards.org/cgi-bin/carddisp.pl?gene=EPM2A
UBTF	Upstream Binding Transcription Factor	Protein Coding	P17480	57	GC17M044205	4.2578010559082	https://www.genecards.org/cgi-bin/carddisp.pl?gene=UBTF
CXCL5	C-X-C Motif Chemokine Ligand 5	Protein Coding	P42830	52	GC04M073995	4.2452073097229	https://www.genecards.org/cgi-bin/carddisp.pl?gene=CXCL5
PABPC4L	Poly(A) Binding Protein Cytoplasmic 4 Like	Protein Coding	P0CB38	41	GC04M133948	4.23929786682129	https://www.genecards.org/cgi-bin/carddisp.pl?gene=PABPC4L
DAB2	DAB Adaptor Protein 2	Protein Coding	P98082	55	GC05M039371	4.2392897605896	https://www.genecards.org/cgi-bin/carddisp.pl?gene=DAB2
PTRH2	Peptidyl-TRNA Hydrolase 2	Protein Coding	Q9Y3E5	55	GC17M059674	4.23289442062378	https://www.genecards.org/cgi-bin/carddisp.pl?gene=PTRH2
ISL1	ISL LIM Homeobox 1	Protein Coding	P61371	57	GC05P051383	4.23265552520752	https://www.genecards.org/cgi-bin/carddisp.pl?gene=ISL1
MNX1	Motor Neuron And Pancreas Homeobox 1	Protein Coding	P50219	54	GC07M156994	4.22555541992188	https://www.genecards.org/cgi-bin/carddisp.pl?gene=MNX1
S100A12	S100 Calcium Binding Protein A12	Protein Coding	P80511	50	GC01M153373	4.2170262336731	https://www.genecards.org/cgi-bin/carddisp.pl?gene=S100A12
FLRT1	Fibronectin Leucine Rich Transmembrane Protein 1	Protein Coding	Q9NZU1	50	GC11P107666	4.21603679656982	https://www.genecards.org/cgi-bin/carddisp.pl?gene=FLRT1
DOHH	Deoxyhypusine Hydroxylase	Protein Coding	Q9BU89	47	GC19M107856	4.21148157119751	https://www.genecards.org/cgi-bin/carddisp.pl?gene=DOHH
MDN1	Midasin AAA ATPase 1	Protein Coding	Q9NU22	49	GC06M089642	4.20671510696411	https://www.genecards.org/cgi-bin/carddisp.pl?gene=MDN1
HOXB7	Homeobox B7	Protein Coding	P09629	51	GC17M048607	4.19996213912964	https://www.genecards.org/cgi-bin/carddisp.pl?gene=HOXB7
NFAT5	Nuclear Factor Of Activated T Cells 5	Protein Coding	O94916	52	GC16P069565	4.18981504440308	https://www.genecards.org/cgi-bin/carddisp.pl?gene=NFAT5
HTRA1	HtrA Serine Peptidase 1	Protein Coding	Q92743	57	GC10P125997	4.18094444274902	https://www.genecards.org/cgi-bin/carddisp.pl?gene=HTRA1
GMDS	GDP-Mannose 4,6-Dehydratase	Protein Coding	O60547	54	GC06M001624	4.17529392242432	https://www.genecards.org/cgi-bin/carddisp.pl?gene=GMDS
MPDU1	Mannose-P-Dolichol Utilization Defect 1	Protein Coding	O75352	54	GC17P007583	4.17461395263672	https://www.genecards.org/cgi-bin/carddisp.pl?gene=MPDU1
IL1RAP	Interleukin 1 Receptor Accessory Protein	Protein Coding	Q9NPH3	58	GC03P190514	4.17160940170288	https://www.genecards.org/cgi-bin/carddisp.pl?gene=IL1RAP
FAF2	Fas Associated Factor Family Member 2	Protein Coding	Q96CS3	51	GC05P176447	4.15150499343872	https://www.genecards.org/cgi-bin/carddisp.pl?gene=FAF2
C11orf65	Chromosome 11 Open Reading Frame 65	Protein Coding	Q8NCR3	42	GC11M108308	4.13034534454346	https://www.genecards.org/cgi-bin/carddisp.pl?gene=C11orf65
THY1	Thy-1 Cell Surface Antigen	Protein Coding	P04216	56	GC11M140671	4.12954330444336	https://www.genecards.org/cgi-bin/carddisp.pl?gene=THY1
ATP2B3	ATPase Plasma Membrane Ca2+ Transporting 3	Protein Coding	Q16720	60	GC0XP153517	4.12915420532227	https://www.genecards.org/cgi-bin/carddisp.pl?gene=ATP2B3
HTN3	Histatin 3	Protein Coding	P15516	44	GC04P070028	4.12423610687256	https://www.genecards.org/cgi-bin/carddisp.pl?gene=HTN3
PDC	Phosducin	Protein Coding	P20941	50	GC01M186933	4.12391185760498	https://www.genecards.org/cgi-bin/carddisp.pl?gene=PDC
KLHL25	Kelch Like Family Member 25	Protein Coding	Q9H0H3	41	GC15M163161	4.10251712799072	https://www.genecards.org/cgi-bin/carddisp.pl?gene=KLHL25
CPB2	Carboxypeptidase B2	Protein Coding	Q96IY4	57	GC13M046053	4.09732389450073	https://www.genecards.org/cgi-bin/carddisp.pl?gene=CPB2
TENM2	Teneurin Transmembrane Protein 2	Protein Coding	Q9NT68	46	GC05P166979	4.0927562713623	https://www.genecards.org/cgi-bin/carddisp.pl?gene=TENM2
PIGH	Phosphatidylinositol Glycan Anchor Biosynthesis Class H	Protein Coding	Q14442	50	GC14M067581	4.08628702163696	https://www.genecards.org/cgi-bin/carddisp.pl?gene=PIGH
IL23A	Interleukin 23 Subunit Alpha	Protein Coding	Q9NPF7	50	GC12P075442	4.08382225036621	https://www.genecards.org/cgi-bin/carddisp.pl?gene=IL23A
NEDD9	Neural Precursor Cell Expressed, Developmentally Down-Regulated 9	Protein Coding	Q14511	53	GC06M011183	4.07899808883667	https://www.genecards.org/cgi-bin/carddisp.pl?gene=NEDD9
FZR1	Fizzy And Cell Division Cycle 20 Related 1	Protein Coding	Q9UM11	55	GC19P003506	4.07710123062134	https://www.genecards.org/cgi-bin/carddisp.pl?gene=FZR1
ADAMTS4	ADAM Metallopeptidase With Thrombospondin Type 1 Motif 4	Protein Coding	O75173	57	GC01M161184	4.07621908187866	https://www.genecards.org/cgi-bin/carddisp.pl?gene=ADAMTS4
GCNT2	Glucosaminyl (N-Acetyl) Transferase 2 (I Blood Group)	Protein Coding	Q8N0V5	57	GC06P010492	4.07234859466553	https://www.genecards.org/cgi-bin/carddisp.pl?gene=GCNT2
INF2	Inverted Formin 2	Protein Coding	Q27J81	52	GC14P120422	4.07191514968872	https://www.genecards.org/cgi-bin/carddisp.pl?gene=INF2
CXCL16	C-X-C Motif Chemokine Ligand 16	Protein Coding	Q9H2A7	50	GC17M004733	4.07150888442993	https://www.genecards.org/cgi-bin/carddisp.pl?gene=CXCL16
UBE2Q2	Ubiquitin Conjugating Enzyme E2 Q2	Protein Coding	Q8WVN8	44	GC15P075843	4.07028484344482	https://www.genecards.org/cgi-bin/carddisp.pl?gene=UBE2Q2
KLHL5	Kelch Like Family Member 5	Protein Coding	Q96PQ7	44	GC04P039044	4.06483030319214	https://www.genecards.org/cgi-bin/carddisp.pl?gene=KLHL5
RAP1B	RAP1B, Member Of RAS Oncogene Family	Protein Coding	P61224	57	GC12P068610	4.06200408935547	https://www.genecards.org/cgi-bin/carddisp.pl?gene=RAP1B
LOC129929046	ATAC-STARR-Seq Lymphoblastoid Silent Region 21008	Functional Element		7	GC0XP134473	4.05817985534668	https://www.genecards.org/cgi-bin/carddisp.pl?gene=LOC129929046
APOC4	Apolipoprotein C4	Protein Coding	P55056	45	GC19P152700	4.05544233322144	https://www.genecards.org/cgi-bin/carddisp.pl?gene=APOC4
TRIB1	Tribbles Pseudokinase 1	Protein Coding	Q96RU8	47	GC08P125430	4.04452753067017	https://www.genecards.org/cgi-bin/carddisp.pl?gene=TRIB1
RGS2	Regulator Of G Protein Signaling 2	Protein Coding	P41220	52	GC01P192809	4.03583860397339	https://www.genecards.org/cgi-bin/carddisp.pl?gene=RGS2
ADNP	Activity Dependent Neuroprotector Homeobox	Protein Coding	Q9H2P0	55	GC20M050888	4.03320598602295	https://www.genecards.org/cgi-bin/carddisp.pl?gene=ADNP
WNT4	Wnt Family Member 4	Protein Coding	P56705	60	GC01M022971	4.02925109863281	https://www.genecards.org/cgi-bin/carddisp.pl?gene=WNT4
PLAA	Phospholipase A2 Activating Protein	Protein Coding	Q9Y263	56	GC09M026903	4.02845430374146	https://www.genecards.org/cgi-bin/carddisp.pl?gene=PLAA
KLF2	KLF Transcription Factor 2	Protein Coding	Q9Y5W3	53	GC19P152062	4.01902866363525	https://www.genecards.org/cgi-bin/carddisp.pl?gene=KLF2
CD5	CD5 Molecule	Protein Coding	P06127	55	GC11P107379	4.01273345947266	https://www.genecards.org/cgi-bin/carddisp.pl?gene=CD5
WWP2	WW Domain Containing E3 Ubiquitin Protein Ligase 2	Protein Coding	O00308	54	GC16P122014	4.00889587402344	https://www.genecards.org/cgi-bin/carddisp.pl?gene=WWP2
MIR93	MicroRNA 93	RNA Gene		30	GC07M106714	4.00771141052246	https://www.genecards.org/cgi-bin/carddisp.pl?gene=MIR93
PHKG1	Phosphorylase Kinase Catalytic Subunit Gamma 1	Protein Coding	Q16816	54	GC07M056080	4.0065975189209	https://www.genecards.org/cgi-bin/carddisp.pl?gene=PHKG1
GNAT2	G Protein Subunit Alpha Transducin 2	Protein Coding	P19087	57	GC01M109603	4.00021171569824	https://www.genecards.org/cgi-bin/carddisp.pl?gene=GNAT2
MIR29C	MicroRNA 29c	RNA Gene		27	GC01M207838	3.98693823814392	https://www.genecards.org/cgi-bin/carddisp.pl?gene=MIR29C
SALL1	Spalt Like Transcription Factor 1	Protein Coding	Q9NSC2	57	GC16M051135	3.98365712165833	https://www.genecards.org/cgi-bin/carddisp.pl?gene=SALL1
FAU	FAU Ubiquitin Like And Ribosomal Protein S30 Fusion	Protein Coding	P62861	48	GC11M065120	3.97821998596191	https://www.genecards.org/cgi-bin/carddisp.pl?gene=FAU
BCAS3	BCAS3 Microtubule Associated Cell Migration Factor	Protein Coding	Q9H6U6	49	GC17P155287	3.97171783447266	https://www.genecards.org/cgi-bin/carddisp.pl?gene=BCAS3
ZFP57	ZFP57 Zinc Finger Protein	Protein Coding	Q9NU63	50	GC06M029672	3.96178221702576	https://www.genecards.org/cgi-bin/carddisp.pl?gene=ZFP57
CD27	CD27 Molecule	Protein Coding	P26842	60	GC12P074035	3.95600128173828	https://www.genecards.org/cgi-bin/carddisp.pl?gene=CD27
NCOA4	Nuclear Receptor Coactivator 4	Protein Coding	Q13772	51	GC10M046005	3.95299696922302	https://www.genecards.org/cgi-bin/carddisp.pl?gene=NCOA4
MIR33B	MicroRNA 33b	RNA Gene		27	GC17M017813	3.94095921516418	https://www.genecards.org/cgi-bin/carddisp.pl?gene=MIR33B
TMPRSS2	Transmembrane Serine Protease 2	Protein Coding	O15393	60	GC21M041464	3.93934893608093	https://www.genecards.org/cgi-bin/carddisp.pl?gene=TMPRSS2
CDSN	Corneodesmosin	Protein Coding	Q15517	53	GC06M031115	3.93853521347046	https://www.genecards.org/cgi-bin/carddisp.pl?gene=CDSN
GDF2	Growth Differentiation Factor 2	Protein Coding	Q9UK05	57	GC10P047322	3.93624424934387	https://www.genecards.org/cgi-bin/carddisp.pl?gene=GDF2
FSIP1	Fibrous Sheath Interacting Protein 1	Protein Coding	Q8NA03	47	GC15M048001	3.93390607833862	https://www.genecards.org/cgi-bin/carddisp.pl?gene=FSIP1
INVS	Inversin	Protein Coding	Q9Y283	57	GC09P100099	3.92575192451477	https://www.genecards.org/cgi-bin/carddisp.pl?gene=INVS
MAN1B1	Mannosidase Alpha Class 1B Member 1	Protein Coding	Q9UKM7	60	GC09P137086	3.90631413459778	https://www.genecards.org/cgi-bin/carddisp.pl?gene=MAN1B1
SF3B2	Splicing Factor 3b Subunit 2	Protein Coding	Q13435	51	GC11P066050	3.90469360351563	https://www.genecards.org/cgi-bin/carddisp.pl?gene=SF3B2
BMI1	BMI1 Proto-Oncogene, Polycomb Ring Finger	Protein Coding	P35226	56	GC10P022385	3.90192270278931	https://www.genecards.org/cgi-bin/carddisp.pl?gene=BMI1
XAB2	XPA Binding Protein 2	Protein Coding	Q9HCS7	48	GC19M007619	3.89994621276855	https://www.genecards.org/cgi-bin/carddisp.pl?gene=XAB2
UBE2Q1	Ubiquitin Conjugating Enzyme E2 Q1	Protein Coding	Q7Z7E8	42	GC01M154548	3.89669942855835	https://www.genecards.org/cgi-bin/carddisp.pl?gene=UBE2Q1
ADCY9	Adenylate Cyclase 9	Protein Coding	O60503	56	GC16M003953	3.89614915847778	https://www.genecards.org/cgi-bin/carddisp.pl?gene=ADCY9
MED24	Mediator Complex Subunit 24	Protein Coding	O75448	44	GC17M040019	3.8958375453949	https://www.genecards.org/cgi-bin/carddisp.pl?gene=MED24
PRMT7	Protein Arginine Methyltransferase 7	Protein Coding	Q9NVM4	55	GC16P121926	3.88622379302979	https://www.genecards.org/cgi-bin/carddisp.pl?gene=PRMT7
PTGR2	Prostaglandin Reductase 2	Protein Coding	Q8N8N7	46	GC14P074229	3.87827348709106	https://www.genecards.org/cgi-bin/carddisp.pl?gene=PTGR2
NISCH	Nischarin	Protein Coding	Q9Y2I1	57	GC03P052455	3.87261724472046	https://www.genecards.org/cgi-bin/carddisp.pl?gene=NISCH
GTF2F1	General Transcription Factor IIF Subunit 1	Protein Coding	P35269	45	GC19M107954	3.8725118637085	https://www.genecards.org/cgi-bin/carddisp.pl?gene=GTF2F1
CXCL13	C-X-C Motif Chemokine Ligand 13	Protein Coding	O43927	53	GC04P077511	3.8711404800415	https://www.genecards.org/cgi-bin/carddisp.pl?gene=CXCL13
ANKS6	Ankyrin Repeat And Sterile Alpha Motif Domain Containing 6	Protein Coding	Q68DC2	50	GC09M098731	3.86781048774719	https://www.genecards.org/cgi-bin/carddisp.pl?gene=ANKS6
IRF5	Interferon Regulatory Factor 5	Protein Coding	Q13568	59	GC07P128937	3.84474730491638	https://www.genecards.org/cgi-bin/carddisp.pl?gene=IRF5
BAZ1B	Bromodomain Adjacent To Zinc Finger Domain 1B	Protein Coding	Q9UIG0	53	GC07M073440	3.83905649185181	https://www.genecards.org/cgi-bin/carddisp.pl?gene=BAZ1B
GYG1	Glycogenin 1	Protein Coding	P46976	58	GC03P148991	3.81765532493591	https://www.genecards.org/cgi-bin/carddisp.pl?gene=GYG1
PSMB9	Proteasome 20S Subunit Beta 9	Protein Coding	P28065	59	GC06P181924	3.80996775627136	https://www.genecards.org/cgi-bin/carddisp.pl?gene=PSMB9
KCNT1	Potassium Sodium-Activated Channel Subfamily T Member 1	Protein Coding	Q5JUK3	55	GC09P135702	3.80991959571838	https://www.genecards.org/cgi-bin/carddisp.pl?gene=KCNT1
THBS3	Thrombospondin 3	Protein Coding	P49746	52	GC01M155195	3.80348491668701	https://www.genecards.org/cgi-bin/carddisp.pl?gene=THBS3
KCNK17	Potassium Two Pore Domain Channel Subfamily K Member 17	Protein Coding	Q96T54	47	GC06M106652	3.80235767364502	https://www.genecards.org/cgi-bin/carddisp.pl?gene=KCNK17
ANO2	Anoctamin 2	Protein Coding	Q9NQ90	50	GC12M035624	3.79156923294067	https://www.genecards.org/cgi-bin/carddisp.pl?gene=ANO2
STBD1	Starch Binding Domain 1	Protein Coding	O95210	47	GC04P076306	3.78887224197388	https://www.genecards.org/cgi-bin/carddisp.pl?gene=STBD1
CLDN14	Claudin 14	Protein Coding	O95500	54	GC21M036460	3.78724646568298	https://www.genecards.org/cgi-bin/carddisp.pl?gene=CLDN14
CD163	CD163 Molecule	Protein Coding	Q86VB7	58	GC12M035717	3.78364539146423	https://www.genecards.org/cgi-bin/carddisp.pl?gene=CD163
RPS6KB2	Ribosomal Protein S6 Kinase B2	Protein Coding	Q9UBS0	58	GC11P067428	3.78088760375977	https://www.genecards.org/cgi-bin/carddisp.pl?gene=RPS6KB2
NDUFAF8	NADH:Ubiquinone Oxidoreductase Complex Assembly Factor 8	Protein Coding	A1L188	42	GC17P155762	3.77635526657104	https://www.genecards.org/cgi-bin/carddisp.pl?gene=NDUFAF8
L3MBTL1	L3MBTL Histone Methyl-Lysine Binding Protein 1	Protein Coding	Q9Y468	50	GC20P053632	3.77558135986328	https://www.genecards.org/cgi-bin/carddisp.pl?gene=L3MBTL1
ADGRE5	Adhesion G Protein-Coupled Receptor E5	Protein Coding	P48960	57	GC19P151998	3.77049922943115	https://www.genecards.org/cgi-bin/carddisp.pl?gene=ADGRE5
SNCG	Synuclein Gamma	Protein Coding	O76070	55	GC10P123977	3.76805734634399	https://www.genecards.org/cgi-bin/carddisp.pl?gene=SNCG
DPM3	Dolichyl-Phosphate Mannosyltransferase Subunit 3, Regulatory	Protein Coding	Q9P2X0	52	GC01M155139	3.76505041122437	https://www.genecards.org/cgi-bin/carddisp.pl?gene=DPM3
NOLC1	Nucleolar And Coiled-Body Phosphoprotein 1	Protein Coding	Q14978	50	GC10P102152	3.7643461227417	https://www.genecards.org/cgi-bin/carddisp.pl?gene=NOLC1
TNIP1	TNFAIP3 Interacting Protein 1	Protein Coding	Q15025	51	GC05M151029	3.7552969455719	https://www.genecards.org/cgi-bin/carddisp.pl?gene=TNIP1
CTHRC1	Collagen Triple Helix Repeat Containing 1	Protein Coding	Q96CG8	52	GC08P103371	3.75253367424011	https://www.genecards.org/cgi-bin/carddisp.pl?gene=CTHRC1
WDR72	WD Repeat Domain 72	Protein Coding	Q3MJ13	47	GC15M165984	3.74304437637329	https://www.genecards.org/cgi-bin/carddisp.pl?gene=WDR72
TNFSF12	TNF Superfamily Member 12	Protein Coding	O43508	51	GC17P153754	3.74044466018677	https://www.genecards.org/cgi-bin/carddisp.pl?gene=TNFSF12
MT1A	Metallothionein 1A	Protein Coding	P04731	49	GC16P056638	3.73851799964905	https://www.genecards.org/cgi-bin/carddisp.pl?gene=MT1A
PTBP2	Polypyrimidine Tract Binding Protein 2	Protein Coding	Q9UKA9	52	GC01P096721	3.72910737991333	https://www.genecards.org/cgi-bin/carddisp.pl?gene=PTBP2
TGFBR3	Transforming Growth Factor Beta Receptor 3	Protein Coding	Q03167	60	GC01M091680	3.71743965148926	https://www.genecards.org/cgi-bin/carddisp.pl?gene=TGFBR3
POLM	DNA Polymerase Mu	Protein Coding	Q9NP87	52	GC07M045681	3.71735858917236	https://www.genecards.org/cgi-bin/carddisp.pl?gene=POLM
POGZ	Pogo Transposable Element Derived With ZNF Domain	Protein Coding	Q7Z3K3	52	GC01M151402	3.71121740341187	https://www.genecards.org/cgi-bin/carddisp.pl?gene=POGZ
FMN1	Formin 1	Protein Coding	Q68DA7	50	GC15M032765	3.70943307876587	https://www.genecards.org/cgi-bin/carddisp.pl?gene=FMN1
ACVR1B	Activin A Receptor Type 1B	Protein Coding	P36896	60	GC12P051951	3.70006203651428	https://www.genecards.org/cgi-bin/carddisp.pl?gene=ACVR1B
SPEN	Spen Family Transcriptional Repressor	Protein Coding	Q96T58	52	GC01P075658	3.69355583190918	https://www.genecards.org/cgi-bin/carddisp.pl?gene=SPEN
CABIN1	Calcineurin Binding Protein 1	Protein Coding	Q9Y6J0	54	GC22P024011	3.6891348361969	https://www.genecards.org/cgi-bin/carddisp.pl?gene=CABIN1
KCTD11	Potassium Channel Tetramerization Domain Containing 11	Protein Coding	Q693B1	42	GC17P007351	3.68649387359619	https://www.genecards.org/cgi-bin/carddisp.pl?gene=KCTD11
PYCARD	PYD And CARD Domain Containing	Protein Coding	Q9ULZ3	54	GC16M031201	3.68321514129639	https://www.genecards.org/cgi-bin/carddisp.pl?gene=PYCARD
MIR320A	MicroRNA 320a	RNA Gene		31	GC08M022455	3.68278956413269	https://www.genecards.org/cgi-bin/carddisp.pl?gene=MIR320A
SLC12A7	Solute Carrier Family 12 Member 7	Protein Coding	Q9Y666	55	GC05M001050	3.67910146713257	https://www.genecards.org/cgi-bin/carddisp.pl?gene=SLC12A7
MTX1	Metaxin 1	Protein Coding	Q13505	48	GC01P155208	3.67759323120117	https://www.genecards.org/cgi-bin/carddisp.pl?gene=MTX1
DDX52	DExD-Box Helicase 52	Protein Coding	Q9Y2R4	48	GC17M037609	3.67532825469971	https://www.genecards.org/cgi-bin/carddisp.pl?gene=DDX52
FAT4	FAT Atypical Cadherin 4	Protein Coding	Q6V0I7	51	GC04P125315	3.67529320716858	https://www.genecards.org/cgi-bin/carddisp.pl?gene=FAT4
RBMS1	RNA Binding Motif Single Stranded Interacting Protein 1	Protein Coding	P29558	50	GC02M160272	3.66584920883179	https://www.genecards.org/cgi-bin/carddisp.pl?gene=RBMS1
MAP3K4	Mitogen-Activated Protein Kinase Kinase Kinase 4	Protein Coding	Q9Y6R4	54	GC06P160991	3.6609468460083	https://www.genecards.org/cgi-bin/carddisp.pl?gene=MAP3K4
SLC17A2	Solute Carrier Family 17 Member 2	Protein Coding	O00624	43	GC06M025912	3.65737152099609	https://www.genecards.org/cgi-bin/carddisp.pl?gene=SLC17A2
INSRR	Insulin Receptor Related Receptor	Protein Coding	P14616	52	GC01M156840	3.65435123443604	https://www.genecards.org/cgi-bin/carddisp.pl?gene=INSRR
VANGL2	VANGL Planar Cell Polarity Protein 2	Protein Coding	Q9ULK5	54	GC01P160400	3.64261198043823	https://www.genecards.org/cgi-bin/carddisp.pl?gene=VANGL2
TBCE	Tubulin Folding Cofactor E	Protein Coding	Q15813	52	GC01P235367	3.63831090927124	https://www.genecards.org/cgi-bin/carddisp.pl?gene=TBCE
CYB5B	Cytochrome B5 Type B	Protein Coding	O43169	54	GC16P122007	3.63783550262451	https://www.genecards.org/cgi-bin/carddisp.pl?gene=CYB5B
ALPK1	Alpha Kinase 1	Protein Coding	Q96QP1	51	GC04P112285	3.63385152816772	https://www.genecards.org/cgi-bin/carddisp.pl?gene=ALPK1
CASTOR1	Cytosolic Arginine Sensor For MTORC1 Subunit 1	Protein Coding	Q8WTX7	39	GC22M085940	3.62934827804565	https://www.genecards.org/cgi-bin/carddisp.pl?gene=CASTOR1
MIR494	MicroRNA 494	RNA Gene		26	GC14P121384	3.62665271759033	https://www.genecards.org/cgi-bin/carddisp.pl?gene=MIR494
ASAH2B	N-Acylsphingosine Amidohydrolase 2B	Protein Coding	P0C7U1	37	GC10P050739	3.62104892730713	https://www.genecards.org/cgi-bin/carddisp.pl?gene=ASAH2B
HYOU1	Hypoxia Up-Regulated 1	Protein Coding	Q9Y4L1	58	GC11M140647	3.60516428947449	https://www.genecards.org/cgi-bin/carddisp.pl?gene=HYOU1
MCFD2	Multiple Coagulation Factor Deficiency 2, ER Cargo Receptor Complex Subunit	Protein Coding	Q8NI22	55	GC02M046901	3.60465526580811	https://www.genecards.org/cgi-bin/carddisp.pl?gene=MCFD2
PLEKHA8	Pleckstrin Homology Domain Containing A8	Protein Coding	Q96JA3	48	GC07P030027	3.60428619384766	https://www.genecards.org/cgi-bin/carddisp.pl?gene=PLEKHA8
LSM4	LSM4 Homolog, U6 Small Nuclear RNA And MRNA Degradation Associated	Protein Coding	Q9Y4Z0	51	GC19M018306	3.60227584838867	https://www.genecards.org/cgi-bin/carddisp.pl?gene=LSM4
HIPK2	Homeodomain Interacting Protein Kinase 2	Protein Coding	Q9H2X6	57	GC07M139561	3.59651350975037	https://www.genecards.org/cgi-bin/carddisp.pl?gene=HIPK2
DIP2C	Disco Interacting Protein 2 Homolog C	Protein Coding	Q9Y2E4	47	GC10M000274	3.59625124931335	https://www.genecards.org/cgi-bin/carddisp.pl?gene=DIP2C
CHRD	Chordin	Protein Coding	Q9H2X0	53	GC03P184380	3.59471344947815	https://www.genecards.org/cgi-bin/carddisp.pl?gene=CHRD
NLGN2	Neuroligin 2	Protein Coding	Q8NFZ4	54	GC17P153744	3.59350824356079	https://www.genecards.org/cgi-bin/carddisp.pl?gene=NLGN2
ZKSCAN5	Zinc Finger With KRAB And SCAN Domains 5	Protein Coding	Q9Y2L8	43	GC07P099504	3.58933782577515	https://www.genecards.org/cgi-bin/carddisp.pl?gene=ZKSCAN5
UBE2J1	Ubiquitin Conjugating Enzyme E2 J1	Protein Coding	Q9Y385	52	GC06M089326	3.58398199081421	https://www.genecards.org/cgi-bin/carddisp.pl?gene=UBE2J1
DZIP1L	DAZ Interacting Zinc Finger Protein 1 Like	Protein Coding	Q8IYY4	47	GC03M138061	3.58217883110046	https://www.genecards.org/cgi-bin/carddisp.pl?gene=DZIP1L
HLF	HLF Transcription Factor, PAR BZIP Family Member	Protein Coding	Q16534	50	GC17P055264	3.58039355278015	https://www.genecards.org/cgi-bin/carddisp.pl?gene=HLF
ADAMTS5	ADAM Metallopeptidase With Thrombospondin Type 1 Motif 5	Protein Coding	Q9UNA0	57	GC21M026918	3.57944917678833	https://www.genecards.org/cgi-bin/carddisp.pl?gene=ADAMTS5
NIPSNAP3B	Nipsnap Homolog 3B	Protein Coding	Q9BS92	46	GC09P108275	3.57862997055054	https://www.genecards.org/cgi-bin/carddisp.pl?gene=NIPSNAP3B
RCAN1	Regulator Of Calcineurin 1	Protein Coding	P53805	55	GC21M034513	3.57610321044922	https://www.genecards.org/cgi-bin/carddisp.pl?gene=RCAN1
NPSR1	Neuropeptide S Receptor 1	Protein Coding	Q6W5P4	52	GC07P034658	3.57378387451172	https://www.genecards.org/cgi-bin/carddisp.pl?gene=NPSR1
UGP2	UDP-Glucose Pyrophosphorylase 2	Protein Coding	Q16851	55	GC02P063840	3.56984972953796	https://www.genecards.org/cgi-bin/carddisp.pl?gene=UGP2
SH2B3	SH2B Adaptor Protein 3	Protein Coding	Q9UQQ2	59	GC12P111405	3.56862854957581	https://www.genecards.org/cgi-bin/carddisp.pl?gene=SH2B3
NALCN	Sodium Leak Channel, Non-Selective	Protein Coding	Q8IZF0	54	GC13M101053	3.56448030471802	https://www.genecards.org/cgi-bin/carddisp.pl?gene=NALCN
PSMD3	Proteasome 26S Subunit, Non-ATPase 3	Protein Coding	O43242	54	GC17P039980	3.56192779541016	https://www.genecards.org/cgi-bin/carddisp.pl?gene=PSMD3
NFATC3	Nuclear Factor Of Activated T Cells 3	Protein Coding	Q12968	55	GC16P068084	3.55884981155396	https://www.genecards.org/cgi-bin/carddisp.pl?gene=NFATC3
SLC30A8	Solute Carrier Family 30 Member 8	Protein Coding	Q8IWU4	54	GC08P116950	3.55524897575378	https://www.genecards.org/cgi-bin/carddisp.pl?gene=SLC30A8
SELENOP	Selenoprotein P	Protein Coding	P49908	49	GC05M042800	3.55405426025391	https://www.genecards.org/cgi-bin/carddisp.pl?gene=SELENOP
COX11	Cytochrome C Oxidase Copper Chaperone COX11	Protein Coding	Q9Y6N1	52	GC17M054951	3.53285217285156	https://www.genecards.org/cgi-bin/carddisp.pl?gene=COX11
CITED2	Cbp/P300 Interacting Transactivator With Glu/Asp Rich Carboxy-Terminal Domain 2	Protein Coding	Q99967	55	GC06M139371	3.52384161949158	https://www.genecards.org/cgi-bin/carddisp.pl?gene=CITED2
PRG4	Proteoglycan 4	Protein Coding	Q92954	54	GC01P186296	3.51601457595825	https://www.genecards.org/cgi-bin/carddisp.pl?gene=PRG4
HFM1	Helicase For Meiosis 1	Protein Coding	A2PYH4	51	GC01M091260	3.51371574401855	https://www.genecards.org/cgi-bin/carddisp.pl?gene=HFM1
FAF1	Fas Associated Factor 1	Protein Coding	Q9UNN5	54	GC01M050439	3.50617265701294	https://www.genecards.org/cgi-bin/carddisp.pl?gene=FAF1
PDE4C	Phosphodiesterase 4C	Protein Coding	Q08493	55	GC19M108393	3.50553226470947	https://www.genecards.org/cgi-bin/carddisp.pl?gene=PDE4C
P2RY6	Pyrimidinergic Receptor P2Y6	Protein Coding	Q15077	55	GC11P073264	3.50547170639038	https://www.genecards.org/cgi-bin/carddisp.pl?gene=P2RY6
QSOX2	Quiescin Sulfhydryl Oxidase 2	Protein Coding	Q6ZRP7	48	GC09M136206	3.50346708297729	https://www.genecards.org/cgi-bin/carddisp.pl?gene=QSOX2
TBL2	Transducin Beta Like 2	Protein Coding	Q9Y4P3	50	GC07M080955	3.50196027755737	https://www.genecards.org/cgi-bin/carddisp.pl?gene=TBL2
MBD2	Methyl-CpG Binding Domain Protein 2	Protein Coding	Q9UBB5	52	GC18M054151	3.49869871139526	https://www.genecards.org/cgi-bin/carddisp.pl?gene=MBD2
MIR92A2	MicroRNA 92a-2	RNA Gene		24	GC0XM135408	3.49784660339355	https://www.genecards.org/cgi-bin/carddisp.pl?gene=MIR92A2
RAP1GDS1	Rap1 GTPase-GDP Dissociation Stimulator 1	Protein Coding	P52306	52	GC04P098261	3.49752902984619	https://www.genecards.org/cgi-bin/carddisp.pl?gene=RAP1GDS1
MYO18B	Myosin XVIIIB	Protein Coding	Q8IUG5	48	GC22P025742	3.4964771270752	https://www.genecards.org/cgi-bin/carddisp.pl?gene=MYO18B
CLK2	CDC Like Kinase 2	Protein Coding	P49760	54	GC01M155262	3.4868426322937	https://www.genecards.org/cgi-bin/carddisp.pl?gene=CLK2
NEK9	NIMA Related Kinase 9	Protein Coding	Q8TD19	58	GC14M075079	3.48575639724731	https://www.genecards.org/cgi-bin/carddisp.pl?gene=NEK9
MMP10	Matrix Metallopeptidase 10	Protein Coding	P09238	56	GC11M102770	3.48462748527527	https://www.genecards.org/cgi-bin/carddisp.pl?gene=MMP10
WNT7A	Wnt Family Member 7A	Protein Coding	O00755	61	GC03M028670	3.48380136489868	https://www.genecards.org/cgi-bin/carddisp.pl?gene=WNT7A
LOC130062945	ATAC-STARR-Seq Lymphoblastoid Silent Region 9707	Functional Element		10	GC19P157664	3.48190665245056	https://www.genecards.org/cgi-bin/carddisp.pl?gene=LOC130062945
SETDB1	SET Domain Bifurcated Histone Lysine Methyltransferase 1	Protein Coding	Q15047	55	GC01P150926	3.46386432647705	https://www.genecards.org/cgi-bin/carddisp.pl?gene=SETDB1
CD24	CD24 Molecule	Protein Coding	P25063	47	GC06M106969	3.46227502822876	https://www.genecards.org/cgi-bin/carddisp.pl?gene=CD24
ADCYAP1R1	ADCYAP Receptor Type I	Protein Coding	P41586	57	GC07P031058	3.45819044113159	https://www.genecards.org/cgi-bin/carddisp.pl?gene=ADCYAP1R1
MAPK6	Mitogen-Activated Protein Kinase 6	Protein Coding	Q16659	53	GC15P051952	3.45348691940308	https://www.genecards.org/cgi-bin/carddisp.pl?gene=MAPK6
LOC107303340	3p25 Von Hippel-Lindau Tumor Suppressor, E3 Ubiquitin Protein Ligase Alu-Mediated Recombination Region	Functional Element		10	GC03P027021	3.44096112251282	https://www.genecards.org/cgi-bin/carddisp.pl?gene=LOC107303340
HAGLR	HOXD Antisense Growth-Associated Long Non-Coding RNA	RNA Gene		27	GC02M176172	3.44025993347168	https://www.genecards.org/cgi-bin/carddisp.pl?gene=HAGLR
MPP1	MAGUK P55 Scaffold Protein 1	Protein Coding	Q00013	50	GC0XM154779	3.42968797683716	https://www.genecards.org/cgi-bin/carddisp.pl?gene=MPP1
TNFRSF13B	TNF Receptor Superfamily Member 13B	Protein Coding	O14836	60	GC17M016929	3.42804551124573	https://www.genecards.org/cgi-bin/carddisp.pl?gene=TNFRSF13B
PSMD9	Proteasome 26S Subunit, Non-ATPase 9	Protein Coding	O00233	54	GC12P138925	3.42426919937134	https://www.genecards.org/cgi-bin/carddisp.pl?gene=PSMD9
CALML5	Calmodulin Like 5	Protein Coding	Q9NZT1	49	GC10M005498	3.42369031906128	https://www.genecards.org/cgi-bin/carddisp.pl?gene=CALML5
MRC1	Mannose Receptor C-Type 1	Protein Coding	P22897	51	GC10P017809	3.42293667793274	https://www.genecards.org/cgi-bin/carddisp.pl?gene=MRC1
CCNG1	Cyclin G1	Protein Coding	P51959	52	GC05P163483	3.42037463188171	https://www.genecards.org/cgi-bin/carddisp.pl?gene=CCNG1
ADGRL3	Adhesion G Protein-Coupled Receptor L3	Protein Coding	Q9HAR2	51	GC04P061201	3.41430044174194	https://www.genecards.org/cgi-bin/carddisp.pl?gene=ADGRL3
ITIH3	Inter-Alpha-Trypsin Inhibitor Heavy Chain 3	Protein Coding	Q06033	52	GC03P052794	3.41061115264893	https://www.genecards.org/cgi-bin/carddisp.pl?gene=ITIH3
DAP3	Death Associated Protein 3	Protein Coding	P51398	52	GC01P176786	3.40825271606445	https://www.genecards.org/cgi-bin/carddisp.pl?gene=DAP3
HOXD9	Homeobox D9	Protein Coding	P28356	48	GC02P176122	3.40353727340698	https://www.genecards.org/cgi-bin/carddisp.pl?gene=HOXD9
IL10RA	Interleukin 10 Receptor Subunit Alpha	Protein Coding	Q13651	57	GC11P118000	3.39375138282776	https://www.genecards.org/cgi-bin/carddisp.pl?gene=IL10RA
BANF1	Barrier To Autointegration Nuclear Assembly Factor 1	Protein Coding	O75531	55	GC11P066002	3.38835382461548	https://www.genecards.org/cgi-bin/carddisp.pl?gene=BANF1
PHYHIPL	Phytanoyl-CoA 2-Hydroxylase Interacting Protein Like	Protein Coding	Q96FC7	45	GC10P059176	3.38757514953613	https://www.genecards.org/cgi-bin/carddisp.pl?gene=PHYHIPL
HTN1	Histatin 1	Protein Coding	P15515	44	GC04P070117	3.38398337364197	https://www.genecards.org/cgi-bin/carddisp.pl?gene=HTN1
CDH16	Cadherin 16	Protein Coding	O75309	52	GC16M066908	3.38182091712952	https://www.genecards.org/cgi-bin/carddisp.pl?gene=CDH16
IPPK	Inositol-Pentakisphosphate 2-Kinase	Protein Coding	Q9H8X2	47	GC09M092613	3.3812460899353	https://www.genecards.org/cgi-bin/carddisp.pl?gene=IPPK
GYG2	Glycogenin 2	Protein Coding	O15488	51	GC0XP002828	3.37172412872314	https://www.genecards.org/cgi-bin/carddisp.pl?gene=GYG2
PI4KB	Phosphatidylinositol 4-Kinase Beta	Protein Coding	Q9UBF8	57	GC01M151291	3.37025785446167	https://www.genecards.org/cgi-bin/carddisp.pl?gene=PI4KB
DDX28	DEAD-Box Helicase 28	Protein Coding	Q9NUL7	46	GC16M075003	3.3695240020752	https://www.genecards.org/cgi-bin/carddisp.pl?gene=DDX28
DHRS7B	Dehydrogenase/Reductase 7B	Protein Coding	Q6IAN0	44	GC17P154188	3.36693048477173	https://www.genecards.org/cgi-bin/carddisp.pl?gene=DHRS7B
ZNF346	Zinc Finger Protein 346	Protein Coding	Q9UL40	44	GC05P177022	3.36478900909424	https://www.genecards.org/cgi-bin/carddisp.pl?gene=ZNF346
KLF15	KLF Transcription Factor 15	Protein Coding	Q9UIH9	51	GC03M126293	3.35974550247192	https://www.genecards.org/cgi-bin/carddisp.pl?gene=KLF15
MIRLET7B	MicroRNA Let-7b	RNA Gene		29	GC22P092388	3.35345363616943	https://www.genecards.org/cgi-bin/carddisp.pl?gene=MIRLET7B
MLLT3	MLLT3 Super Elongation Complex Subunit	Protein Coding	P42568	51	GC09M020341	3.35142660140991	https://www.genecards.org/cgi-bin/carddisp.pl?gene=MLLT3
AMY1A	Amylase Alpha 1A	Protein Coding	P0DUB6	42	GC01P103651	3.34866333007813	https://www.genecards.org/cgi-bin/carddisp.pl?gene=AMY1A
UCN2	Urocortin 2	Protein Coding	Q96RP3	40	GC03M048561	3.34414649009705	https://www.genecards.org/cgi-bin/carddisp.pl?gene=UCN2
SLC29A2	Solute Carrier Family 29 Member 2	Protein Coding	Q14542	55	GC11M139830	3.34234142303467	https://www.genecards.org/cgi-bin/carddisp.pl?gene=SLC29A2
NOL8	Nucleolar Protein 8	Protein Coding	Q76FK4	48	GC09M092297	3.33860731124878	https://www.genecards.org/cgi-bin/carddisp.pl?gene=NOL8
UBASH3B	Ubiquitin Associated And SH3 Domain Containing B	Protein Coding	Q8TF42	52	GC11P122655	3.33830261230469	https://www.genecards.org/cgi-bin/carddisp.pl?gene=UBASH3B
NEK7	NIMA Related Kinase 7	Protein Coding	Q8TDX7	52	GC01P198156	3.33275318145752	https://www.genecards.org/cgi-bin/carddisp.pl?gene=NEK7
B4GAT1	Beta-1,4-Glucuronyltransferase 1	Protein Coding	O43505	50	GC11M066345	3.33170032501221	https://www.genecards.org/cgi-bin/carddisp.pl?gene=B4GAT1
DROSHA	Drosha Ribonuclease III	Protein Coding	Q9NRR4	57	GC05M031401	3.33014917373657	https://www.genecards.org/cgi-bin/carddisp.pl?gene=DROSHA
MAPKAPK5	MAPK Activated Protein Kinase 5	Protein Coding	Q8IW41	56	GC12P111842	3.3263692855835	https://www.genecards.org/cgi-bin/carddisp.pl?gene=MAPKAPK5
RFT1	RFT1 Glycolipid Translocator Homolog	Protein Coding	Q96AA3	50	GC03M054919	3.32355117797852	https://www.genecards.org/cgi-bin/carddisp.pl?gene=RFT1
STC1	Stanniocalcin 1	Protein Coding	P52823	52	GC08M023841	3.31658482551575	https://www.genecards.org/cgi-bin/carddisp.pl?gene=STC1
B3GALNT2	Beta-1,3-N-Acetylgalactosaminyltransferase 2	Protein Coding	Q8NCR0	51	GC01M235440	3.30334329605103	https://www.genecards.org/cgi-bin/carddisp.pl?gene=B3GALNT2
MIR193A	MicroRNA 193a	RNA Gene		28	GC17P031559	3.30233573913574	https://www.genecards.org/cgi-bin/carddisp.pl?gene=MIR193A
TRN-GTT2-7	TRNA-Asn (Anticodon GTT) 2-7	RNA Gene		10	GC01P179126	3.3020167350769	https://www.genecards.org/cgi-bin/carddisp.pl?gene=TRN-GTT2-7
COL14A1	Collagen Type XIV Alpha 1 Chain	Protein Coding	Q05707	52	GC08P120109	3.2997088432312	https://www.genecards.org/cgi-bin/carddisp.pl?gene=COL14A1
SLC9A2	Solute Carrier Family 9 Member A2	Protein Coding	Q9UBY0	52	GC02P102632	3.29879665374756	https://www.genecards.org/cgi-bin/carddisp.pl?gene=SLC9A2
FAN1	FANCD2 And FANCI Associated Nuclease 1	Protein Coding	Q9Y2M0	51	GC15P192568	3.29565596580505	https://www.genecards.org/cgi-bin/carddisp.pl?gene=FAN1
MIR106B	MicroRNA 106b	RNA Gene		30	GC07M106713	3.29011249542236	https://www.genecards.org/cgi-bin/carddisp.pl?gene=MIR106B
PANX1	Pannexin 1	Protein Coding	Q96RD7	58	GC11P094128	3.28234052658081	https://www.genecards.org/cgi-bin/carddisp.pl?gene=PANX1
NRAD1	Non-Coding RNA In The Aldehyde Dehydrogenase 1A Pathway	RNA Gene		20	GC13P043910	3.28072834014893	https://www.genecards.org/cgi-bin/carddisp.pl?gene=NRAD1
NEUROG3	Neurogenin 3	Protein Coding	Q9Y4Z2	51	GC10M069571	3.27949190139771	https://www.genecards.org/cgi-bin/carddisp.pl?gene=NEUROG3
ZNF446	Zinc Finger Protein 446	Protein Coding	Q9NWS9	43	GC19P058474	3.2720799446106	https://www.genecards.org/cgi-bin/carddisp.pl?gene=ZNF446
NPTX1	Neuronal Pentraxin 1	Protein Coding	Q15818	54	GC17M080466	3.26965570449829	https://www.genecards.org/cgi-bin/carddisp.pl?gene=NPTX1
MERTK	MER Proto-Oncogene, Tyrosine Kinase	Protein Coding	Q12866	64	GC02P111898	3.26526737213135	https://www.genecards.org/cgi-bin/carddisp.pl?gene=MERTK
WWTR1	WW Domain Containing Transcription Regulator 1	Protein Coding	Q9GZV5	50	GC03M149517	3.26491785049438	https://www.genecards.org/cgi-bin/carddisp.pl?gene=WWTR1
CELSR2	Cadherin EGF LAG Seven-Pass G-Type Receptor 2	Protein Coding	Q9HCU4	53	GC01P111859	3.26396107673645	https://www.genecards.org/cgi-bin/carddisp.pl?gene=CELSR2
INS-IGF2	INS-IGF2 Readthrough	Protein Coding	F8WCM5	38	GC11M015125	3.26030778884888	https://www.genecards.org/cgi-bin/carddisp.pl?gene=INS-IGF2
MS4A1	Membrane Spanning 4-Domains A1	Protein Coding	P11836	58	GC11P107344	3.2581799030304	https://www.genecards.org/cgi-bin/carddisp.pl?gene=MS4A1
NCOA7	Nuclear Receptor Coactivator 7	Protein Coding	Q8NI08	49	GC06P125781	3.25522184371948	https://www.genecards.org/cgi-bin/carddisp.pl?gene=NCOA7
ID3	Inhibitor Of DNA Binding 3	Protein Coding	Q02535	52	GC01M023557	3.25249433517456	https://www.genecards.org/cgi-bin/carddisp.pl?gene=ID3
TREM1	Triggering Receptor Expressed On Myeloid Cells 1	Protein Coding	Q9NP99	55	GC06M041267	3.25204658508301	https://www.genecards.org/cgi-bin/carddisp.pl?gene=TREM1
ZPR1	ZPR1 Zinc Finger	Protein Coding	O75312	51	GC11M140583	3.25045251846313	https://www.genecards.org/cgi-bin/carddisp.pl?gene=ZPR1
CA8	Carbonic Anhydrase 8	Protein Coding	P35219	58	GC08M060187	3.24562120437622	https://www.genecards.org/cgi-bin/carddisp.pl?gene=CA8
KCNA3	Potassium Voltage-Gated Channel Subfamily A Member 3	Protein Coding	P22001	57	GC01M110654	3.24287104606628	https://www.genecards.org/cgi-bin/carddisp.pl?gene=KCNA3
TTLL1	TTL Family Tubulin Polyglutamylase Complex Subunit L1	Protein Coding	O95922	46	GC22M043039	3.24028444290161	https://www.genecards.org/cgi-bin/carddisp.pl?gene=TTLL1
CPEB4	Cytoplasmic Polyadenylation Element Binding Protein 4	Protein Coding	Q17RY0	49	GC05P173888	3.22808837890625	https://www.genecards.org/cgi-bin/carddisp.pl?gene=CPEB4
CTDP1	CTD Phosphatase Subunit 1	Protein Coding	Q9Y5B0	54	GC18P079691	3.22732353210449	https://www.genecards.org/cgi-bin/carddisp.pl?gene=CTDP1
TADA2A	Transcriptional Adaptor 2A	Protein Coding	O75478	48	GC17P037406	3.22502136230469	https://www.genecards.org/cgi-bin/carddisp.pl?gene=TADA2A
SEPTIN2	Septin 2	Protein Coding	Q15019	49	GC02P242282	3.21863031387329	https://www.genecards.org/cgi-bin/carddisp.pl?gene=SEPTIN2
LINC01428	Long Intergenic Non-Protein Coding RNA 1428	RNA Gene		15	GC20M007146	3.2161865234375	https://www.genecards.org/cgi-bin/carddisp.pl?gene=LINC01428
PTF1A	Pancreas Associated Transcription Factor 1a	Protein Coding	Q7RTS3	54	GC10P023194	3.20716953277588	https://www.genecards.org/cgi-bin/carddisp.pl?gene=PTF1A
ACTN3	Actinin Alpha 3	Protein Coding	Q08043	52	GC11P066546	3.20682716369629	https://www.genecards.org/cgi-bin/carddisp.pl?gene=ACTN3
TMEM18	Transmembrane Protein 18	Protein Coding	Q96B42	46	GC02M000660	3.20008373260498	https://www.genecards.org/cgi-bin/carddisp.pl?gene=TMEM18
AKT1S1	AKT1 Substrate 1	Protein Coding	Q96B36	52	GC19M049869	3.19008636474609	https://www.genecards.org/cgi-bin/carddisp.pl?gene=AKT1S1
DHX40	DEAH-Box Helicase 40	Protein Coding	Q8IX18	44	GC17P059565	3.18157386779785	https://www.genecards.org/cgi-bin/carddisp.pl?gene=DHX40
PIAS4	Protein Inhibitor Of Activated STAT 4	Protein Coding	Q8N2W9	52	GC19P004007	3.17969799041748	https://www.genecards.org/cgi-bin/carddisp.pl?gene=PIAS4
INHBB	Inhibin Subunit Beta B	Protein Coding	P09529	53	GC02P154212	3.17853260040283	https://www.genecards.org/cgi-bin/carddisp.pl?gene=INHBB
PPIF	Peptidylprolyl Isomerase F	Protein Coding	P30405	56	GC10P123914	3.17844343185425	https://www.genecards.org/cgi-bin/carddisp.pl?gene=PPIF
H3C7	H3 Clustered Histone 7	Protein Coding	P68431	42	GC06M109202	3.17732739448547	https://www.genecards.org/cgi-bin/carddisp.pl?gene=H3C7
PRKG2	Protein Kinase CGMP-Dependent 2	Protein Coding	Q13237	58	GC04M081087	3.1707968711853	https://www.genecards.org/cgi-bin/carddisp.pl?gene=PRKG2
HCRTR2	Hypocretin Receptor 2	Protein Coding	O43614	57	GC06P055106	3.16777515411377	https://www.genecards.org/cgi-bin/carddisp.pl?gene=HCRTR2
ISCA1P1	Iron-Sulfur Cluster Assembly 1 Pseudogene 1	Pseudogene		11	GC05M062775	3.16594505310059	https://www.genecards.org/cgi-bin/carddisp.pl?gene=ISCA1P1
NEK8	NIMA Related Kinase 8	Protein Coding	Q86SG6	52	GC17P028725	3.16579365730286	https://www.genecards.org/cgi-bin/carddisp.pl?gene=NEK8
PARP11	Poly(ADP-Ribose) Polymerase Family Member 11	Protein Coding	Q9NR21	40	GC12M035586	3.16299247741699	https://www.genecards.org/cgi-bin/carddisp.pl?gene=PARP11
NRXN2	Neurexin 2	Protein Coding	Q9P2S2	53	GC11M139728	3.15753984451294	https://www.genecards.org/cgi-bin/carddisp.pl?gene=NRXN2
HOXD4	Homeobox D4	Protein Coding	P09016	44	GC02P176452	3.15653848648071	https://www.genecards.org/cgi-bin/carddisp.pl?gene=HOXD4
GPSM1	G Protein Signaling Modulator 1	Protein Coding	Q86YR5	45	GC09P136327	3.15574049949646	https://www.genecards.org/cgi-bin/carddisp.pl?gene=GPSM1
BRAP	BRCA1 Associated Protein	Protein Coding	Q7Z569	50	GC12M111642	3.15507841110229	https://www.genecards.org/cgi-bin/carddisp.pl?gene=BRAP
PER1	Period Circadian Regulator 1	Protein Coding	O15534	54	GC17M096232	3.14730596542358	https://www.genecards.org/cgi-bin/carddisp.pl?gene=PER1
HOXD1	Homeobox D1	Protein Coding	Q9GZZ0	45	GC02P176448	3.14441728591919	https://www.genecards.org/cgi-bin/carddisp.pl?gene=HOXD1
STX16	Syntaxin 16	Protein Coding	O14662	53	GC20P058799	3.1434268951416	https://www.genecards.org/cgi-bin/carddisp.pl?gene=STX16
IH	Hemihypertrophy	Genetic Locus		4	GC11U901269	3.14330053329468	https://www.genecards.org/cgi-bin/carddisp.pl?gene=IH
H3C8	H3 Clustered Histone 8	Protein Coding	P68431	42	GC06M109203	3.1421070098877	https://www.genecards.org/cgi-bin/carddisp.pl?gene=H3C8
KLF11	KLF Transcription Factor 11	Protein Coding	O14901	48	GC02P010626	3.14074897766113	https://www.genecards.org/cgi-bin/carddisp.pl?gene=KLF11
MIR23B	MicroRNA 23b	RNA Gene		29	GC09P095085	3.13933396339417	https://www.genecards.org/cgi-bin/carddisp.pl?gene=MIR23B
TEC	Tec Protein Tyrosine Kinase	Protein Coding	P42680	57	GC04M048359	3.13222098350525	https://www.genecards.org/cgi-bin/carddisp.pl?gene=TEC
UIMC1	Ubiquitin Interaction Motif Containing 1	Protein Coding	Q96RL1	53	GC05M176905	3.13217353820801	https://www.genecards.org/cgi-bin/carddisp.pl?gene=UIMC1
PIP5K1A	Phosphatidylinositol-4-Phosphate 5-Kinase Type 1 Alpha	Protein Coding	Q99755	52	GC01P176533	3.13149976730347	https://www.genecards.org/cgi-bin/carddisp.pl?gene=PIP5K1A
CDK10	Cyclin Dependent Kinase 10	Protein Coding	Q15131	57	GC16P089680	3.12957191467285	https://www.genecards.org/cgi-bin/carddisp.pl?gene=CDK10
POLA2	DNA Polymerase Alpha 2, Accessory Subunit	Protein Coding	Q14181	50	GC11P107802	3.12159872055054	https://www.genecards.org/cgi-bin/carddisp.pl?gene=POLA2
SH3BP5	SH3 Domain Binding Protein 5	Protein Coding	O60239	49	GC03M028691	3.12026929855347	https://www.genecards.org/cgi-bin/carddisp.pl?gene=SH3BP5
CDH4	Cadherin 4	Protein Coding	P55283	54	GC20P061252	3.10920453071594	https://www.genecards.org/cgi-bin/carddisp.pl?gene=CDH4
UTS2	Urotensin 2	Protein Coding	O95399	51	GC01M007843	3.10900115966797	https://www.genecards.org/cgi-bin/carddisp.pl?gene=UTS2
NUDC	Nuclear Distribution C, Dynein Complex Regulator	Protein Coding	Q9Y266	54	GC01P076463	3.10701179504395	https://www.genecards.org/cgi-bin/carddisp.pl?gene=NUDC
CHD3	Chromodomain Helicase DNA Binding Protein 3	Protein Coding	Q12873	56	GC17P153769	3.10390329360962	https://www.genecards.org/cgi-bin/carddisp.pl?gene=CHD3
POSTN	Periostin	Protein Coding	Q15063	55	GC13M037562	3.10060882568359	https://www.genecards.org/cgi-bin/carddisp.pl?gene=POSTN
BAIAP2	BAR/IMD Domain Containing Adaptor Protein 2	Protein Coding	Q9UQB8	53	GC17P081035	3.09980010986328	https://www.genecards.org/cgi-bin/carddisp.pl?gene=BAIAP2
NPAS2	Neuronal PAS Domain Protein 2	Protein Coding	Q99743	51	GC02P100820	3.09221172332764	https://www.genecards.org/cgi-bin/carddisp.pl?gene=NPAS2
CD244	CD244 Molecule	Protein Coding	Q9BZW8	56	GC01M160830	3.08986639976501	https://www.genecards.org/cgi-bin/carddisp.pl?gene=CD244
ARL3	ARF Like GTPase 3	Protein Coding	P36405	57	GC10M102673	3.08881735801697	https://www.genecards.org/cgi-bin/carddisp.pl?gene=ARL3
ITM2B	Integral Membrane Protein 2B	Protein Coding	Q9Y287	57	GC13P048233	3.08793187141418	https://www.genecards.org/cgi-bin/carddisp.pl?gene=ITM2B
SHF	Src Homology 2 Domain Containing F	Protein Coding	Q7M4L6	40	GC15M045167	3.08574151992798	https://www.genecards.org/cgi-bin/carddisp.pl?gene=SHF
CHRNB1	Cholinergic Receptor Nicotinic Beta 1 Subunit	Protein Coding	P11230	58	GC17P153748	3.08294582366943	https://www.genecards.org/cgi-bin/carddisp.pl?gene=CHRNB1
FRK	Fyn Related Src Family Tyrosine Kinase	Protein Coding	P42685	55	GC06M115931	3.07373	https://www.genecards.org/cgi-bin/carddisp.pl?gene=FRK
NHLRC1	NHL Repeat Containing E3 Ubiquitin Protein Ligase 1	Protein Coding	Q6VVB1	52	GC06M018120	3.06924939155579	https://www.genecards.org/cgi-bin/carddisp.pl?gene=NHLRC1
ARL2	ARF Like GTPase 2	Protein Coding	P36404	52	GC11P107767	3.0678596496582	https://www.genecards.org/cgi-bin/carddisp.pl?gene=ARL2
CCL27	C-C Motif Chemokine Ligand 27	Protein Coding	Q9Y4X3	47	GC09M035856	3.06418180465698	https://www.genecards.org/cgi-bin/carddisp.pl?gene=CCL27
SLC30A5	Solute Carrier Family 30 Member 5	Protein Coding	Q8TAD4	51	GC05P069093	3.06391334533691	https://www.genecards.org/cgi-bin/carddisp.pl?gene=SLC30A5
GGT2P	Gamma-Glutamyltransferase 2, Pseudogene	Pseudogene	P36268	39	GC22M086486	3.06046795845032	https://www.genecards.org/cgi-bin/carddisp.pl?gene=GGT2P
ARID4B	AT-Rich Interaction Domain 4B	Protein Coding	Q4LE39	48	GC01M235133	3.04945707321167	https://www.genecards.org/cgi-bin/carddisp.pl?gene=ARID4B
REEP3	Receptor Accessory Protein 3	Protein Coding	Q6NUK4	47	GC10P063521	3.04932641983032	https://www.genecards.org/cgi-bin/carddisp.pl?gene=REEP3
TRIP10	Thyroid Hormone Receptor Interactor 10	Protein Coding	Q15642	50	GC19P006737	3.04344892501831	https://www.genecards.org/cgi-bin/carddisp.pl?gene=TRIP10
HIC2	HIC ZBTB Transcriptional Repressor 2	Protein Coding	Q96JB3	46	GC22P091618	3.04046773910522	https://www.genecards.org/cgi-bin/carddisp.pl?gene=HIC2
NEK3	NIMA Related Kinase 3	Protein Coding	P51956	51	GC13M052132	3.03986597061157	https://www.genecards.org/cgi-bin/carddisp.pl?gene=NEK3
ZNF318	Zinc Finger Protein 318	Protein Coding	Q5VUA4	44	GC06M106750	3.03007316589355	https://www.genecards.org/cgi-bin/carddisp.pl?gene=ZNF318
SERPINA12	Serpin Family A Member 12	Protein Coding	Q8IW75	51	GC14M094487	3.02945971488953	https://www.genecards.org/cgi-bin/carddisp.pl?gene=SERPINA12
RPH3A	Rabphilin 3A	Protein Coding	Q9Y2J0	52	GC12P112570	3.02872037887573	https://www.genecards.org/cgi-bin/carddisp.pl?gene=RPH3A
CHD2	Chromodomain Helicase DNA Binding Protein 2	Protein Coding	O14647	57	GC15P194008	3.02510118484497	https://www.genecards.org/cgi-bin/carddisp.pl?gene=CHD2
OPN4	Opsin 4	Protein Coding	Q9UHM6	52	GC10P086654	3.02309417724609	https://www.genecards.org/cgi-bin/carddisp.pl?gene=OPN4
MARCHF8	Membrane Associated Ring-CH-Type Finger 8	Protein Coding	Q5T0T0	46	GC10M049314	3.01418781280518	https://www.genecards.org/cgi-bin/carddisp.pl?gene=MARCHF8
MIR211	MicroRNA 211	RNA Gene		30	GC15M031065	3.00989413261414	https://www.genecards.org/cgi-bin/carddisp.pl?gene=MIR211
CDK5RAP3	CDK5 Regulatory Subunit Associated Protein 3	Protein Coding	Q96JB5	46	GC17P047967	3.0095911026001	https://www.genecards.org/cgi-bin/carddisp.pl?gene=CDK5RAP3
SEMA5A	Semaphorin 5A	Protein Coding	Q13591	53	GC05M009036	3.00831365585327	https://www.genecards.org/cgi-bin/carddisp.pl?gene=SEMA5A
SART1	Spliceosome Associated Factor 1, Recruiter Of U4/U6.U5 Tri-SnRNP	Protein Coding	O43290	48	GC11P107852	3.00183963775635	https://www.genecards.org/cgi-bin/carddisp.pl?gene=SART1
DDI2	DNA Damage Inducible 1 Homolog 2	Protein Coding	Q5TDH0	43	GC01P015617	3.00029993057251	https://www.genecards.org/cgi-bin/carddisp.pl?gene=DDI2
CILP	Cartilage Intermediate Layer Protein	Protein Coding	O75339	54	GC15M065194	2.99590921401978	https://www.genecards.org/cgi-bin/carddisp.pl?gene=CILP
VSTM4	V-Set And Transmembrane Domain Containing 4	Protein Coding	Q8IW00	44	GC10M049014	2.99395799636841	https://www.genecards.org/cgi-bin/carddisp.pl?gene=VSTM4
MNDA	Myeloid Cell Nuclear Differentiation Antigen	Protein Coding	P41218	50	GC01P158831	2.99217867851257	https://www.genecards.org/cgi-bin/carddisp.pl?gene=MNDA
PDE6H	Phosphodiesterase 6H	Protein Coding	Q13956	51	GC12P074343	2.97972345352173	https://www.genecards.org/cgi-bin/carddisp.pl?gene=PDE6H
CTSW	Cathepsin W	Protein Coding	P56202	45	GC11P065879	2.97910594940186	https://www.genecards.org/cgi-bin/carddisp.pl?gene=CTSW
CALML3	Calmodulin Like 3	Protein Coding	P27482	52	GC10P005524	2.97424817085266	https://www.genecards.org/cgi-bin/carddisp.pl?gene=CALML3
SIRT2	Sirtuin 2	Protein Coding	Q8IXJ6	60	GC19M038878	2.97098731994629	https://www.genecards.org/cgi-bin/carddisp.pl?gene=SIRT2
KLF10	KLF Transcription Factor 10	Protein Coding	Q13118	54	GC08M102648	2.96488189697266	https://www.genecards.org/cgi-bin/carddisp.pl?gene=KLF10
EIF5A2	Eukaryotic Translation Initiation Factor 5A2	Protein Coding	Q9GZV4	50	GC03M170888	2.96466875076294	https://www.genecards.org/cgi-bin/carddisp.pl?gene=EIF5A2
TULP3	TUB Like Protein 3	Protein Coding	O75386	52	GC12P002877	2.96118521690369	https://www.genecards.org/cgi-bin/carddisp.pl?gene=TULP3
MIR222	MicroRNA 222	RNA Gene		29	GC0XM045747	2.9553108215332	https://www.genecards.org/cgi-bin/carddisp.pl?gene=MIR222
MMP16	Matrix Metallopeptidase 16	Protein Coding	P51512	58	GC08M088032	2.95487546920776	https://www.genecards.org/cgi-bin/carddisp.pl?gene=MMP16
INTS14	Integrator Complex Subunit 14	Protein Coding	Q96SY0	41	GC15M162575	2.94450879096985	https://www.genecards.org/cgi-bin/carddisp.pl?gene=INTS14
PLAAT1	Phospholipase A And Acyltransferase 1	Protein Coding	Q9HDD0	39	GC03P193240	2.94225263595581	https://www.genecards.org/cgi-bin/carddisp.pl?gene=PLAAT1
PSORS1C1	Psoriasis Susceptibility 1 Candidate 1	Protein Coding	Q9UIG5	41	GC06P031114	2.93944358825684	https://www.genecards.org/cgi-bin/carddisp.pl?gene=PSORS1C1
INPP5A	Inositol Polyphosphate-5-Phosphatase A	Protein Coding	Q14642	51	GC10P132537	2.93925714492798	https://www.genecards.org/cgi-bin/carddisp.pl?gene=INPP5A
SLC5A9	Solute Carrier Family 5 Member 9	Protein Coding	Q2M3M2	48	GC01P048222	2.93536710739136	https://www.genecards.org/cgi-bin/carddisp.pl?gene=SLC5A9
VDAC3	Voltage Dependent Anion Channel 3	Protein Coding	Q9Y277	56	GC08P044949	2.93241882324219	https://www.genecards.org/cgi-bin/carddisp.pl?gene=VDAC3
IL13RA2	Interleukin 13 Receptor Subunit Alpha 2	Protein Coding	Q14627	50	GC0XM115003	2.92416501045227	https://www.genecards.org/cgi-bin/carddisp.pl?gene=IL13RA2
TRIP4	Thyroid Hormone Receptor Interactor 4	Protein Coding	Q15650	52	GC15P193358	2.91726970672607	https://www.genecards.org/cgi-bin/carddisp.pl?gene=TRIP4
LOC110806262	Solute Carrier Family 6 Member 4 Gene Promoter	Functional Element		9	GC17P030235	2.91505217552185	https://www.genecards.org/cgi-bin/carddisp.pl?gene=LOC110806262
LAMB2	Laminin Subunit Beta 2	Protein Coding	P55268	58	GC03M049121	2.90685176849365	https://www.genecards.org/cgi-bin/carddisp.pl?gene=LAMB2
MIR9-1	MicroRNA 9-1	RNA Gene		30	GC01M156420	2.89688110351563	https://www.genecards.org/cgi-bin/carddisp.pl?gene=MIR9-1
IFT52	Intraflagellar Transport 52	Protein Coding	Q9Y366	47	GC20P043590	2.89683246612549	https://www.genecards.org/cgi-bin/carddisp.pl?gene=IFT52
ANO6	Anoctamin 6	Protein Coding	Q4KMQ2	52	GC12P045215	2.89353942871094	https://www.genecards.org/cgi-bin/carddisp.pl?gene=ANO6
PLA2R1	Phospholipase A2 Receptor 1	Protein Coding	Q13018	51	GC02M159924	2.8886251449585	https://www.genecards.org/cgi-bin/carddisp.pl?gene=PLA2R1
DAZAP1	DAZ Associated Protein 1	Protein Coding	Q96EP5	51	GC19P001407	2.88587093353271	https://www.genecards.org/cgi-bin/carddisp.pl?gene=DAZAP1
PRPF3	Pre-MRNA Processing Factor 3	Protein Coding	O43395	54	GC01P150321	2.88335418701172	https://www.genecards.org/cgi-bin/carddisp.pl?gene=PRPF3
AQP11	Aquaporin 11	Protein Coding	Q8NBQ7	47	GC11P077589	2.88261389732361	https://www.genecards.org/cgi-bin/carddisp.pl?gene=AQP11
PIGW	Phosphatidylinositol Glycan Anchor Biosynthesis Class W	Protein Coding	Q7Z7B1	49	GC17P036534	2.88227367401123	https://www.genecards.org/cgi-bin/carddisp.pl?gene=PIGW
SNX1	Sorting Nexin 1	Protein Coding	Q13596	53	GC15P064094	2.88183975219727	https://www.genecards.org/cgi-bin/carddisp.pl?gene=SNX1
PIP5KL1	Phosphatidylinositol-4-Phosphate 5-Kinase Like 1	Protein Coding	Q5T9C9	41	GC09M127920	2.88080883026123	https://www.genecards.org/cgi-bin/carddisp.pl?gene=PIP5KL1
DNASE1L3	Deoxyribonuclease 1L3	Protein Coding	Q13609	55	GC03M058192	2.87601351737976	https://www.genecards.org/cgi-bin/carddisp.pl?gene=DNASE1L3
ADAM15	ADAM Metallopeptidase Domain 15	Protein Coding	Q13444	55	GC01P155050	2.86685609817505	https://www.genecards.org/cgi-bin/carddisp.pl?gene=ADAM15
SIX1	SIX Homeobox 1	Protein Coding	Q15475	55	GC14M060643	2.8665885925293	https://www.genecards.org/cgi-bin/carddisp.pl?gene=SIX1
XPO7	Exportin 7	Protein Coding	Q9UIA9	47	GC08P021919	2.86264133453369	https://www.genecards.org/cgi-bin/carddisp.pl?gene=XPO7
MUS81	MUS81 Structure-Specific Endonuclease Subunit	Protein Coding	Q96NY9	52	GC11P107845	2.86001777648926	https://www.genecards.org/cgi-bin/carddisp.pl?gene=MUS81
RBM4B	RNA Binding Motif Protein 4B	Protein Coding	Q9BQ04	42	GC11M066664	2.85956716537476	https://www.genecards.org/cgi-bin/carddisp.pl?gene=RBM4B
TCF19	Transcription Factor 19	Protein Coding	Q9Y242	45	GC06P181882	2.85499382019043	https://www.genecards.org/cgi-bin/carddisp.pl?gene=TCF19
HERPUD1	Homocysteine Inducible ER Protein With Ubiquitin Like Domain 1	Protein Coding	Q15011	46	GC16P056932	2.85205578804016	https://www.genecards.org/cgi-bin/carddisp.pl?gene=HERPUD1
CERS4	Ceramide Synthase 4	Protein Coding	Q9HA82	50	GC19P008206	2.84980583190918	https://www.genecards.org/cgi-bin/carddisp.pl?gene=CERS4
CFHR5	Complement Factor H Related 5	Protein Coding	Q9BXR6	52	GC01P196977	2.84564805030823	https://www.genecards.org/cgi-bin/carddisp.pl?gene=CFHR5
HMGN2	High Mobility Group Nucleosomal Binding Domain 2	Protein Coding	P05204	49	GC01P076418	2.83858394622803	https://www.genecards.org/cgi-bin/carddisp.pl?gene=HMGN2
CCT3	Chaperonin Containing TCP1 Subunit 3	Protein Coding	P49368	54	GC01M156308	2.83329463005066	https://www.genecards.org/cgi-bin/carddisp.pl?gene=CCT3
CACNA2D3	Calcium Voltage-Gated Channel Auxiliary Subunit Alpha2delta 3	Protein Coding	Q8IZS8	53	GC03P065158	2.8299822807312	https://www.genecards.org/cgi-bin/carddisp.pl?gene=CACNA2D3
SRSF12	Serine And Arginine Rich Splicing Factor 12	Protein Coding	Q8WXF0	41	GC06M108509	2.82599306106567	https://www.genecards.org/cgi-bin/carddisp.pl?gene=SRSF12
NKX6-1	NK6 Homeobox 1	Protein Coding	P78426	52	GC04M084491	2.81079268455505	https://www.genecards.org/cgi-bin/carddisp.pl?gene=NKX6-1
H3C11	H3 Clustered Histone 11	Protein Coding	P68431	42	GC06M109199	2.81035208702087	https://www.genecards.org/cgi-bin/carddisp.pl?gene=H3C11
NME7	NME/NM23 Family Member 7	Protein Coding	Q9Y5B8	52	GC01M169134	2.80955362319946	https://www.genecards.org/cgi-bin/carddisp.pl?gene=NME7
TIGAR	TP53 Induced Glycolysis Regulatory Phosphatase	Protein Coding	Q9NQ88	51	GC12P074005	2.80417585372925	https://www.genecards.org/cgi-bin/carddisp.pl?gene=TIGAR
CHASERR	CHD2 Adjacent Suppressive Regulatory RNA	RNA Gene		18	GC15P194146	2.80112385749817	https://www.genecards.org/cgi-bin/carddisp.pl?gene=CHASERR
RTL4	Retrotransposon Gag Like 4	Protein Coding	Q6ZR62	36	GC0XP112084	2.79896926879883	https://www.genecards.org/cgi-bin/carddisp.pl?gene=RTL4
HBS1L	HBS1 Like Translational GTPase	Protein Coding	Q9Y450	52	GC06M134960	2.79782438278198	https://www.genecards.org/cgi-bin/carddisp.pl?gene=HBS1L
VPS9D1-AS1	VPS9D1 Antisense RNA 1	RNA Gene		20	GC16P089711	2.79715251922607	https://www.genecards.org/cgi-bin/carddisp.pl?gene=VPS9D1-AS1
HERC4	HECT And RLD Domain Containing E3 Ubiquitin Protein Ligase 4	Protein Coding	Q5GLZ8	45	GC10M067921	2.79450941085815	https://www.genecards.org/cgi-bin/carddisp.pl?gene=HERC4
CNKSR3	CNKSR Family Member 3	Protein Coding	Q6P9H4	46	GC06M154387	2.7932653427124	https://www.genecards.org/cgi-bin/carddisp.pl?gene=CNKSR3
RAB29	RAB29, Member RAS Oncogene Family	Protein Coding	O14966	47	GC01M205768	2.78998184204102	https://www.genecards.org/cgi-bin/carddisp.pl?gene=RAB29
ATP6V1G3	ATPase H+ Transporting V1 Subunit G3	Protein Coding	Q96LB4	51	GC01M198492	2.78639960289001	https://www.genecards.org/cgi-bin/carddisp.pl?gene=ATP6V1G3
RDH14	Retinol Dehydrogenase 14	Protein Coding	Q9HBH5	47	GC02M018555	2.78590106964111	https://www.genecards.org/cgi-bin/carddisp.pl?gene=RDH14
PRRC2A	Proline Rich Coiled-Coil 2A	Protein Coding	P48634	45	GC06P181895	2.78411269187927	https://www.genecards.org/cgi-bin/carddisp.pl?gene=PRRC2A
MIR22	MicroRNA 22	RNA Gene		31	GC17M001713	2.78014922142029	https://www.genecards.org/cgi-bin/carddisp.pl?gene=MIR22
NIT1	Nitrilase 1	Protein Coding	Q86X76	47	GC01P161118	2.7794189453125	https://www.genecards.org/cgi-bin/carddisp.pl?gene=NIT1
H3C10	H3 Clustered Histone 10	Protein Coding	P68431	42	GC06P181761	2.77488827705383	https://www.genecards.org/cgi-bin/carddisp.pl?gene=H3C10
ZFYVE19	Zinc Finger FYVE-Type Containing 19	Protein Coding	Q96K21	45	GC15P192850	2.7721962928772	https://www.genecards.org/cgi-bin/carddisp.pl?gene=ZFYVE19
PPP6R3	Protein Phosphatase 6 Regulatory Subunit 3	Protein Coding	Q5H9R7	45	GC11P068460	2.77078199386597	https://www.genecards.org/cgi-bin/carddisp.pl?gene=PPP6R3
TIMM23	Translocase Of Inner Mitochondrial Membrane 23	Protein Coding	O14925	44	GC10P045972	2.76157069206238	https://www.genecards.org/cgi-bin/carddisp.pl?gene=TIMM23
BCL7A	BAF Chromatin Remodeling Complex Subunit BCL7A	Protein Coding	Q4VC05	48	GC12P122019	2.75442504882813	https://www.genecards.org/cgi-bin/carddisp.pl?gene=BCL7A
ANP32BP1	Acidic Nuclear Phosphoprotein 32 Family Member B Pseudogene 1	Pseudogene		7	GC15M075321	2.75196647644043	https://www.genecards.org/cgi-bin/carddisp.pl?gene=ANP32BP1
ATP1B2	ATPase Na+/K+ Transporting Subunit Beta 2	Protein Coding	P14415	52	GC17P153762	2.74994039535522	https://www.genecards.org/cgi-bin/carddisp.pl?gene=ATP1B2
POMK	Protein O-Mannose Kinase	Protein Coding	Q9H5K3	49	GC08P043093	2.74489068984985	https://www.genecards.org/cgi-bin/carddisp.pl?gene=POMK
PLAGL1	PLAG1 Like Zinc Finger 1	Protein Coding	Q9UM63	56	GC06M143940	2.73903918266296	https://www.genecards.org/cgi-bin/carddisp.pl?gene=PLAGL1
SOCS2	Suppressor Of Cytokine Signaling 2	Protein Coding	O14508	56	GC12P093569	2.73802137374878	https://www.genecards.org/cgi-bin/carddisp.pl?gene=SOCS2
TIMP4	TIMP Metallopeptidase Inhibitor 4	Protein Coding	Q99727	52	GC03M012153	2.73581457138062	https://www.genecards.org/cgi-bin/carddisp.pl?gene=TIMP4
POLR3C	RNA Polymerase III Subunit C	Protein Coding	Q9BUI4	51	GC01P145824	2.73390817642212	https://www.genecards.org/cgi-bin/carddisp.pl?gene=POLR3C
NLRC4	NLR Family CARD Domain Containing 4	Protein Coding	Q9NPP4	56	GC02M032224	2.73329067230225	https://www.genecards.org/cgi-bin/carddisp.pl?gene=NLRC4
CENPT	Centromere Protein T	Protein Coding	Q96BT3	48	GC16M067828	2.72903251647949	https://www.genecards.org/cgi-bin/carddisp.pl?gene=CENPT
IGH	Immunoglobulin Heavy Locus	Protein Coding		24	GC14M124464	2.72514533996582	https://www.genecards.org/cgi-bin/carddisp.pl?gene=IGH
FZD9	Frizzled Class Receptor 9	Protein Coding	O00144	56	GC07P073433	2.72357749938965	https://www.genecards.org/cgi-bin/carddisp.pl?gene=FZD9
FSTL1	Follistatin Like 1	Protein Coding	Q12841	53	GC03M120392	2.72179412841797	https://www.genecards.org/cgi-bin/carddisp.pl?gene=FSTL1
FNBP1L	Formin Binding Protein 1 Like	Protein Coding	Q5T0N5	48	GC01P093448	2.72105360031128	https://www.genecards.org/cgi-bin/carddisp.pl?gene=FNBP1L
HECTD4	HECT Domain E3 Ubiquitin Protein Ligase 4	Protein Coding	Q9Y4D8	47	GC12M112160	2.72102880477905	https://www.genecards.org/cgi-bin/carddisp.pl?gene=HECTD4
ANAPC5	Anaphase Promoting Complex Subunit 5	Protein Coding	Q9UJX4	47	GC12M121308	2.72091341018677	https://www.genecards.org/cgi-bin/carddisp.pl?gene=ANAPC5
IL15RA	Interleukin 15 Receptor Subunit Alpha	Protein Coding	Q13261	52	GC10M005943	2.71246004104614	https://www.genecards.org/cgi-bin/carddisp.pl?gene=IL15RA
SEC61B	SEC61 Translocon Subunit Beta	Protein Coding	P60468	47	GC09P099222	2.71181845664978	https://www.genecards.org/cgi-bin/carddisp.pl?gene=SEC61B
RPL22L1	Ribosomal Protein L22 Like 1	Protein Coding	Q6P5R6	46	GC03M170864	2.70828533172607	https://www.genecards.org/cgi-bin/carddisp.pl?gene=RPL22L1
SENP2	SUMO Specific Peptidase 2	Protein Coding	Q9HC62	46	GC03P185582	2.70795774459839	https://www.genecards.org/cgi-bin/carddisp.pl?gene=SENP2
UBAP2L	Ubiquitin Associated Protein 2 Like	Protein Coding	Q14157	51	GC01P176678	2.70742654800415	https://www.genecards.org/cgi-bin/carddisp.pl?gene=UBAP2L
BRCC3	BRCA1/BRCA2-Containing Complex Subunit 3	Protein Coding	P46736	55	GC0XP155071	2.69641494750977	https://www.genecards.org/cgi-bin/carddisp.pl?gene=BRCC3
STX16-NPEPL1	STX16-NPEPL1 Readthrough (NMD Candidate)	RNA Gene		20	GC20P058651	2.69237995147705	https://www.genecards.org/cgi-bin/carddisp.pl?gene=STX16-NPEPL1
RPS6KA4	Ribosomal Protein S6 Kinase A4	Protein Coding	O75676	57	GC11P107697	2.69166421890259	https://www.genecards.org/cgi-bin/carddisp.pl?gene=RPS6KA4
CD2AP	CD2 Associated Protein	Protein Coding	Q9Y5K6	56	GC06P182098	2.68816018104553	https://www.genecards.org/cgi-bin/carddisp.pl?gene=CD2AP
IRAK4	Interleukin 1 Receptor Associated Kinase 4	Protein Coding	Q9NWZ3	62	GC12P043758	2.68404102325439	https://www.genecards.org/cgi-bin/carddisp.pl?gene=IRAK4
ZDHHC19	Zinc Finger DHHC-Type Palmitoyltransferase 19	Protein Coding	Q8WVZ1	46	GC03M196197	2.68373465538025	https://www.genecards.org/cgi-bin/carddisp.pl?gene=ZDHHC19
IL37	Interleukin 37	Protein Coding	Q9NZH6	51	GC02P154108	2.68340826034546	https://www.genecards.org/cgi-bin/carddisp.pl?gene=IL37
GRB14	Growth Factor Receptor Bound Protein 14	Protein Coding	Q14449	55	GC02M164492	2.68338060379028	https://www.genecards.org/cgi-bin/carddisp.pl?gene=GRB14
OTUB1	OTU Deubiquitinase, Ubiquitin Aldehyde Binding 1	Protein Coding	Q96FW1	51	GC11P063985	2.67630243301392	https://www.genecards.org/cgi-bin/carddisp.pl?gene=OTUB1
CISD1	CDGSH Iron Sulfur Domain 1	Protein Coding	Q9NZ45	50	GC10P058269	2.67060899734497	https://www.genecards.org/cgi-bin/carddisp.pl?gene=CISD1
EDC4	Enhancer Of MRNA Decapping 4	Protein Coding	Q6P2E9	49	GC16P067873	2.66550159454346	https://www.genecards.org/cgi-bin/carddisp.pl?gene=EDC4
ZNF185	Zinc Finger Protein 185 With LIM Domain	Protein Coding	O15231	42	GC0XP152898	2.66537714004517	https://www.genecards.org/cgi-bin/carddisp.pl?gene=ZNF185
C12orf43	Chromosome 12 Open Reading Frame 43	Protein Coding	Q96C57	44	GC12M121000	2.66410970687866	https://www.genecards.org/cgi-bin/carddisp.pl?gene=C12orf43
ZNF558	Zinc Finger Protein 558	Protein Coding	Q96NG5	42	GC19M008806	2.6639096736908	https://www.genecards.org/cgi-bin/carddisp.pl?gene=ZNF558
ZNF593	Zinc Finger Protein 593	Protein Coding	O00488	39	GC01P076400	2.6628360748291	https://www.genecards.org/cgi-bin/carddisp.pl?gene=ZNF593
SESTD1	SEC14 And Spectrin Domain Containing 1	Protein Coding	Q86VW0	41	GC02M179101	2.66059589385986	https://www.genecards.org/cgi-bin/carddisp.pl?gene=SESTD1
SAA2	Serum Amyloid A2	Protein Coding	P0DJI9	48	GC11M018238	2.66045308113098	https://www.genecards.org/cgi-bin/carddisp.pl?gene=SAA2
BANK1	B Cell Scaffold Protein With Ankyrin Repeats 1	Protein Coding	Q8NDB2	48	GC04P101411	2.66005802154541	https://www.genecards.org/cgi-bin/carddisp.pl?gene=BANK1
ERAP2	Endoplasmic Reticulum Aminopeptidase 2	Protein Coding	Q6P179	51	GC05P096875	2.65669775009155	https://www.genecards.org/cgi-bin/carddisp.pl?gene=ERAP2
PKDREJ	Polycystin Family Receptor For Egg Jelly	Protein Coding	Q9NTG1	42	GC22M046255	2.65653514862061	https://www.genecards.org/cgi-bin/carddisp.pl?gene=PKDREJ
DXO	Decapping Exoribonuclease	Protein Coding	O77932	44	GC06M031969	2.65354108810425	https://www.genecards.org/cgi-bin/carddisp.pl?gene=DXO
MIR10B	MicroRNA 10b	RNA Gene		31	GC02P176150	2.65318560600281	https://www.genecards.org/cgi-bin/carddisp.pl?gene=MIR10B
TM7SF2	Transmembrane 7 Superfamily Member 2	Protein Coding	O76062	50	GC11P065111	2.64687967300415	https://www.genecards.org/cgi-bin/carddisp.pl?gene=TM7SF2
ITPK1	Inositol-Tetrakisphosphate 1-Kinase	Protein Coding	Q13572	51	GC14M092936	2.64649152755737	https://www.genecards.org/cgi-bin/carddisp.pl?gene=ITPK1
PPP2R5B	Protein Phosphatase 2 Regulatory Subunit B'Beta	Protein Coding	Q15173	48	GC11P107760	2.6384973526001	https://www.genecards.org/cgi-bin/carddisp.pl?gene=PPP2R5B
PKNOX2	PBX/Knotted 1 Homeobox 2	Protein Coding	Q96KN3	44	GC11P125164	2.6380295753479	https://www.genecards.org/cgi-bin/carddisp.pl?gene=PKNOX2
TNIK	TRAF2 And NCK Interacting Kinase	Protein Coding	Q9UKE5	57	GC03M171099	2.63758897781372	https://www.genecards.org/cgi-bin/carddisp.pl?gene=TNIK
MIR30C1	MicroRNA 30c-1	RNA Gene		30	GC01P040757	2.63477897644043	https://www.genecards.org/cgi-bin/carddisp.pl?gene=MIR30C1
TIGD4	Tigger Transposable Element Derived 4	Protein Coding	Q8IY51	41	GC04M152769	2.62446522712708	https://www.genecards.org/cgi-bin/carddisp.pl?gene=TIGD4
SCYL1	SCY1 Like Pseudokinase 1	Protein Coding	Q96KG9	53	GC11P065525	2.62444114685059	https://www.genecards.org/cgi-bin/carddisp.pl?gene=SCYL1
IFT20	Intraflagellar Transport 20	Protein Coding	Q8IY31	47	GC17M096693	2.6243953704834	https://www.genecards.org/cgi-bin/carddisp.pl?gene=IFT20
SAT2	Spermidine/Spermine N1-Acetyltransferase Family Member 2	Protein Coding	Q96F10	44	GC17M007626	2.62182474136353	https://www.genecards.org/cgi-bin/carddisp.pl?gene=SAT2
KIF3A	Kinesin Family Member 3A	Protein Coding	Q9Y496	53	GC05M132689	2.61511898040771	https://www.genecards.org/cgi-bin/carddisp.pl?gene=KIF3A
CDH10	Cadherin 10	Protein Coding	Q9Y6N8	52	GC05M024522	2.61302757263184	https://www.genecards.org/cgi-bin/carddisp.pl?gene=CDH10
PKNOX1	PBX/Knotted 1 Homeobox 1	Protein Coding	P55347	50	GC21P042974	2.61101818084717	https://www.genecards.org/cgi-bin/carddisp.pl?gene=PKNOX1
GPATCH3	G-Patch Domain Containing 3	Protein Coding	Q96I76	41	GC01M026890	2.60700416564941	https://www.genecards.org/cgi-bin/carddisp.pl?gene=GPATCH3
IL32	Interleukin 32	Protein Coding	P24001	50	GC16P120203	2.60679841041565	https://www.genecards.org/cgi-bin/carddisp.pl?gene=IL32
SETDB2	SET Domain Bifurcated Histone Lysine Methyltransferase 2	Protein Coding	Q96T68	48	GC13P049444	2.60612154006958	https://www.genecards.org/cgi-bin/carddisp.pl?gene=SETDB2
NSD3	Nuclear Receptor Binding SET Domain Protein 3	Protein Coding	Q9BZ95	51	GC08M038269	2.59964418411255	https://www.genecards.org/cgi-bin/carddisp.pl?gene=NSD3
CPN2	Carboxypeptidase N Subunit 2	Protein Coding	P22792	48	GC03M194339	2.59785127639771	https://www.genecards.org/cgi-bin/carddisp.pl?gene=CPN2
MIR155HG	MIR155 Host Gene	RNA Gene	C0HMA1	29	GC21P025861	2.59599924087524	https://www.genecards.org/cgi-bin/carddisp.pl?gene=MIR155HG
USP25	Ubiquitin Specific Peptidase 25	Protein Coding	Q9UHP3	52	GC21P021300	2.59391260147095	https://www.genecards.org/cgi-bin/carddisp.pl?gene=USP25
SPPL3	Signal Peptide Peptidase Like 3	Protein Coding	Q8TCT6	40	GC12M124664	2.59293	https://www.genecards.org/cgi-bin/carddisp.pl?gene=SPPL3
SLC22A10	Solute Carrier Family 22 Member 10 (Gene/Pseudogene)	Protein Coding	Q63ZE4	41	GC11P063268	2.59270477294922	https://www.genecards.org/cgi-bin/carddisp.pl?gene=SLC22A10
UBA5	Ubiquitin Like Modifier Activating Enzyme 5	Protein Coding	Q9GZZ9	52	GC03P132654	2.59165906906128	https://www.genecards.org/cgi-bin/carddisp.pl?gene=UBA5
CREB5	CAMP Responsive Element Binding Protein 5	Protein Coding	Q02930	51	GC07P030145	2.58696222305298	https://www.genecards.org/cgi-bin/carddisp.pl?gene=CREB5
GNA15	G Protein Subunit Alpha 15	Protein Coding	P30679	50	GC19P151479	2.58665037155151	https://www.genecards.org/cgi-bin/carddisp.pl?gene=GNA15
KDM6B	Lysine Demethylase 6B	Protein Coding	O15054	58	GC17P007834	2.58414602279663	https://www.genecards.org/cgi-bin/carddisp.pl?gene=KDM6B
LUC7L	LUC7 Like	Protein Coding	Q9NQ29	48	GC16M000188	2.57612872123718	https://www.genecards.org/cgi-bin/carddisp.pl?gene=LUC7L
GTF2H4	General Transcription Factor IIH Subunit 4	Protein Coding	Q92759	48	GC06P181877	2.57581567764282	https://www.genecards.org/cgi-bin/carddisp.pl?gene=GTF2H4
ACVR1C	Activin A Receptor Type 1C	Protein Coding	Q8NER5	50	GC02M157526	2.56964540481567	https://www.genecards.org/cgi-bin/carddisp.pl?gene=ACVR1C
DPF2	Double PHD Fingers 2	Protein Coding	Q92785	55	GC11P107807	2.56394529342651	https://www.genecards.org/cgi-bin/carddisp.pl?gene=DPF2
MCAM	Melanoma Cell Adhesion Molecule	Protein Coding	P43121	54	GC11M119308	2.56185507774353	https://www.genecards.org/cgi-bin/carddisp.pl?gene=MCAM
LARP4B	La Ribonucleoprotein 4B	Protein Coding	Q92615	43	GC10M000806	2.55937004089355	https://www.genecards.org/cgi-bin/carddisp.pl?gene=LARP4B
AFG2B	AFG2 AAA ATPase Homolog B	Protein Coding	Q9BVQ7	48	GC15P045402	2.55655431747437	https://www.genecards.org/cgi-bin/carddisp.pl?gene=AFG2B
HHEX	Hematopoietically Expressed Homeobox	Protein Coding	Q03014	52	GC10P092689	2.55602931976318	https://www.genecards.org/cgi-bin/carddisp.pl?gene=HHEX
CENPP	Centromere Protein P	Protein Coding	Q6IPU0	43	GC09P092325	2.54710960388184	https://www.genecards.org/cgi-bin/carddisp.pl?gene=CENPP
CD248	CD248 Molecule	Protein Coding	Q9HCU0	48	GC11M066314	2.54622364044189	https://www.genecards.org/cgi-bin/carddisp.pl?gene=CD248
COBLL1	Cordon-Bleu WH2 Repeat Protein Like 1	Protein Coding	Q53SF7	45	GC02M164654	2.54346084594727	https://www.genecards.org/cgi-bin/carddisp.pl?gene=COBLL1
SLC17A4	Solute Carrier Family 17 Member 4	Protein Coding	Q9Y2C5	40	GC06P025754	2.54265809059143	https://www.genecards.org/cgi-bin/carddisp.pl?gene=SLC17A4
GPS2	G Protein Pathway Suppressor 2	Protein Coding	Q13227	45	GC17M007311	2.54135847091675	https://www.genecards.org/cgi-bin/carddisp.pl?gene=GPS2
EPB41L3	Erythrocyte Membrane Protein Band 4.1 Like 3	Protein Coding	Q9Y2J2	52	GC18M005392	2.54039764404297	https://www.genecards.org/cgi-bin/carddisp.pl?gene=EPB41L3
SFXN2	Sideroflexin 2	Protein Coding	Q96NB2	47	GC10P102714	2.54018592834473	https://www.genecards.org/cgi-bin/carddisp.pl?gene=SFXN2
DUSP9	Dual Specificity Phosphatase 9	Protein Coding	Q99956	50	GC0XP153642	2.53607416152954	https://www.genecards.org/cgi-bin/carddisp.pl?gene=DUSP9
MLEC	Malectin	Protein Coding	Q14165	47	GC12P120687	2.53599071502686	https://www.genecards.org/cgi-bin/carddisp.pl?gene=MLEC
CDKAL1	CDKAL1 Threonylcarbamoyladenosine TRNA Methylthiotransferase	Protein Coding	Q5VV42	52	GC06P020534	2.53142881393433	https://www.genecards.org/cgi-bin/carddisp.pl?gene=CDKAL1
FOXK1	Forkhead Box K1	Protein Coding	P85037	43	GC07P004682	2.52877998352051	https://www.genecards.org/cgi-bin/carddisp.pl?gene=FOXK1
IPMK	Inositol Polyphosphate Multikinase	Protein Coding	Q8NFU5	47	GC10M058191	2.52778625488281	https://www.genecards.org/cgi-bin/carddisp.pl?gene=IPMK
MAP3K6	Mitogen-Activated Protein Kinase Kinase Kinase 6	Protein Coding	O95382	51	GC01M034806	2.52327489852905	https://www.genecards.org/cgi-bin/carddisp.pl?gene=MAP3K6
KDM4B	Lysine Demethylase 4B	Protein Coding	O94953	58	GC19P004969	2.52178907394409	https://www.genecards.org/cgi-bin/carddisp.pl?gene=KDM4B
MOK	MOK Protein Kinase	Protein Coding	Q9UQ07	48	GC14M102214	2.51453351974487	https://www.genecards.org/cgi-bin/carddisp.pl?gene=MOK
ZNF276	Zinc Finger Protein 276	Protein Coding	Q8N554	47	GC16P089720	2.51382923126221	https://www.genecards.org/cgi-bin/carddisp.pl?gene=ZNF276
SERPINE2	Serpin Family E Member 2	Protein Coding	P07093	54	GC02M223975	2.50672149658203	https://www.genecards.org/cgi-bin/carddisp.pl?gene=SERPINE2
CRTC2	CREB Regulated Transcription Coactivator 2	Protein Coding	Q53ET0	52	GC01M153947	2.50568747520447	https://www.genecards.org/cgi-bin/carddisp.pl?gene=CRTC2
TFAP2B	Transcription Factor AP-2 Beta	Protein Coding	Q92481	57	GC06P182131	2.50375032424927	https://www.genecards.org/cgi-bin/carddisp.pl?gene=TFAP2B
TRPT1	TRNA Phosphotransferase 1	Protein Coding	Q86TN4	44	GC11M064223	2.50374388694763	https://www.genecards.org/cgi-bin/carddisp.pl?gene=TRPT1
GPHA2	Glycoprotein Hormone Subunit Alpha 2	Protein Coding	Q96T91	44	GC11M139745	2.50358	https://www.genecards.org/cgi-bin/carddisp.pl?gene=GPHA2
METTL4	Methyltransferase 4, N6-Adenosine	Protein Coding	Q8N3J2	41	GC18M002527	2.50114345550537	https://www.genecards.org/cgi-bin/carddisp.pl?gene=METTL4
SIX5	SIX Homeobox 5	Protein Coding	Q8N196	51	GC19M045764	2.49844694137573	https://www.genecards.org/cgi-bin/carddisp.pl?gene=SIX5
[truncated: 1,633 more rows]
