# Supplementary material for: Transcriptomics-based identification of shared biomarkers across type 2 diabetes, mild cognitive impairment, and uric acid metabolism
Source: Exp Biol Med (Maywood). 2026 Jul 6;251:11060. doi: 10.3389/ebm.2026.11060 (PMC13381339; doi:10.3389/ebm.2026.11060)
Supplement: Supplementary file 11 [file Table10.XLSX]

## Sheet: Sheet1
Table S10 Potential traditional chinese medicines associated with biomarkers
Gene	Traditional Chinese medicine
HP	Shui Niu Jiao (Bubali Cornu), Bo Luo Hui (Macleayae Cordatae Herba), Hai She (Hydrophis seu Laticaudae Corpus), Feng Du (Elsholtziae Herba), Gui Yu Jin (Curcumae Radix), Gui e Shu (Curcumae Rhizoma), Lv Si Yu Jin (Curcumae Radix), Liang Fen Cao (Platostoma palustre Herba), e Shu (Curcumae Rhizoma), Huang Qi (Astragali Radix), Tie Sao Zhou (Lespedeza cuneata)
ITGB3	Jin Qian Cao (Lysimachiae Herba), Chun Lian Zi (Toosendan Fructus), Zhong Jie Feng (Sarcandrae Herba), Di Yu (Sanguisorbae Radix)
SELP	Xin Yi (Magnoliae Flos), Ren Gong Niu Huang (Calculus Bovis Artifactus), Xiao Ye Hai Zao (Sargassi Herba), Yan Jing She (Naja spp), San Qi Ye (Notoginseng Folium), San Qi Hua (Notoginseng Flos), San Qi (Notoginseng Radix et Rhizoma), Guan Sheng Ma (Cimicifugae Rhizoma), Ji Xue Teng (Spatholobi Caulis), Guang Ze Lan (Lycopi Herba), Di Sun (Lycopus lucidus Turcz), Kun Bu (Eckloniae Thallus), Di Yu …
