# Supplementary material for: Transcriptomics-based identification of shared biomarkers across type 2 diabetes, mild cognitive impairment, and uric acid metabolism
Source: Exp Biol Med (Maywood). 2026 Jul 6;251:11060. doi: 10.3389/ebm.2026.11060 (PMC13381339; doi:10.3389/ebm.2026.11060)
Supplement: Supplementary file 12 [file Table12.XLSX]

## Sheet: Sheet1
Baseline characteristics of the study participants used for RT-qPCR validation
Variable	Control (n = 5)	T2DM (n = 5)	P value
Age (years)	45.8 ± 7.9	43.8 ± 5.7	0.551
Sex (male/female)	3/2	3/2	—
BMI (kg/m²)	24.08 ± 2.62	25.66 ± 1.92	0.47
HbA1c (%)	5.52 ± 0.19	8.98 ± 1.50	0.002
Fasting glucose (mmol/L)	4.99 ± 0.66	9.24 ± 1.26	0.00
Metformin use (%)	0 (%)	0 (%)	—
Statins use (%)	0 (%)	0 (%)	—
Aspirin use (%)	0 (%)	0 (%)	—
Note：Data are presented as mean ± standard deviation or number (%). Continuous variables were compared using Student’s t-test, and categorical variables were compared using Fisher’s exact test.
