# Supplementary material for: Transcriptomics-based identification of shared biomarkers across type 2 diabetes, mild cognitive impairment, and uric acid metabolism
Source: Exp Biol Med (Maywood). 2026 Jul 6;251:11060. doi: 10.3389/ebm.2026.11060 (PMC13381339; doi:10.3389/ebm.2026.11060)
Supplement: Supplementary file 13 [file Table5.XLSX]

## Sheet: Sheet1
Table S6 univariate logistic results
Gene	P_value	OR	CI_95_low	CI_95_high
TAT	0.0133	4.6061	1.3745	15.4363
CALML5	0.0257	0.3947	0.1744	0.8935
HOXD4	0.0357	0.289	0.0908	0.9201
FSTL1	0.039	2.5718	1.0489	6.306
PELI3	0.0584	1.7882	0.9795	3.2643
EMX2	0.0666	0.5651	0.3071	1.0399
SELP	0.0696	7.6271	0.8494	68.4845
THBD	0.0802	0.4868	0.2173	1.0906
ITGB3	0.0854	39.5336	0.5988	2610.21
HP	0.1107	84.072	0.3629	19474.6
CNTROB	0.1151	3.9409	0.7156	21.7046
