# Supplementary material for: Transcriptomics-based identification of shared biomarkers across type 2 diabetes, mild cognitive impairment, and uric acid metabolism
Source: Exp Biol Med (Maywood). 2026 Jul 6;251:11060. doi: 10.3389/ebm.2026.11060 (PMC13381339; doi:10.3389/ebm.2026.11060)
Supplement: Supplementary file 14 [file Table7.XLSX]

## Sheet: ITGB3.kegg_gsea
	ID	Description	setSize	enrichmentScore	NES	pvalue	p.adjust	qvalue	rank	leading_edge	core_enrichment
KEGG_GLYCOSAMINOGLYCAN_BIOSYNTHESIS_HEPARAN_SULFATE	KEGG_GLYCOSAMINOGLYCAN_BIOSYNTHESIS_HEPARAN_SULFATE	KEGG_GLYCOSAMINOGLYCAN_BIOSYNTHESIS_HEPARAN_SULFATE	26	0.443138698152329	1.61236550401105	0.0153760761542378	0.879684210526316	0.879684210526316	4949	tags=54%, list=27%, signal=39%	EXTL3/NDST3/EXTL2/B3GAT1/NDST1/XYLT1/B3GAT2/EXT1/B3GAT3/NDST4/HS6ST3/HS3ST2/HS3ST3B1/HS3ST1
KEGG_ADHERENS_JUNCTION	KEGG_ADHERENS_JUNCTION	KEGG_ADHERENS_JUNCTION	67	0.34647835518293	1.61128654237604	0.00683791753192289	0.879684210526316	0.879684210526316	2358	tags=28%, list=13%, signal=25%	IGF1R/PTPRB/TCF7/WASF2/CTNNB1/PTPN1/PTPRF/SSX2IP/BAIAP2/SRC/NLK/ACP1/CDH1/EP300/SNAI2/SORBS1/CTNNA2/CTNND1/ACTB
KEGG_NON_HOMOLOGOUS_END_JOINING	KEGG_NON_HOMOLOGOUS_END_JOINING	KEGG_NON_HOMOLOGOUS_END_JOINING	11	0.558913197090591	1.53734831693774	0.0448178757744413	0.879684210526316	0.879684210526316	3816	tags=55%, list=21%, signal=43%	XRCC5/DNTT/POLL/FEN1/RAD50/XRCC4
KEGG_RIBOSOME	KEGG_RIBOSOME	KEGG_RIBOSOME	82	0.28864224725565	1.41263564649158	0.0481524593009664	0.879684210526316	0.879684210526316	4303	tags=40%, list=23%, signal=31%	RPL13A/RPS9/RPL6/RPLP0/RPLP1/RPS2/RPL34/RPL29/RPL21/RPS6/RPL13/RPS27L/RPS7/RPL24/RPS4X/RPL26/RPL7/RPS3A/RPL31/RPL19/RPSA/RPL27A/RPL36AL/RPL4/RPS21/RPLP2/RPS5/RPL35A/RPL23/RPS3/RPL30/RPL22/RPS15A
