# Supplementary material for: Transcriptomics-based identification of shared biomarkers across type 2 diabetes, mild cognitive impairment, and uric acid metabolism
Source: Exp Biol Med (Maywood). 2026 Jul 6;251:11060. doi: 10.3389/ebm.2026.11060 (PMC13381339; doi:10.3389/ebm.2026.11060)
Supplement: Supplementary file 15 [file Table8.XLSX]

## Sheet: GeneCards-SearchResults
Gene Symbol	Description	Category	Uniprot ID	Gifts	GC Id	Relevance score	GeneCards Link
SLC17A5	Solute Carrier Family 17 Member 5	Protein Coding	Q9NRA2	58	GC06M073593	131.072525024414	https://www.genecards.org/cgi-bin/carddisp.pl?gene=SLC17A5
GAA	Alpha Glucosidase	Protein Coding	P10253	64	GC17P080101	115.37589263916	https://www.genecards.org/cgi-bin/carddisp.pl?gene=GAA
GNE	Glucosamine (UDP-N-Acetyl)-2-Epimerase/N-Acetylmannosamine Kinase	Protein Coding	Q9Y223	55	GC09M036214	87.1336517333984	https://www.genecards.org/cgi-bin/carddisp.pl?gene=GNE
DDC	Dopa Decarboxylase	Protein Coding	P20711	63	GC07M050458	85.7109298706055	https://www.genecards.org/cgi-bin/carddisp.pl?gene=DDC
XDH	Xanthine Dehydrogenase	Protein Coding	P47989	60	GC02M031334	61.1080093383789	https://www.genecards.org/cgi-bin/carddisp.pl?gene=XDH
HPRT1	Hypoxanthine Phosphoribosyltransferase 1	Protein Coding	P00492	61	GC0XP134460	57.2676315307617	https://www.genecards.org/cgi-bin/carddisp.pl?gene=HPRT1
SLC2A9	Solute Carrier Family 2 Member 9	Protein Coding	Q9NRM0	58	GC04M009772	56.5514297485352	https://www.genecards.org/cgi-bin/carddisp.pl?gene=SLC2A9
SLC22A12	Solute Carrier Family 22 Member 12	Protein Coding	Q96S37	58	GC11P107724	51.4613647460938	https://www.genecards.org/cgi-bin/carddisp.pl?gene=SLC22A12
ABCG2	ATP Binding Cassette Subfamily G Member 2 (JR Blood Group)	Protein Coding	Q9UNQ0	62	GC04M088090	50.9875335693359	https://www.genecards.org/cgi-bin/carddisp.pl?gene=ABCG2
INS	Insulin	Protein Coding	P01308	61	GC11M002159	49.8227920532227	https://www.genecards.org/cgi-bin/carddisp.pl?gene=INS
ALB	Albumin	Protein Coding	P02768	61	GC04P073397	48.5130348205566	https://www.genecards.org/cgi-bin/carddisp.pl?gene=ALB
SLC10A2	Solute Carrier Family 10 Member 2	Protein Coding	Q12908	54	GC13M103043	47.7373924255371	https://www.genecards.org/cgi-bin/carddisp.pl?gene=SLC10A2
CPT2	Carnitine Palmitoyltransferase 2	Protein Coding	P23786	62	GC01P053196	43.8136329650879	https://www.genecards.org/cgi-bin/carddisp.pl?gene=CPT2
FASN	Fatty Acid Synthase	Protein Coding	P49327	61	GC17M082078	42.524055480957	https://www.genecards.org/cgi-bin/carddisp.pl?gene=FASN
ZNF365	Zinc Finger Protein 365	Protein Coding	Q70YC4	48	GC10P062374	41.7279510498047	https://www.genecards.org/cgi-bin/carddisp.pl?gene=ZNF365
MTHFR	Methylenetetrahydrofolate Reductase	Protein Coding	P42898	61	GC01M011785	41.3903045654297	https://www.genecards.org/cgi-bin/carddisp.pl?gene=MTHFR
SMPD1	Sphingomyelin Phosphodiesterase 1	Protein Coding	P17405	61	GC11P006390	40.831226348877	https://www.genecards.org/cgi-bin/carddisp.pl?gene=SMPD1
PRPS1	Phosphoribosyl Pyrophosphate Synthetase 1	Protein Coding	P60891	59	GC0XP107628	40.0082664489746	https://www.genecards.org/cgi-bin/carddisp.pl?gene=PRPS1
FABP4	Fatty Acid Binding Protein 4	Protein Coding	P15090	56	GC08M081478	39.169605255127	https://www.genecards.org/cgi-bin/carddisp.pl?gene=FABP4
PPARG	Peroxisome Proliferator Activated Receptor Gamma	Protein Coding	P37231	65	GC03P012287	38.8853569030762	https://www.genecards.org/cgi-bin/carddisp.pl?gene=PPARG
SLC3A1	Solute Carrier Family 3 Member 1	Protein Coding	Q07837	60	GC02P044275	38.7701301574707	https://www.genecards.org/cgi-bin/carddisp.pl?gene=SLC3A1
FABP2	Fatty Acid Binding Protein 2	Protein Coding	P12104	54	GC04M119317	38.322624206543	https://www.genecards.org/cgi-bin/carddisp.pl?gene=FABP2
HADHA	Hydroxyacyl-CoA Dehydrogenase Trifunctional Multienzyme Complex Subunit Alpha	Protein Coding	P40939	59	GC02M026190	37.9970321655273	https://www.genecards.org/cgi-bin/carddisp.pl?gene=HADHA
SLC7A7	Solute Carrier Family 7 Member 7	Protein Coding	Q9UM01	57	GC14M022773	37.598503112793	https://www.genecards.org/cgi-bin/carddisp.pl?gene=SLC7A7
ACADVL	Acyl-CoA Dehydrogenase Very Long Chain	Protein Coding	P49748	59	GC17P153721	36.9667816162109	https://www.genecards.org/cgi-bin/carddisp.pl?gene=ACADVL
ACP5	Acid Phosphatase 5, Tartrate Resistant	Protein Coding	P13686	59	GC19M011574	36.5894203186035	https://www.genecards.org/cgi-bin/carddisp.pl?gene=ACP5
CYP7B1	Cytochrome P450 Family 7 Subfamily B Member 1	Protein Coding	O75881	58	GC08M064587	35.8783721923828	https://www.genecards.org/cgi-bin/carddisp.pl?gene=CYP7B1
SLC7A9	Solute Carrier Family 7 Member 9	Protein Coding	P82251	55	GC19M032830	35.6420516967773	https://www.genecards.org/cgi-bin/carddisp.pl?gene=SLC7A9
CPT1A	Carnitine Palmitoyltransferase 1A	Protein Coding	P50416	61	GC11M068754	35.2816162109375	https://www.genecards.org/cgi-bin/carddisp.pl?gene=CPT1A
SLC10A1	Solute Carrier Family 10 Member 1	Protein Coding	Q14973	55	GC14M069775	35.134651184082	https://www.genecards.org/cgi-bin/carddisp.pl?gene=SLC10A1
APOB	Apolipoprotein B	Protein Coding	P04114	59	GC02M020956	34.760570526123	https://www.genecards.org/cgi-bin/carddisp.pl?gene=APOB
FABP3	Fatty Acid Binding Protein 3	Protein Coding	P05413	57	GC01M034928	34.7053642272949	https://www.genecards.org/cgi-bin/carddisp.pl?gene=FABP3
UMOD	Uromodulin	Protein Coding	P07911	56	GC16M050522	34.3886070251465	https://www.genecards.org/cgi-bin/carddisp.pl?gene=UMOD
SLC17A3	Solute Carrier Family 17 Member 3	Protein Coding	O00476	51	GC06M025833	33.8940124511719	https://www.genecards.org/cgi-bin/carddisp.pl?gene=SLC17A3
APOE	Apolipoprotein E	Protein Coding	P02649	62	GC19P152697	33.7784576416016	https://www.genecards.org/cgi-bin/carddisp.pl?gene=APOE
GBA1	Glucosylceramidase Beta 1	Protein Coding	P04062	62	GC01M167453	33.4195976257324	https://www.genecards.org/cgi-bin/carddisp.pl?gene=GBA1
VDR	Vitamin D Receptor	Protein Coding	P11473	61	GC12M047841	33.0469741821289	https://www.genecards.org/cgi-bin/carddisp.pl?gene=VDR
TNF	Tumor Necrosis Factor	Protein Coding	P01375	65	GC06P181893	32.761531829834	https://www.genecards.org/cgi-bin/carddisp.pl?gene=TNF
DAO	D-Amino Acid Oxidase	Protein Coding	P14920	57	GC12P108914	32.6876640319824	https://www.genecards.org/cgi-bin/carddisp.pl?gene=DAO
LOC126860945	BRD4-Independent Group 4 Enhancer GRCh37_chr10:64414839-64416038	Functional Element		5	GC10P062656	32.2223358154297	https://www.genecards.org/cgi-bin/carddisp.pl?gene=LOC126860945
ABCD1	ATP Binding Cassette Subfamily D Member 1	Protein Coding	P33897	59	GC0XP153724	32.2033767700195	https://www.genecards.org/cgi-bin/carddisp.pl?gene=ABCD1
LPL	Lipoprotein Lipase	Protein Coding	P06858	63	GC08P019901	32.1864356994629	https://www.genecards.org/cgi-bin/carddisp.pl?gene=LPL
CBS	Cystathionine Beta-Synthase	Protein Coding	P35520	64	GC21M043053	31.9571685791016	https://www.genecards.org/cgi-bin/carddisp.pl?gene=CBS
SLC27A5	Solute Carrier Family 27 Member 5	Protein Coding	Q9Y2P5	51	GC19M058479	31.3298225402832	https://www.genecards.org/cgi-bin/carddisp.pl?gene=SLC27A5
FABP12	Fatty Acid Binding Protein 12	Protein Coding	A6NFH5	44	GC08M081524	31.0313739776611	https://www.genecards.org/cgi-bin/carddisp.pl?gene=FABP12
ACADS	Acyl-CoA Dehydrogenase Short Chain	Protein Coding	P16219	58	GC12P138900	30.8592357635498	https://www.genecards.org/cgi-bin/carddisp.pl?gene=ACADS
CRP	C-Reactive Protein	Protein Coding	P02741	58	GC01M167583	30.5435638427734	https://www.genecards.org/cgi-bin/carddisp.pl?gene=CRP
TP53	Tumor Protein P53	Protein Coding	P04637	66	GC17M007661	30.4422721862793	https://www.genecards.org/cgi-bin/carddisp.pl?gene=TP53
CD36	CD36 Molecule (CD36 Blood Group)	Protein Coding	P16671	63	GC07P080369	30.4405078887939	https://www.genecards.org/cgi-bin/carddisp.pl?gene=CD36
PAH	Phenylalanine Hydroxylase	Protein Coding	P00439	60	GC12M102836	30.3511619567871	https://www.genecards.org/cgi-bin/carddisp.pl?gene=PAH
PTGS2	Prostaglandin-Endoperoxide Synthase 2	Protein Coding	P35354	62	GC01M186671	29.8942584991455	https://www.genecards.org/cgi-bin/carddisp.pl?gene=PTGS2
ALOX5	Arachidonate 5-Lipoxygenase	Protein Coding	P09917	62	GC10P045374	29.8264026641846	https://www.genecards.org/cgi-bin/carddisp.pl?gene=ALOX5
GGT1	Gamma-Glutamyltransferase 1	Protein Coding	P19440	62	GC22P024583	29.5435428619385	https://www.genecards.org/cgi-bin/carddisp.pl?gene=GGT1
UAQTL5	Uric Acid Concentration, Serum, QTL5	Genetic Locus		1	GC19U901624	29.5013523101807	https://www.genecards.org/cgi-bin/carddisp.pl?gene=UAQTL5
UAQTL6	Uric Acid Concentration, Serum, QTL6	Genetic Locus		1	GC01U903554	29.5013523101807	https://www.genecards.org/cgi-bin/carddisp.pl?gene=UAQTL6
ASS1	Argininosuccinate Synthase 1	Protein Coding	P00966	62	GC09P130444	29.2889633178711	https://www.genecards.org/cgi-bin/carddisp.pl?gene=ASS1
SLC25A20	Solute Carrier Family 25 Member 20	Protein Coding	O43772	58	GC03M048978	29.2864303588867	https://www.genecards.org/cgi-bin/carddisp.pl?gene=SLC25A20
PPARA	Peroxisome Proliferator Activated Receptor Alpha	Protein Coding	Q07869	57	GC22P046150	29.2394351959229	https://www.genecards.org/cgi-bin/carddisp.pl?gene=PPARA
CAT	Catalase	Protein Coding	P04040	64	GC11P034460	28.206672668457	https://www.genecards.org/cgi-bin/carddisp.pl?gene=CAT
ALAD	Aminolevulinate Dehydratase	Protein Coding	P13716	59	GC09M113386	28.1977081298828	https://www.genecards.org/cgi-bin/carddisp.pl?gene=ALAD
LDLR	Low Density Lipoprotein Receptor	Protein Coding	P01130	64	GC19P151814	28.0391254425049	https://www.genecards.org/cgi-bin/carddisp.pl?gene=LDLR
SOD1	Superoxide Dismutase 1	Protein Coding	P00441	66	GC21P031659	28.0233726501465	https://www.genecards.org/cgi-bin/carddisp.pl?gene=SOD1
IL6	Interleukin 6	Protein Coding	P05231	64	GC07P022725	27.8993225097656	https://www.genecards.org/cgi-bin/carddisp.pl?gene=IL6
HMGCL	3-Hydroxy-3-Methylglutaryl-CoA Lyase	Protein Coding	P35914	58	GC01M023801	27.7167434692383	https://www.genecards.org/cgi-bin/carddisp.pl?gene=HMGCL
MMUT	Methylmalonyl-CoA Mutase	Protein Coding	P22033	58	GC06M049430	27.6830196380615	https://www.genecards.org/cgi-bin/carddisp.pl?gene=MMUT
GPT	Glutamic--Pyruvic Transaminase	Protein Coding	P24298	55	GC08P144502	27.6729011535645	https://www.genecards.org/cgi-bin/carddisp.pl?gene=GPT
APOA1	Apolipoprotein A1	Protein Coding	P02647	63	GC11M116835	27.5392570495605	https://www.genecards.org/cgi-bin/carddisp.pl?gene=APOA1
IGF1	Insulin Like Growth Factor 1	Protein Coding	P05019	61	GC12M102395	27.4573459625244	https://www.genecards.org/cgi-bin/carddisp.pl?gene=IGF1
PNP	Purine Nucleoside Phosphorylase	Protein Coding	P00491	62	GC14P057221	27.3367881774902	https://www.genecards.org/cgi-bin/carddisp.pl?gene=PNP
HADH	Hydroxyacyl-CoA Dehydrogenase	Protein Coding	Q16836	60	GC04P107989	27.143482208252	https://www.genecards.org/cgi-bin/carddisp.pl?gene=HADH
ETFDH	Electron Transfer Flavoprotein Dehydrogenase	Protein Coding	Q16134	59	GC04P158672	27.1156520843506	https://www.genecards.org/cgi-bin/carddisp.pl?gene=ETFDH
ACOX1	Acyl-CoA Oxidase 1	Protein Coding	Q15067	58	GC17M075941	26.9549503326416	https://www.genecards.org/cgi-bin/carddisp.pl?gene=ACOX1
LDHD	Lactate Dehydrogenase D	Protein Coding	Q86WU2	54	GC16M075111	26.9547843933105	https://www.genecards.org/cgi-bin/carddisp.pl?gene=LDHD
TGFB1	Transforming Growth Factor Beta 1	Protein Coding	P01137	65	GC19M041301	26.8638725280762	https://www.genecards.org/cgi-bin/carddisp.pl?gene=TGFB1
HPD	4-Hydroxyphenylpyruvate Dioxygenase	Protein Coding	P32754	59	GC12M121839	26.7722797393799	https://www.genecards.org/cgi-bin/carddisp.pl?gene=HPD
GAD1	Glutamate Decarboxylase 1	Protein Coding	Q99259	62	GC02P170813	26.7433662414551	https://www.genecards.org/cgi-bin/carddisp.pl?gene=GAD1
PIK3CA	Phosphatidylinositol-4,5-Bisphosphate 3-Kinase Catalytic Subunit Alpha	Protein Coding	P42336	65	GC03P179148	26.4349155426025	https://www.genecards.org/cgi-bin/carddisp.pl?gene=PIK3CA
BCAT1	Branched Chain Amino Acid Transaminase 1	Protein Coding	P54687	57	GC12M024810	26.1666526794434	https://www.genecards.org/cgi-bin/carddisp.pl?gene=BCAT1
TTR	Transthyretin	Protein Coding	P02766	61	GC18P031557	25.8894214630127	https://www.genecards.org/cgi-bin/carddisp.pl?gene=TTR
PC	Pyruvate Carboxylase	Protein Coding	P11498	60	GC11M066848	25.8333110809326	https://www.genecards.org/cgi-bin/carddisp.pl?gene=PC
G6PC1	Glucose-6-Phosphatase Catalytic Subunit 1	Protein Coding	P35575	56	GC17P156244	25.7699699401855	https://www.genecards.org/cgi-bin/carddisp.pl?gene=G6PC1
IL1B	Interleukin 1 Beta	Protein Coding	P01584	60	GC02M112829	25.7533493041992	https://www.genecards.org/cgi-bin/carddisp.pl?gene=IL1B
IVD	Isovaleryl-CoA Dehydrogenase	Protein Coding	P26440	57	GC15P040405	25.6818656921387	https://www.genecards.org/cgi-bin/carddisp.pl?gene=IVD
NEU1	Neuraminidase 1	Protein Coding	Q99519	59	GC06M031857	25.6355972290039	https://www.genecards.org/cgi-bin/carddisp.pl?gene=NEU1
PCCB	Propionyl-CoA Carboxylase Subunit Beta	Protein Coding	P05166	60	GC03P136250	25.5858821868896	https://www.genecards.org/cgi-bin/carddisp.pl?gene=PCCB
AKT1	AKT Serine/Threonine Kinase 1	Protein Coding	P31749	66	GC14M104769	25.5075550079346	https://www.genecards.org/cgi-bin/carddisp.pl?gene=AKT1
APRT	Adenine Phosphoribosyltransferase	Protein Coding	P07741	60	GC16M088810	25.4091949462891	https://www.genecards.org/cgi-bin/carddisp.pl?gene=APRT
CPS1	Carbamoyl-Phosphate Synthase 1	Protein Coding	P31327	61	GC02P210477	25.3987789154053	https://www.genecards.org/cgi-bin/carddisp.pl?gene=CPS1
TAT	Tyrosine Aminotransferase	Protein Coding	P17735	58	GC16M071565	25.3112697601318	https://www.genecards.org/cgi-bin/carddisp.pl?gene=TAT
FFAR2	Free Fatty Acid Receptor 2	Protein Coding	O15552	53	GC19P152388	25.147668838501	https://www.genecards.org/cgi-bin/carddisp.pl?gene=FFAR2
LEP	Leptin	Protein Coding	P41159	59	GC07P128241	25.1269569396973	https://www.genecards.org/cgi-bin/carddisp.pl?gene=LEP
HBB	Hemoglobin Subunit Beta	Protein Coding	P68871	58	GC11M015235	25.1147575378418	https://www.genecards.org/cgi-bin/carddisp.pl?gene=HBB
GLUD1	Glutamate Dehydrogenase 1	Protein Coding	P00367	64	GC10M087050	25.0952892303467	https://www.genecards.org/cgi-bin/carddisp.pl?gene=GLUD1
TH	Tyrosine Hydroxylase	Protein Coding	P07101	63	GC11M002163	25.0579738616943	https://www.genecards.org/cgi-bin/carddisp.pl?gene=TH
SCD	Stearoyl-CoA Desaturase	Protein Coding	O00767	61	GC10P100347	24.9258460998535	https://www.genecards.org/cgi-bin/carddisp.pl?gene=SCD
HNF4A	Hepatocyte Nuclear Factor 4 Alpha	Protein Coding	P41235	62	GC20P044355	24.898063659668	https://www.genecards.org/cgi-bin/carddisp.pl?gene=HNF4A
AGXT	Alanine--Glyoxylate Aminotransferase	Protein Coding	P21549	58	GC02P240868	24.8020935058594	https://www.genecards.org/cgi-bin/carddisp.pl?gene=AGXT
MTRR	5-Methyltetrahydrofolate-Homocysteine Methyltransferase Reductase	Protein Coding	Q9UBK8	57	GC05P007851	24.7649974822998	https://www.genecards.org/cgi-bin/carddisp.pl?gene=MTRR
MUC1	Mucin 1, Cell Surface Associated	Protein Coding	P15941	61	GC01M155185	24.7387199401855	https://www.genecards.org/cgi-bin/carddisp.pl?gene=MUC1
NAGS	N-Acetylglutamate Synthase	Protein Coding	Q8N159	54	GC17P044004	24.6263217926025	https://www.genecards.org/cgi-bin/carddisp.pl?gene=NAGS
INSR	Insulin Receptor	Protein Coding	P06213	67	GC19M007112	24.612678527832	https://www.genecards.org/cgi-bin/carddisp.pl?gene=INSR
CLTRN	Collectrin, Amino Acid Transport Regulator	Protein Coding	Q9HBJ8	48	GC0XM016353	24.5126113891602	https://www.genecards.org/cgi-bin/carddisp.pl?gene=CLTRN
PCCA	Propionyl-CoA Carboxylase Subunit Alpha	Protein Coding	P05165	60	GC13P100089	24.3423843383789	https://www.genecards.org/cgi-bin/carddisp.pl?gene=PCCA
RAG2	Recombination Activating 2	Protein Coding	P55895	52	GC11M036575	23.9524974822998	https://www.genecards.org/cgi-bin/carddisp.pl?gene=RAG2
ETFA	Electron Transfer Flavoprotein Subunit Alpha	Protein Coding	P13804	58	GC15M162854	23.9310894012451	https://www.genecards.org/cgi-bin/carddisp.pl?gene=ETFA
PLA2G4A	Phospholipase A2 Group IVA	Protein Coding	P47712	62	GC01P186798	23.9238090515137	https://www.genecards.org/cgi-bin/carddisp.pl?gene=PLA2G4A
ADIPOQ	Adiponectin, C1Q And Collagen Domain Containing	Protein Coding	Q15848	59	GC03P186842	23.8323745727539	https://www.genecards.org/cgi-bin/carddisp.pl?gene=ADIPOQ
EHHADH	Enoyl-CoA Hydratase And 3-Hydroxyacyl CoA Dehydrogenase	Protein Coding	Q08426	55	GC03M185190	23.7514152526855	https://www.genecards.org/cgi-bin/carddisp.pl?gene=EHHADH
ETFB	Electron Transfer Flavoprotein Subunit Beta	Protein Coding	P38117	58	GC19M051345	23.7143974304199	https://www.genecards.org/cgi-bin/carddisp.pl?gene=ETFB
CASR	Calcium Sensing Receptor	Protein Coding	P41180	64	GC03P122183	23.6275653839111	https://www.genecards.org/cgi-bin/carddisp.pl?gene=CASR
LMNA	Lamin A/C	Protein Coding	P02545	63	GC01P156082	23.4655380249023	https://www.genecards.org/cgi-bin/carddisp.pl?gene=LMNA
CFTR	CF Transmembrane Conductance Regulator	Protein Coding	P13569	66	GC07P117287	23.4454517364502	https://www.genecards.org/cgi-bin/carddisp.pl?gene=CFTR
ADSL	Adenylosuccinate Lyase	Protein Coding	P30566	60	GC22P040346	23.3795852661133	https://www.genecards.org/cgi-bin/carddisp.pl?gene=ADSL
NAGLU	N-Acetyl-Alpha-Glucosaminidase	Protein Coding	P54802	58	GC17P154848	23.315372467041	https://www.genecards.org/cgi-bin/carddisp.pl?gene=NAGLU
CA2	Carbonic Anhydrase 2	Protein Coding	P00918	64	GC08P085463	23.0997142791748	https://www.genecards.org/cgi-bin/carddisp.pl?gene=CA2
SLCO1B1	Solute Carrier Organic Anion Transporter Family Member 1B1	Protein Coding	Q9Y6L6	59	GC12P074424	23.0872421264648	https://www.genecards.org/cgi-bin/carddisp.pl?gene=SLCO1B1
SUOX	Sulfite Oxidase	Protein Coding	P51687	57	GC12P055997	23.0797462463379	https://www.genecards.org/cgi-bin/carddisp.pl?gene=SUOX
GATM	Glycine Amidinotransferase	Protein Coding	P50440	59	GC15M045361	23.0609092712402	https://www.genecards.org/cgi-bin/carddisp.pl?gene=GATM
NOS3	Nitric Oxide Synthase 3	Protein Coding	P29474	62	GC07P165997	23.0433006286621	https://www.genecards.org/cgi-bin/carddisp.pl?gene=NOS3
CASP3	Caspase 3	Protein Coding	P42574	62	GC04M184627	23.0317001342773	https://www.genecards.org/cgi-bin/carddisp.pl?gene=CASP3
SLC2A1	Solute Carrier Family 2 Member 1	Protein Coding	P11166	66	GC01M042925	22.911994934082	https://www.genecards.org/cgi-bin/carddisp.pl?gene=SLC2A1
G6PD	Glucose-6-Phosphate Dehydrogenase	Protein Coding	P11413	62	GC0XM154625	22.907751083374	https://www.genecards.org/cgi-bin/carddisp.pl?gene=G6PD
BRAF	B-Raf Proto-Oncogene, Serine/Threonine Kinase	Protein Coding	P15056	67	GC07M140793	22.8956069946289	https://www.genecards.org/cgi-bin/carddisp.pl?gene=BRAF
GSR	Glutathione-Disulfide Reductase	Protein Coding	P00390	62	GC08M030678	22.7110557556152	https://www.genecards.org/cgi-bin/carddisp.pl?gene=GSR
TNFRSF11B	TNF Receptor Superfamily Member 11b	Protein Coding	O00300	60	GC08M118923	22.5567779541016	https://www.genecards.org/cgi-bin/carddisp.pl?gene=TNFRSF11B
MMP9	Matrix Metallopeptidase 9	Protein Coding	P14780	66	GC20P046008	22.5353183746338	https://www.genecards.org/cgi-bin/carddisp.pl?gene=MMP9
TF	Transferrin	Protein Coding	P02787	64	GC03P143239	22.4364337921143	https://www.genecards.org/cgi-bin/carddisp.pl?gene=TF
FGFR2	Fibroblast Growth Factor Receptor 2	Protein Coding	P21802	68	GC10M121478	22.2746639251709	https://www.genecards.org/cgi-bin/carddisp.pl?gene=FGFR2
CETP	Cholesteryl Ester Transfer Protein	Protein Coding	P11597	60	GC16P056961	22.2511386871338	https://www.genecards.org/cgi-bin/carddisp.pl?gene=CETP
PTPN11	Protein Tyrosine Phosphatase Non-Receptor Type 11	Protein Coding	Q06124	67	GC12P112418	22.2308521270752	https://www.genecards.org/cgi-bin/carddisp.pl?gene=PTPN11
CYP3A4	Cytochrome P450 Family 3 Subfamily A Member 4	Protein Coding	P08684	61	GC07M106698	22.1702156066895	https://www.genecards.org/cgi-bin/carddisp.pl?gene=CYP3A4
ACAT1	Acetyl-CoA Acetyltransferase 1	Protein Coding	P24752	63	GC11P109833	22.152271270752	https://www.genecards.org/cgi-bin/carddisp.pl?gene=ACAT1
LIPC	Lipase C, Hepatic Type	Protein Coding	P11150	59	GC15P058410	22.053783416748	https://www.genecards.org/cgi-bin/carddisp.pl?gene=LIPC
MAPK1	Mitogen-Activated Protein Kinase 1	Protein Coding	P28482	65	GC22M021759	21.9976501464844	https://www.genecards.org/cgi-bin/carddisp.pl?gene=MAPK1
MPO	Myeloperoxidase	Protein Coding	P05164	65	GC17M058269	21.9840106964111	https://www.genecards.org/cgi-bin/carddisp.pl?gene=MPO
MMP2	Matrix Metallopeptidase 2	Protein Coding	P08253	66	GC16P121565	21.9461421966553	https://www.genecards.org/cgi-bin/carddisp.pl?gene=MMP2
CS	Citrate Synthase	Protein Coding	O75390	58	GC12M056271	21.8231182098389	https://www.genecards.org/cgi-bin/carddisp.pl?gene=CS
SIGLEC1	Sialic Acid Binding Ig Like Lectin 1	Protein Coding	Q9BZZ2	52	GC20M003686	21.7492771148682	https://www.genecards.org/cgi-bin/carddisp.pl?gene=SIGLEC1
IDUA	Alpha-L-Iduronidase	Protein Coding	P35475	58	GC04P000986	21.695743560791	https://www.genecards.org/cgi-bin/carddisp.pl?gene=IDUA
ADA	Adenosine Deaminase	Protein Coding	P00813	64	GC20M044620	21.6525535583496	https://www.genecards.org/cgi-bin/carddisp.pl?gene=ADA
HGD	Homogentisate 1,2-Dioxygenase	Protein Coding	Q93099	56	GC03M120628	21.6522445678711	https://www.genecards.org/cgi-bin/carddisp.pl?gene=HGD
APP	Amyloid Beta Precursor Protein	Protein Coding	P05067	63	GC21M025880	21.6100482940674	https://www.genecards.org/cgi-bin/carddisp.pl?gene=APP
GUSB	Glucuronidase Beta	Protein Coding	P08236	62	GC07M065960	21.5312881469727	https://www.genecards.org/cgi-bin/carddisp.pl?gene=GUSB
SRC	SRC Proto-Oncogene, Non-Receptor Tyrosine Kinase	Protein Coding	P12931	64	GC20P037344	21.4983253479004	https://www.genecards.org/cgi-bin/carddisp.pl?gene=SRC
LIPE	Lipase E, Hormone Sensitive Type	Protein Coding	Q05469	61	GC19M042401	21.4932594299316	https://www.genecards.org/cgi-bin/carddisp.pl?gene=LIPE
GLA	Galactosidase Alpha	Protein Coding	P06280	62	GC0XM101393	21.4517059326172	https://www.genecards.org/cgi-bin/carddisp.pl?gene=GLA
FAH	Fumarylacetoacetate Hydrolase	Protein Coding	P16930	59	GC15P080152	21.4152126312256	https://www.genecards.org/cgi-bin/carddisp.pl?gene=FAH
MOCS1	Molybdenum Cofactor Synthesis 1	Protein Coding	Q9NZB8	55	GC06M039899	21.3618564605713	https://www.genecards.org/cgi-bin/carddisp.pl?gene=MOCS1
MTOR	Mechanistic Target Of Rapamycin Kinase	Protein Coding	P42345	68	GC01M011106	21.3174743652344	https://www.genecards.org/cgi-bin/carddisp.pl?gene=MTOR
CYP2C9	Cytochrome P450 Family 2 Subfamily C Member 9	Protein Coding	P11712	59	GC10P094938	21.2923049926758	https://www.genecards.org/cgi-bin/carddisp.pl?gene=CYP2C9
ACACA	Acetyl-CoA Carboxylase Alpha	Protein Coding	Q13085	62	GC17M037084	21.2755908966064	https://www.genecards.org/cgi-bin/carddisp.pl?gene=ACACA
MOCOS	Molybdenum Cofactor Sulfurase	Protein Coding	Q96EN8	54	GC18P036187	21.2505760192871	https://www.genecards.org/cgi-bin/carddisp.pl?gene=MOCOS
LOC107032760	Origin Of Replication In Promoter/Intron 1 Of HPRT1	Functional Element		8	GC0XP134461	21.2457580566406	https://www.genecards.org/cgi-bin/carddisp.pl?gene=LOC107032760
LOC129929047	ATAC-STARR-Seq Lymphoblastoid Silent Region 21009	Functional Element		8	GC0XP134472	21.2256259918213	https://www.genecards.org/cgi-bin/carddisp.pl?gene=LOC129929047
SLC22A11	Solute Carrier Family 22 Member 11	Protein Coding	Q9NSA0	52	GC11P107705	21.1378746032715	https://www.genecards.org/cgi-bin/carddisp.pl?gene=SLC22A11
CMAHP	Cytidine Monophospho-N-Acetylneuraminic Acid Hydroxylase, Pseudogene	Pseudogene	Q9Y471	32	GC06M025082	21.0960140228271	https://www.genecards.org/cgi-bin/carddisp.pl?gene=CMAHP
TNFSF11	TNF Superfamily Member 11	Protein Coding	O14788	62	GC13P042562	21.012903213501	https://www.genecards.org/cgi-bin/carddisp.pl?gene=TNFSF11
GPHN	Gephyrin	Protein Coding	Q9NQX3	61	GC14P066507	21.0061740875244	https://www.genecards.org/cgi-bin/carddisp.pl?gene=GPHN
ARG1	Arginase 1	Protein Coding	P05089	62	GC06P183096	20.9291152954102	https://www.genecards.org/cgi-bin/carddisp.pl?gene=ARG1
PYGM	Glycogen Phosphorylase, Muscle Associated	Protein Coding	P11217	60	GC11M064746	20.8896980285645	https://www.genecards.org/cgi-bin/carddisp.pl?gene=PYGM
PFKM	Phosphofructokinase, Muscle	Protein Coding	P08237	61	GC12P048105	20.8893241882324	https://www.genecards.org/cgi-bin/carddisp.pl?gene=PFKM
CCL2	C-C Motif Chemokine Ligand 2	Protein Coding	P13500	62	GC17P034255	20.8775062561035	https://www.genecards.org/cgi-bin/carddisp.pl?gene=CCL2
SLC37A4	Solute Carrier Family 37 Member 4	Protein Coding	O43826	54	GC11M140642	20.846996307373	https://www.genecards.org/cgi-bin/carddisp.pl?gene=SLC37A4
UMPS	Uridine Monophosphate Synthetase	Protein Coding	P11172	59	GC03P124730	20.8065357208252	https://www.genecards.org/cgi-bin/carddisp.pl?gene=UMPS
MYC	MYC Proto-Oncogene, BHLH Transcription Factor	Protein Coding	P01106	65	GC08P127735	20.7629337310791	https://www.genecards.org/cgi-bin/carddisp.pl?gene=MYC
BTD	Biotinidase	Protein Coding	P43251	58	GC03P027142	20.7560157775879	https://www.genecards.org/cgi-bin/carddisp.pl?gene=BTD
SLC25A15	Solute Carrier Family 25 Member 15	Protein Coding	Q9Y619	57	GC13P040789	20.7411060333252	https://www.genecards.org/cgi-bin/carddisp.pl?gene=SLC25A15
CXCL8	C-X-C Motif Chemokine Ligand 8	Protein Coding	P10145	57	GC04P073740	20.6532535552979	https://www.genecards.org/cgi-bin/carddisp.pl?gene=CXCL8
GAD2	Glutamate Decarboxylase 2	Protein Coding	Q05329	57	GC10P026216	20.5879821777344	https://www.genecards.org/cgi-bin/carddisp.pl?gene=GAD2
AR	Androgen Receptor	Protein Coding	P10275	65	GC0XP067544	20.5233592987061	https://www.genecards.org/cgi-bin/carddisp.pl?gene=AR
CP	Ceruloplasmin	Protein Coding	P00450	62	GC03M149162	20.5076522827148	https://www.genecards.org/cgi-bin/carddisp.pl?gene=CP
IRS1	Insulin Receptor Substrate 1	Protein Coding	P35568	61	GC02M226731	20.442211151123	https://www.genecards.org/cgi-bin/carddisp.pl?gene=IRS1
NFE2L2	NFE2 Like BZIP Transcription Factor 2	Protein Coding	Q16236	64	GC02M177227	20.4168071746826	https://www.genecards.org/cgi-bin/carddisp.pl?gene=NFE2L2
APOC3	Apolipoprotein C3	Protein Coding	P02656	58	GC11P116829	20.3327865600586	https://www.genecards.org/cgi-bin/carddisp.pl?gene=APOC3
IGF1R	Insulin Like Growth Factor 1 Receptor	Protein Coding	P08069	68	GC15P098648	20.2767143249512	https://www.genecards.org/cgi-bin/carddisp.pl?gene=IGF1R
EGF	Epidermal Growth Factor	Protein Coding	P01133	64	GC04P109912	20.2147197723389	https://www.genecards.org/cgi-bin/carddisp.pl?gene=EGF
FGFR1	Fibroblast Growth Factor Receptor 1	Protein Coding	P11362	68	GC08M038400	20.2024154663086	https://www.genecards.org/cgi-bin/carddisp.pl?gene=FGFR1
MAP2K1	Mitogen-Activated Protein Kinase Kinase 1	Protein Coding	Q02750	67	GC15P066386	20.0141563415527	https://www.genecards.org/cgi-bin/carddisp.pl?gene=MAP2K1
BDNF-AS	BDNF Antisense RNA	RNA Gene		31	GC11P027466	20.0021362304688	https://www.genecards.org/cgi-bin/carddisp.pl?gene=BDNF-AS
TYR	Tyrosinase	Protein Coding	P14679	61	GC11P089177	19.9491004943848	https://www.genecards.org/cgi-bin/carddisp.pl?gene=TYR
SLC16A10	Solute Carrier Family 16 Member 10	Protein Coding	Q8TF71	48	GC06P111087	19.9386196136475	https://www.genecards.org/cgi-bin/carddisp.pl?gene=SLC16A10
SLC22A8	Solute Carrier Family 22 Member 8	Protein Coding	Q8TCC7	53	GC11M139682	19.9037914276123	https://www.genecards.org/cgi-bin/carddisp.pl?gene=SLC22A8
CTNS	Cystinosin, Lysosomal Cystine Transporter	Protein Coding	O60931	57	GC17P003636	19.8824634552002	https://www.genecards.org/cgi-bin/carddisp.pl?gene=CTNS
FAS	Fas Cell Surface Death Receptor	Protein Coding	P25445	64	GC10P124091	19.8689632415771	https://www.genecards.org/cgi-bin/carddisp.pl?gene=FAS
GAMT	Guanidinoacetate N-Methyltransferase	Protein Coding	Q14353	60	GC19M001397	19.6612148284912	https://www.genecards.org/cgi-bin/carddisp.pl?gene=GAMT
MOCS2	Molybdenum Cofactor Synthesis 2	Protein Coding	O96033	55	GC05M053095	19.6569633483887	https://www.genecards.org/cgi-bin/carddisp.pl?gene=MOCS2
BCL2	BCL2 Apoptosis Regulator	Protein Coding	P10415	64	GC18M063123	19.5952434539795	https://www.genecards.org/cgi-bin/carddisp.pl?gene=BCL2
PTGS1	Prostaglandin-Endoperoxide Synthase 1	Protein Coding	P23219	60	GC09P122370	19.5913619995117	https://www.genecards.org/cgi-bin/carddisp.pl?gene=PTGS1
SLC22A6	Solute Carrier Family 22 Member 6	Protein Coding	Q4U2R8	56	GC11M139681	19.5344924926758	https://www.genecards.org/cgi-bin/carddisp.pl?gene=SLC22A6
SLC4A1	Solute Carrier Family 4 Member 1 (Diego Blood Group)	Protein Coding	P02730	61	GC17M097290	19.5239429473877	https://www.genecards.org/cgi-bin/carddisp.pl?gene=SLC4A1
NLRP3	NLR Family Pyrin Domain Containing 3	Protein Coding	Q96P20	62	GC01P247632	19.5060844421387	https://www.genecards.org/cgi-bin/carddisp.pl?gene=NLRP3
BMP2	Bone Morphogenetic Protein 2	Protein Coding	P12643	58	GC20P006767	19.4820594787598	https://www.genecards.org/cgi-bin/carddisp.pl?gene=BMP2
ABCA1	ATP Binding Cassette Subfamily A Member 1	Protein Coding	O95477	62	GC09M104781	19.4736156463623	https://www.genecards.org/cgi-bin/carddisp.pl?gene=ABCA1
CYCS	Cytochrome C, Somatic	Protein Coding	P99999	61	GC07M025118	19.3802108764648	https://www.genecards.org/cgi-bin/carddisp.pl?gene=CYCS
HSPG2	Heparan Sulfate Proteoglycan 2	Protein Coding	P98160	61	GC01M021822	19.3733196258545	https://www.genecards.org/cgi-bin/carddisp.pl?gene=HSPG2
GCH1	GTP Cyclohydrolase 1	Protein Coding	P30793	60	GC14M054842	19.372407913208	https://www.genecards.org/cgi-bin/carddisp.pl?gene=GCH1
CYP1A2	Cytochrome P450 Family 1 Subfamily A Member 2	Protein Coding	P05177	58	GC15P074748	19.3381328582764	https://www.genecards.org/cgi-bin/carddisp.pl?gene=CYP1A2
F2	Coagulation Factor II, Thrombin	Protein Coding	P00734	63	GC11P049059	19.2626190185547	https://www.genecards.org/cgi-bin/carddisp.pl?gene=F2
SLC17A1	Solute Carrier Family 17 Member 1	Protein Coding	Q14916	50	GC06M025723	19.2347316741943	https://www.genecards.org/cgi-bin/carddisp.pl?gene=SLC17A1
REN	Renin	Protein Coding	P00797	61	GC01M204154	19.2291221618652	https://www.genecards.org/cgi-bin/carddisp.pl?gene=REN
HMGCR	3-Hydroxy-3-Methylglutaryl-CoA Reductase	Protein Coding	P04035	61	GC05P075336	19.2075138092041	https://www.genecards.org/cgi-bin/carddisp.pl?gene=HMGCR
FGF23	Fibroblast Growth Factor 23	Protein Coding	Q9GZV9	58	GC12M004368	19.2050495147705	https://www.genecards.org/cgi-bin/carddisp.pl?gene=FGF23
MAOA	Monoamine Oxidase A	Protein Coding	P21397	62	GC0XP043654	19.1971988677979	https://www.genecards.org/cgi-bin/carddisp.pl?gene=MAOA
SLC6A3	Solute Carrier Family 6 Member 3	Protein Coding	Q01959	63	GC05M001392	19.1925659179688	https://www.genecards.org/cgi-bin/carddisp.pl?gene=SLC6A3
ABCC2	ATP Binding Cassette Subfamily C Member 2	Protein Coding	Q92887	61	GC10P099782	19.1925392150879	https://www.genecards.org/cgi-bin/carddisp.pl?gene=ABCC2
ACE	Angiotensin I Converting Enzyme	Protein Coding	P12821	64	GC17P063477	19.0683193206787	https://www.genecards.org/cgi-bin/carddisp.pl?gene=ACE
GH1	Growth Hormone 1	Protein Coding	P01241	57	GC17M063917	18.9984798431396	https://www.genecards.org/cgi-bin/carddisp.pl?gene=GH1
EGFR	Epidermal Growth Factor Receptor	Protein Coding	P00533	68	GC07P055019	18.966833114624	https://www.genecards.org/cgi-bin/carddisp.pl?gene=EGFR
GRHPR	Glyoxylate And Hydroxypyruvate Reductase	Protein Coding	Q9UBQ7	58	GC09P074651	18.9461479187012	https://www.genecards.org/cgi-bin/carddisp.pl?gene=GRHPR
ALDH2	Aldehyde Dehydrogenase 2 Family Member	Protein Coding	P05091	64	GC12P111766	18.9196510314941	https://www.genecards.org/cgi-bin/carddisp.pl?gene=ALDH2
LAMP2	Lysosomal Associated Membrane Protein 2	Protein Coding	P13473	57	GC0XM120426	18.9054698944092	https://www.genecards.org/cgi-bin/carddisp.pl?gene=LAMP2
PPM1K	Protein Phosphatase, Mg2+/Mn2+ Dependent 1K	Protein Coding	Q8N3J5	52	GC04M088258	18.8990478515625	https://www.genecards.org/cgi-bin/carddisp.pl?gene=PPM1K
TGFB2	Transforming Growth Factor Beta 2	Protein Coding	P61812	64	GC01P218345	18.8917503356934	https://www.genecards.org/cgi-bin/carddisp.pl?gene=TGFB2
PON1	Paraoxonase 1	Protein Coding	P27169	60	GC07M095297	18.813648223877	https://www.genecards.org/cgi-bin/carddisp.pl?gene=PON1
IFNG	Interferon Gamma	Protein Coding	P01579	63	GC12M068154	18.7806396484375	https://www.genecards.org/cgi-bin/carddisp.pl?gene=IFNG
SLC35A1	Solute Carrier Family 35 Member A1	Protein Coding	P78382	52	GC06P087470	18.7016315460205	https://www.genecards.org/cgi-bin/carddisp.pl?gene=SLC35A1
EPO	Erythropoietin	Protein Coding	P01588	55	GC07P100720	18.6764450073242	https://www.genecards.org/cgi-bin/carddisp.pl?gene=EPO
CEL	Carboxyl Ester Lipase	Protein Coding	P19835	58	GC09P133061	18.6337375640869	https://www.genecards.org/cgi-bin/carddisp.pl?gene=CEL
ALDH7A1	Aldehyde Dehydrogenase 7 Family Member A1	Protein Coding	P49419	60	GC05M126541	18.5632209777832	https://www.genecards.org/cgi-bin/carddisp.pl?gene=ALDH7A1
GHR	Growth Hormone Receptor	Protein Coding	P10912	58	GC05P042429	18.5365200042725	https://www.genecards.org/cgi-bin/carddisp.pl?gene=GHR
PNPLA3	Patatin Like Domain 3, 1-Acylglycerol-3-Phosphate O-Acyltransferase	Protein Coding	Q9NST1	54	GC22P043923	18.5237827301025	https://www.genecards.org/cgi-bin/carddisp.pl?gene=PNPLA3
BRCA1	BRCA1 DNA Repair Associated	Protein Coding	P38398	63	GC17M043044	18.5204811096191	https://www.genecards.org/cgi-bin/carddisp.pl?gene=BRCA1
PEX19	Peroxisomal Biogenesis Factor 19	Protein Coding	P40855	56	GC01M160276	18.5053043365479	https://www.genecards.org/cgi-bin/carddisp.pl?gene=PEX19
ALPL	Alkaline Phosphatase, Biomineralization Associated	Protein Coding	P05186	63	GC01P021508	18.4726066589355	https://www.genecards.org/cgi-bin/carddisp.pl?gene=ALPL
ESR1	Estrogen Receptor 1	Protein Coding	P03372	67	GC06P151656	18.4544715881348	https://www.genecards.org/cgi-bin/carddisp.pl?gene=ESR1
CCK	Cholecystokinin	Protein Coding	P06307	56	GC03M042274	18.3416004180908	https://www.genecards.org/cgi-bin/carddisp.pl?gene=CCK
CYP2C19	Cytochrome P450 Family 2 Subfamily C Member 19	Protein Coding	P33261	58	GC10P094762	18.3245239257813	https://www.genecards.org/cgi-bin/carddisp.pl?gene=CYP2C19
CTSK	Cathepsin K	Protein Coding	P43235	62	GC01M167274	18.2973289489746	https://www.genecards.org/cgi-bin/carddisp.pl?gene=CTSK
AMPD1	Adenosine Monophosphate Deaminase 1	Protein Coding	P23109	58	GC01M114673	18.2697296142578	https://www.genecards.org/cgi-bin/carddisp.pl?gene=AMPD1
MYCN	MYCN Proto-Oncogene, BHLH Transcription Factor	Protein Coding	P04198	59	GC02P015992	18.2386837005615	https://www.genecards.org/cgi-bin/carddisp.pl?gene=MYCN
SPP1	Secreted Phosphoprotein 1	Protein Coding	P10451	57	GC04P087975	18.2103805541992	https://www.genecards.org/cgi-bin/carddisp.pl?gene=SPP1
CYP2E1	Cytochrome P450 Family 2 Subfamily E Member 1	Protein Coding	P05181	58	GC10P133520	18.084924697876	https://www.genecards.org/cgi-bin/carddisp.pl?gene=CYP2E1
TLR4	Toll Like Receptor 4	Protein Coding	O00206	64	GC09P117704	18.0546588897705	https://www.genecards.org/cgi-bin/carddisp.pl?gene=TLR4
ABCB1	ATP Binding Cassette Subfamily B Member 1	Protein Coding	P08183	64	GC07M087504	18.0524444580078	https://www.genecards.org/cgi-bin/carddisp.pl?gene=ABCB1
LCAT	Lecithin-Cholesterol Acyltransferase	Protein Coding	P04180	60	GC16M067939	17.9765396118164	https://www.genecards.org/cgi-bin/carddisp.pl?gene=LCAT
PNPO	Pyridoxamine 5'-Phosphate Oxidase	Protein Coding	Q9NVS9	59	GC17P047941	17.950511932373	https://www.genecards.org/cgi-bin/carddisp.pl?gene=PNPO
SERPINE1	Serpin Family E Member 1	Protein Coding	P05121	63	GC07P101127	17.8024940490723	https://www.genecards.org/cgi-bin/carddisp.pl?gene=SERPINE1
RYR1	Ryanodine Receptor 1	Protein Coding	P21817	62	GC19P152460	17.800443649292	https://www.genecards.org/cgi-bin/carddisp.pl?gene=RYR1
CTNNB1	Catenin Beta 1	Protein Coding	P35222	67	GC03P041194	17.6647357940674	https://www.genecards.org/cgi-bin/carddisp.pl?gene=CTNNB1
BCS1L	BCS1 Homolog, Ubiquinol-Cytochrome C Reductase Complex Chaperone	Protein Coding	Q9Y276	57	GC02P218658	17.6412544250488	https://www.genecards.org/cgi-bin/carddisp.pl?gene=BCS1L
GCKR	Glucokinase Regulator	Protein Coding	Q14397	52	GC02P027496	17.6301383972168	https://www.genecards.org/cgi-bin/carddisp.pl?gene=GCKR
BGLAP	Bone Gamma-Carboxyglutamate Protein	Protein Coding	P02818	52	GC01P156242	17.6143703460693	https://www.genecards.org/cgi-bin/carddisp.pl?gene=BGLAP
GSTP1	Glutathione S-Transferase Pi 1	Protein Coding	P09211	62	GC11P067583	17.5682926177979	https://www.genecards.org/cgi-bin/carddisp.pl?gene=GSTP1
STAT3	Signal Transducer And Activator Of Transcription 3	Protein Coding	P40763	67	GC17M042313	17.5639114379883	https://www.genecards.org/cgi-bin/carddisp.pl?gene=STAT3
JUN	Jun Proto-Oncogene, AP-1 Transcription Factor Subunit	Protein Coding	P05412	62	GC01M058780	17.5562438964844	https://www.genecards.org/cgi-bin/carddisp.pl?gene=JUN
TFRC	Transferrin Receptor	Protein Coding	P02786	64	GC03M196703	17.4966831207275	https://www.genecards.org/cgi-bin/carddisp.pl?gene=TFRC
HLA-DRB1	Major Histocompatibility Complex, Class II, DR Beta 1	Protein Coding	P01911	60	GC06M106528	17.4331455230713	https://www.genecards.org/cgi-bin/carddisp.pl?gene=HLA-DRB1
F5	Coagulation Factor V	Protein Coding	P12259	60	GC01M169511	17.4271183013916	https://www.genecards.org/cgi-bin/carddisp.pl?gene=F5
IL10	Interleukin 10	Protein Coding	P22301	60	GC01M206767	17.4179153442383	https://www.genecards.org/cgi-bin/carddisp.pl?gene=IL10
CYP27B1	Cytochrome P450 Family 27 Subfamily B Member 1	Protein Coding	O15528	59	GC12M060484	17.4040241241455	https://www.genecards.org/cgi-bin/carddisp.pl?gene=CYP27B1
PPARGC1A	PPARG Coactivator 1 Alpha	Protein Coding	Q9UBK2	60	GC04M023755	17.3824710845947	https://www.genecards.org/cgi-bin/carddisp.pl?gene=PPARGC1A
CYP1A1	Cytochrome P450 Family 1 Subfamily A Member 1	Protein Coding	P04798	60	GC15M074719	17.3749389648438	https://www.genecards.org/cgi-bin/carddisp.pl?gene=CYP1A1
UCP2	Uncoupling Protein 2	Protein Coding	P55851	58	GC11M073974	17.2810153961182	https://www.genecards.org/cgi-bin/carddisp.pl?gene=UCP2
IGFBP3	Insulin Like Growth Factor Binding Protein 3	Protein Coding	P17936	59	GC07M045912	17.2210922241211	https://www.genecards.org/cgi-bin/carddisp.pl?gene=IGFBP3
CERNA3	Competing Endogenous LncRNA 3 For MiR-645	RNA Gene		21	GC08P056444	17.2168483734131	https://www.genecards.org/cgi-bin/carddisp.pl?gene=CERNA3
HBA1	Hemoglobin Subunit Alpha 1	Protein Coding	P69905	56	GC16P120095	17.1678409576416	https://www.genecards.org/cgi-bin/carddisp.pl?gene=HBA1
ATM	ATM Serine/Threonine Kinase	Protein Coding	Q13315	66	GC11P108222	17.1533527374268	https://www.genecards.org/cgi-bin/carddisp.pl?gene=ATM
PANK2	Pantothenate Kinase 2	Protein Coding	Q9BZ23	58	GC20P010991	17.1529006958008	https://www.genecards.org/cgi-bin/carddisp.pl?gene=PANK2
PGK1	Phosphoglycerate Kinase 1	Protein Coding	P00558	62	GC0XP078258	17.1434097290039	https://www.genecards.org/cgi-bin/carddisp.pl?gene=PGK1
COMT	Catechol-O-Methyltransferase	Protein Coding	P21964	64	GC22P019941	17.1432228088379	https://www.genecards.org/cgi-bin/carddisp.pl?gene=COMT
HMOX1	Heme Oxygenase 1	Protein Coding	P09601	65	GC22P035380	17.1431331634521	https://www.genecards.org/cgi-bin/carddisp.pl?gene=HMOX1
B2M	Beta-2-Microglobulin	Protein Coding	P61769	62	GC15P044711	17.0615043640137	https://www.genecards.org/cgi-bin/carddisp.pl?gene=B2M
COL2A1	Collagen Type II Alpha 1 Chain	Protein Coding	P02458	62	GC12M047972	17.0234870910645	https://www.genecards.org/cgi-bin/carddisp.pl?gene=COL2A1
AMPD3	Adenosine Monophosphate Deaminase 3	Protein Coding	Q01432	55	GC11P021133	16.991792678833	https://www.genecards.org/cgi-bin/carddisp.pl?gene=AMPD3
PRKAG2	Protein Kinase AMP-Activated Non-Catalytic Subunit Gamma 2	Protein Coding	Q9UGJ0	62	GC07M151556	16.991283416748	https://www.genecards.org/cgi-bin/carddisp.pl?gene=PRKAG2
CASP8	Caspase 8	Protein Coding	Q14790	65	GC02P201233	16.9599666595459	https://www.genecards.org/cgi-bin/carddisp.pl?gene=CASP8
PCSK9	Proprotein Convertase Subtilisin/Kexin Type 9	Protein Coding	Q8NBP7	62	GC01P055039	16.9425201416016	https://www.genecards.org/cgi-bin/carddisp.pl?gene=PCSK9
GNAS	GNAS Complex Locus	Protein Coding	P84996	63	GC20P058839	16.9359130859375	https://www.genecards.org/cgi-bin/carddisp.pl?gene=GNAS
MB	Myoglobin	Protein Coding	P02144	58	GC22M035606	16.9063739776611	https://www.genecards.org/cgi-bin/carddisp.pl?gene=MB
MAPT	Microtubule Associated Protein Tau	Protein Coding	P10636	62	GC17P045894	16.9046058654785	https://www.genecards.org/cgi-bin/carddisp.pl?gene=MAPT
ABCC8	ATP Binding Cassette Subfamily C Member 8	Protein Coding	Q09428	59	GC11M017392	16.8865356445313	https://www.genecards.org/cgi-bin/carddisp.pl?gene=ABCC8
HLA-B	Major Histocompatibility Complex, Class I, B	Protein Coding	P01889	59	GC06M106436	16.8714904785156	https://www.genecards.org/cgi-bin/carddisp.pl?gene=HLA-B
RERE	Arginine-Glutamic Acid Dipeptide Repeats	Protein Coding	Q9P2R6	54	GC01M022380	16.8568878173828	https://www.genecards.org/cgi-bin/carddisp.pl?gene=RERE
MAPK14	Mitogen-Activated Protein Kinase 14	Protein Coding	Q16539	64	GC06P182012	16.814546585083	https://www.genecards.org/cgi-bin/carddisp.pl?gene=MAPK14
RARRES2	Retinoic Acid Receptor Responder 2	Protein Coding	Q99969	51	GC07M150333	16.8074035644531	https://www.genecards.org/cgi-bin/carddisp.pl?gene=RARRES2
SIAE	Sialic Acid Acetylesterase	Protein Coding	Q9HAT2	51	GC11M124633	16.7926788330078	https://www.genecards.org/cgi-bin/carddisp.pl?gene=SIAE
CYP2D6	Cytochrome P450 Family 2 Subfamily D Member 6 (Gene/Pseudogene)	Protein Coding	P10635	60	GC22M042126	16.7813549041748	https://www.genecards.org/cgi-bin/carddisp.pl?gene=CYP2D6
BDNF	Brain Derived Neurotrophic Factor	Protein Coding	P23560	62	GC11M027654	16.7766971588135	https://www.genecards.org/cgi-bin/carddisp.pl?gene=BDNF
COX5A	Cytochrome C Oxidase Subunit 5A	Protein Coding	P20674	57	GC15M074919	16.7714748382568	https://www.genecards.org/cgi-bin/carddisp.pl?gene=COX5A
GAST	Gastrin	Protein Coding	P01350	52	GC17P041712	16.7603187561035	https://www.genecards.org/cgi-bin/carddisp.pl?gene=GAST
OXA1L	OXA1L Mitochondrial Inner Membrane Insertase	Protein Coding	Q15070	51	GC14P022766	16.7529830932617	https://www.genecards.org/cgi-bin/carddisp.pl?gene=OXA1L
HNF1A	HNF1 Homeobox A	Protein Coding	P20823	60	GC12P120978	16.7126159667969	https://www.genecards.org/cgi-bin/carddisp.pl?gene=HNF1A
BCHE	Butyrylcholinesterase	Protein Coding	P06276	62	GC03M165772	16.7031936645508	https://www.genecards.org/cgi-bin/carddisp.pl?gene=BCHE
NR1I2	Nuclear Receptor Subfamily 1 Group I Member 2	Protein Coding	O75469	55	GC03P119780	16.6284446716309	https://www.genecards.org/cgi-bin/carddisp.pl?gene=NR1I2
CYP2C8	Cytochrome P450 Family 2 Subfamily C Member 8	Protein Coding	P10632	60	GC10M095038	16.6154384613037	https://www.genecards.org/cgi-bin/carddisp.pl?gene=CYP2C8
THBD	Thrombomodulin	Protein Coding	P07204	58	GC20M023026	16.6088104248047	https://www.genecards.org/cgi-bin/carddisp.pl?gene=THBD
ACAN	Aggrecan	Protein Coding	P16112	60	GC15P193892	16.6064186096191	https://www.genecards.org/cgi-bin/carddisp.pl?gene=ACAN
ETHE1	ETHE1 Persulfide Dioxygenase	Protein Coding	O95571	55	GC19M043506	16.5802135467529	https://www.genecards.org/cgi-bin/carddisp.pl?gene=ETHE1
ABCC4	ATP Binding Cassette Subfamily C Member 4 (PEL Blood Group)	Protein Coding	O15439	58	GC13M095019	16.5386161804199	https://www.genecards.org/cgi-bin/carddisp.pl?gene=ABCC4
DECR1	2,4-Dienoyl-CoA Reductase 1	Protein Coding	Q16698	52	GC08P090001	16.5327243804932	https://www.genecards.org/cgi-bin/carddisp.pl?gene=DECR1
MVK	Mevalonate Kinase	Protein Coding	Q03426	60	GC12P109573	16.5172348022461	https://www.genecards.org/cgi-bin/carddisp.pl?gene=MVK
MMP13	Matrix Metallopeptidase 13	Protein Coding	P45452	62	GC11M102942	16.4755096435547	https://www.genecards.org/cgi-bin/carddisp.pl?gene=MMP13
ICAM1	Intercellular Adhesion Molecule 1	Protein Coding	P05362	63	GC19P151796	16.454402923584	https://www.genecards.org/cgi-bin/carddisp.pl?gene=ICAM1
RBP4	Retinol Binding Protein 4	Protein Coding	P02753	58	GC10M093591	16.4109954833984	https://www.genecards.org/cgi-bin/carddisp.pl?gene=RBP4
KMT2A	Lysine Methyltransferase 2A	Protein Coding	Q03164	60	GC11P118436	16.3811	https://www.genecards.org/cgi-bin/carddisp.pl?gene=KMT2A
AGK	Acylglycerol Kinase	Protein Coding	Q53H12	53	GC07P141551	16.3736038208008	https://www.genecards.org/cgi-bin/carddisp.pl?gene=AGK
CD40LG	CD40 Ligand	Protein Coding	P29965	62	GC0XP136649	16.3563632965088	https://www.genecards.org/cgi-bin/carddisp.pl?gene=CD40LG
TRPV4	Transient Receptor Potential Cation Channel Subfamily V Member 4	Protein Coding	Q9HBA0	61	GC12M109783	16.3385543823242	https://www.genecards.org/cgi-bin/carddisp.pl?gene=TRPV4
GCG	Glucagon	Protein Coding	P01275	55	GC02M162142	16.3379592895508	https://www.genecards.org/cgi-bin/carddisp.pl?gene=GCG
FLNA	Filamin A	Protein Coding	P21333	62	GC0XM154348	16.3209838867188	https://www.genecards.org/cgi-bin/carddisp.pl?gene=FLNA
CLCN5	Chloride Voltage-Gated Channel 5	Protein Coding	P51795	57	GC0XP049922	16.3199729919434	https://www.genecards.org/cgi-bin/carddisp.pl?gene=CLCN5
ATP7B	ATPase Copper Transporting Beta	Protein Coding	P35670	61	GC13M051930	16.3137912750244	https://www.genecards.org/cgi-bin/carddisp.pl?gene=ATP7B
LPA	Lipoprotein(A)	Protein Coding	P08519	55	GC06M160531	16.3107070922852	https://www.genecards.org/cgi-bin/carddisp.pl?gene=LPA
CST3	Cystatin C	Protein Coding	P01034	56	GC20M024204	16.303539276123	https://www.genecards.org/cgi-bin/carddisp.pl?gene=CST3
SREBF1	Sterol Regulatory Element Binding Transcription Factor 1	Protein Coding	P36956	61	GC17M017810	16.291389465332	https://www.genecards.org/cgi-bin/carddisp.pl?gene=SREBF1
CD44	CD44 Molecule (IN Blood Group)	Protein Coding	P16070	61	GC11P035139	16.2866687774658	https://www.genecards.org/cgi-bin/carddisp.pl?gene=CD44
VWF	Von Willebrand Factor	Protein Coding	P04275	61	GC12M035631	16.2452297210693	https://www.genecards.org/cgi-bin/carddisp.pl?gene=VWF
AHCY	Adenosylhomocysteinase	Protein Coding	P23526	61	GC20M036781	16.2378349304199	https://www.genecards.org/cgi-bin/carddisp.pl?gene=AHCY
PDZK1	PDZ Domain Containing 1	Protein Coding	Q5T2W1	52	GC01M145670	16.2333679199219	https://www.genecards.org/cgi-bin/carddisp.pl?gene=PDZK1
NR3C1	Nuclear Receptor Subfamily 3 Group C Member 1	Protein Coding	P04150	62	GC05M143277	16.2299003601074	https://www.genecards.org/cgi-bin/carddisp.pl?gene=NR3C1
KYNU	Kynureninase	Protein Coding	Q16719	61	GC02P142877	16.2088584899902	https://www.genecards.org/cgi-bin/carddisp.pl?gene=KYNU
TLR2	Toll Like Receptor 2	Protein Coding	O60603	65	GC04P153684	16.1605339050293	https://www.genecards.org/cgi-bin/carddisp.pl?gene=TLR2
CASP9	Caspase 9	Protein Coding	P55211	61	GC01M022575	16.1389675140381	https://www.genecards.org/cgi-bin/carddisp.pl?gene=CASP9
IL4I1	Interleukin 4 Induced 1	Protein Coding	Q96RQ9	49	GC19M109062	16.1350784301758	https://www.genecards.org/cgi-bin/carddisp.pl?gene=IL4I1
MAPK3	Mitogen-Activated Protein Kinase 3	Protein Coding	P27361	62	GC16M051076	16.1287746429443	https://www.genecards.org/cgi-bin/carddisp.pl?gene=MAPK3
IFNA1	Interferon Alpha 1	Protein Coding	P01562	51	GC09P021955	16.1094455718994	https://www.genecards.org/cgi-bin/carddisp.pl?gene=IFNA1
SMAD3	SMAD Family Member 3	Protein Coding	P84022	66	GC15P067063	16.0990333557129	https://www.genecards.org/cgi-bin/carddisp.pl?gene=SMAD3
SNCA	Synuclein Alpha	Protein Coding	P37840	65	GC04M089724	16.0425186157227	https://www.genecards.org/cgi-bin/carddisp.pl?gene=SNCA
SOX9	SRY-Box Transcription Factor 9	Protein Coding	P48436	58	GC17P072121	16.0381889343262	https://www.genecards.org/cgi-bin/carddisp.pl?gene=SOX9
EIF2AK3	Eukaryotic Translation Initiation Factor 2 Alpha Kinase 3	Protein Coding	Q9NZJ5	63	GC02M088556	15.9985189437866	https://www.genecards.org/cgi-bin/carddisp.pl?gene=EIF2AK3
VEGFA	Vascular Endothelial Growth Factor A	Protein Coding	P15692	61	GC06P043770	15.9841384887695	https://www.genecards.org/cgi-bin/carddisp.pl?gene=VEGFA
HIF1A	Hypoxia Inducible Factor 1 Subunit Alpha	Protein Coding	Q16665	61	GC14P061695	15.967022895813	https://www.genecards.org/cgi-bin/carddisp.pl?gene=HIF1A
DARS2	Aspartyl-TRNA Synthetase 2, Mitochondrial	Protein Coding	Q6PI48	55	GC01P173824	15.9190769195557	https://www.genecards.org/cgi-bin/carddisp.pl?gene=DARS2
SLCO1A2	Solute Carrier Organic Anion Transporter Family Member 1A2	Protein Coding	P46721	51	GC12M021264	15.9096508026123	https://www.genecards.org/cgi-bin/carddisp.pl?gene=SLCO1A2
FN1	Fibronectin 1	Protein Coding	P02751	63	GC02M215360	15.8820991516113	https://www.genecards.org/cgi-bin/carddisp.pl?gene=FN1
HCFC1	Host Cell Factor C1	Protein Coding	P51610	59	GC0XM153947	15.8362131118774	https://www.genecards.org/cgi-bin/carddisp.pl?gene=HCFC1
TNFRSF11A	TNF Receptor Superfamily Member 11a	Protein Coding	Q9Y6Q6	59	GC18P062325	15.808895111084	https://www.genecards.org/cgi-bin/carddisp.pl?gene=TNFRSF11A
SLC12A1	Solute Carrier Family 12 Member 1	Protein Coding	Q13621	61	GC15P193041	15.8064193725586	https://www.genecards.org/cgi-bin/carddisp.pl?gene=SLC12A1
ACSM2B	Acyl-CoA Synthetase Medium Chain Family Member 2B	Protein Coding	Q68CK6	41	GC16M050526	15.7995357513428	https://www.genecards.org/cgi-bin/carddisp.pl?gene=ACSM2B
CDKN1A	Cyclin Dependent Kinase Inhibitor 1A	Protein Coding	P38936	63	GC06P182020	15.7926616668701	https://www.genecards.org/cgi-bin/carddisp.pl?gene=CDKN1A
EDN1	Endothelin 1	Protein Coding	P05305	61	GC06P012910	15.7777042388916	https://www.genecards.org/cgi-bin/carddisp.pl?gene=EDN1
MAPK8	Mitogen-Activated Protein Kinase 8	Protein Coding	P45983	62	GC10P048306	15.7636384963989	https://www.genecards.org/cgi-bin/carddisp.pl?gene=MAPK8
GOT2	Glutamic-Oxaloacetic Transaminase 2	Protein Coding	P00505	60	GC16M058707	15.7093925476074	https://www.genecards.org/cgi-bin/carddisp.pl?gene=GOT2
IL18	Interleukin 18	Protein Coding	Q14116	57	GC11M112143	15.6826248168945	https://www.genecards.org/cgi-bin/carddisp.pl?gene=IL18
ELN	Elastin	Protein Coding	P15502	56	GC07P074027	15.6371145248413	https://www.genecards.org/cgi-bin/carddisp.pl?gene=ELN
TRPV1	Transient Receptor Potential Cation Channel Subfamily V Member 1	Protein Coding	Q8NER1	61	GC17M003565	15.6338024139404	https://www.genecards.org/cgi-bin/carddisp.pl?gene=TRPV1
PHGDH	Phosphoglycerate Dehydrogenase	Protein Coding	O43175	62	GC01P119724	15.6297178268433	https://www.genecards.org/cgi-bin/carddisp.pl?gene=PHGDH
HMGB1	High Mobility Group Box 1	Protein Coding	P09429	62	GC13M030456	15.6184349060059	https://www.genecards.org/cgi-bin/carddisp.pl?gene=HMGB1
SLC16A9	Solute Carrier Family 16 Member 9	Protein Coding	Q7RTY1	48	GC10M059650	15.6025037765503	https://www.genecards.org/cgi-bin/carddisp.pl?gene=SLC16A9
JAK2	Janus Kinase 2	Protein Coding	O60674	66	GC09P004985	15.5792093276978	https://www.genecards.org/cgi-bin/carddisp.pl?gene=JAK2
EZH2	Enhancer Of Zeste 2 Polycomb Repressive Complex 2 Subunit	Protein Coding	Q15910	66	GC07M148807	15.5615081787109	https://www.genecards.org/cgi-bin/carddisp.pl?gene=EZH2
NOS2	Nitric Oxide Synthase 2	Protein Coding	P35228	62	GC17M027756	15.5454273223877	https://www.genecards.org/cgi-bin/carddisp.pl?gene=NOS2
LRP2	LDL Receptor Related Protein 2	Protein Coding	P98164	61	GC02M169127	15.5115127563477	https://www.genecards.org/cgi-bin/carddisp.pl?gene=LRP2
BAX	BCL2 Associated X, Apoptosis Regulator	Protein Coding	Q07812	64	GC19P048954	15.4849290847778	https://www.genecards.org/cgi-bin/carddisp.pl?gene=BAX
APOA5	Apolipoprotein A5	Protein Coding	Q6Q788	55	GC11M116789	15.4732885360718	https://www.genecards.org/cgi-bin/carddisp.pl?gene=APOA5
DBH	Dopamine Beta-Hydroxylase	Protein Coding	P09172	64	GC09P133636	15.3978652954102	https://www.genecards.org/cgi-bin/carddisp.pl?gene=DBH
DPYD	Dihydropyrimidine Dehydrogenase	Protein Coding	Q12882	64	GC01M097015	15.3957405090332	https://www.genecards.org/cgi-bin/carddisp.pl?gene=DPYD
PTEN	Phosphatase And Tensin Homolog	Protein Coding	P60484	65	GC10P124078	15.3844814300537	https://www.genecards.org/cgi-bin/carddisp.pl?gene=PTEN
COL3A1	Collagen Type III Alpha 1 Chain	Protein Coding	P02461	61	GC02P188974	15.3770418167114	https://www.genecards.org/cgi-bin/carddisp.pl?gene=COL3A1
HBA2	Hemoglobin Subunit Alpha 2	Protein Coding	P69905	53	GC16P120096	15.3754634857178	https://www.genecards.org/cgi-bin/carddisp.pl?gene=HBA2
DNAH8	Dynein Axonemal Heavy Chain 8	Protein Coding	Q96JB1	50	GC06P182037	15.3356094360352	https://www.genecards.org/cgi-bin/carddisp.pl?gene=DNAH8
GHRL	Ghrelin And Obestatin Prepropeptide	Protein Coding	Q9UBU3	54	GC03M010285	15.323299407959	https://www.genecards.org/cgi-bin/carddisp.pl?gene=GHRL
AGXT2	Alanine--Glyoxylate Aminotransferase 2	Protein Coding	Q9BYV1	52	GC05M034998	15.3117065429688	https://www.genecards.org/cgi-bin/carddisp.pl?gene=AGXT2
AVP	Arginine Vasopressin	Protein Coding	P01185	58	GC20M003082	15.2755632400513	https://www.genecards.org/cgi-bin/carddisp.pl?gene=AVP
UPB1	Beta-Ureidopropionase 1	Protein Coding	Q9UBR1	58	GC22P024494	15.2730274200439	https://www.genecards.org/cgi-bin/carddisp.pl?gene=UPB1
TCIRG1	T Cell Immune Regulator 1, ATPase H+ Transporting V0 Subunit A3	Protein Coding	Q13488	57	GC11P108023	15.2673778533936	https://www.genecards.org/cgi-bin/carddisp.pl?gene=TCIRG1
PNLIP	Pancreatic Lipase	Protein Coding	P16233	60	GC10P116545	15.2614336013794	https://www.genecards.org/cgi-bin/carddisp.pl?gene=PNLIP
SERPINF1	Serpin Family F Member 1	Protein Coding	P36955	58	GC17P153476	15.2549514770508	https://www.genecards.org/cgi-bin/carddisp.pl?gene=SERPINF1
IMPDH2	Inosine Monophosphate Dehydrogenase 2	Protein Coding	P12268	61	GC03M054743	15.1831817626953	https://www.genecards.org/cgi-bin/carddisp.pl?gene=IMPDH2
GALNS	Galactosamine (N-Acetyl)-6-Sulfatase	Protein Coding	P34059	61	GC16M088813	15.1693210601807	https://www.genecards.org/cgi-bin/carddisp.pl?gene=GALNS
HACL1	2-Hydroxyacyl-CoA Lyase 1	Protein Coding	Q9UJ83	50	GC03M028707	15.1683568954468	https://www.genecards.org/cgi-bin/carddisp.pl?gene=HACL1
CAD	Carbamoyl-Phosphate Synthetase 2, Aspartate Transcarbamylase, And Dihydroorotase	Protein Coding	P27708	61	GC02P027217	15.1507349014282	https://www.genecards.org/cgi-bin/carddisp.pl?gene=CAD
TPH1	Tryptophan Hydroxylase 1	Protein Coding	P17752	58	GC11M018171	15.1246509552002	https://www.genecards.org/cgi-bin/carddisp.pl?gene=TPH1
BRINP3	BMP/Retinoic Acid Inducible Neural Specific 3	Protein Coding	Q76B58	42	GC01M190067	15.1121072769165	https://www.genecards.org/cgi-bin/carddisp.pl?gene=BRINP3
STAT5B	Signal Transducer And Activator Of Transcription 5B	Protein Coding	P51692	62	GC17M042199	15.1117258071899	https://www.genecards.org/cgi-bin/carddisp.pl?gene=STAT5B
SLC6A8	Solute Carrier Family 6 Member 8	Protein Coding	P48029	60	GC0XP153811	15.0754661560059	https://www.genecards.org/cgi-bin/carddisp.pl?gene=SLC6A8
SERPINC1	Serpin Family C Member 1	Protein Coding	P01008	62	GC01M175158	15.0472764968872	https://www.genecards.org/cgi-bin/carddisp.pl?gene=SERPINC1
CDKN3	Cyclin Dependent Kinase Inhibitor 3	Protein Coding	Q16667	54	GC14P058243	15.0337724685669	https://www.genecards.org/cgi-bin/carddisp.pl?gene=CDKN3
PARP1	Poly(ADP-Ribose) Polymerase 1	Protein Coding	P09874	64	GC01M226360	14.9519367218018	https://www.genecards.org/cgi-bin/carddisp.pl?gene=PARP1
SCT	Secretin	Protein Coding	P09683	47	GC11M000626	14.9249639511108	https://www.genecards.org/cgi-bin/carddisp.pl?gene=SCT
TYMS	Thymidylate Synthetase	Protein Coding	P04818	62	GC18P000657	14.9116621017456	https://www.genecards.org/cgi-bin/carddisp.pl?gene=TYMS
PCBD1	Pterin-4 Alpha-Carbinolamine Dehydratase 1	Protein Coding	P61457	57	GC10M070882	14.9011478424072	https://www.genecards.org/cgi-bin/carddisp.pl?gene=PCBD1
H19	H19 Imprinted Maternally Expressed Transcript	RNA Gene		37	GC11M001995	14.8821306228638	https://www.genecards.org/cgi-bin/carddisp.pl?gene=H19
CD4	CD4 Molecule	Protein Coding	P01730	63	GC12P006786	14.8669300079346	https://www.genecards.org/cgi-bin/carddisp.pl?gene=CD4
NGF	Nerve Growth Factor	Protein Coding	P01138	64	GC01M115285	14.8118677139282	https://www.genecards.org/cgi-bin/carddisp.pl?gene=NGF
AGL	Amylo-Alpha-1,6-Glucosidase And 4-Alpha-Glucanotransferase	Protein Coding	P35573	58	GC01P099850	14.8003053665161	https://www.genecards.org/cgi-bin/carddisp.pl?gene=AGL
APOC2	Apolipoprotein C2	Protein Coding	P02655	57	GC19P152701	14.7951259613037	https://www.genecards.org/cgi-bin/carddisp.pl?gene=APOC2
CPOX	Coproporphyrinogen Oxidase	Protein Coding	P36551	58	GC03M098576	14.7920093536377	https://www.genecards.org/cgi-bin/carddisp.pl?gene=CPOX
HSPD1	Heat Shock Protein Family D (Hsp60) Member 1	Protein Coding	P10809	61	GC02M197486	14.7749004364014	https://www.genecards.org/cgi-bin/carddisp.pl?gene=HSPD1
HAO1	Hydroxyacid Oxidase 1	Protein Coding	Q9UJM8	52	GC20M010710	14.7611131668091	https://www.genecards.org/cgi-bin/carddisp.pl?gene=HAO1
HMGCS2	3-Hydroxy-3-Methylglutaryl-CoA Synthase 2	Protein Coding	P54868	59	GC01M119747	14.7445516586304	https://www.genecards.org/cgi-bin/carddisp.pl?gene=HMGCS2
SYK	Spleen Associated Tyrosine Kinase	Protein Coding	P43405	64	GC09P106847	14.7288017272949	https://www.genecards.org/cgi-bin/carddisp.pl?gene=SYK
IGF2	Insulin Like Growth Factor 2	Protein Coding	P01344	61	GC11M015123	14.7107810974121	https://www.genecards.org/cgi-bin/carddisp.pl?gene=IGF2
TYMP	Thymidine Phosphorylase	Protein Coding	P19971	60	GC22M050525	14.7107276916504	https://www.genecards.org/cgi-bin/carddisp.pl?gene=TYMP
CREB1	CAMP Responsive Element Binding Protein 1	Protein Coding	P16220	62	GC02P207529	14.6633949279785	https://www.genecards.org/cgi-bin/carddisp.pl?gene=CREB1
PIK3CG	Phosphatidylinositol-4,5-Bisphosphate 3-Kinase Catalytic Subunit Gamma	Protein Coding	P48736	62	GC07P106865	14.6593065261841	https://www.genecards.org/cgi-bin/carddisp.pl?gene=PIK3CG
NPPB	Natriuretic Peptide B	Protein Coding	P16860	55	GC01M022466	14.6560459136963	https://www.genecards.org/cgi-bin/carddisp.pl?gene=NPPB
TNFRSF1A	TNF Receptor Superfamily Member 1A	Protein Coding	P19438	62	GC12M006328	14.6548347473145	https://www.genecards.org/cgi-bin/carddisp.pl?gene=TNFRSF1A
HP	Haptoglobin	Protein Coding	P00738	58	GC16P122099	14.6383905410767	https://www.genecards.org/cgi-bin/carddisp.pl?gene=HP
CASP1	Caspase 1	Protein Coding	P29466	61	GC11M105025	14.6037292480469	https://www.genecards.org/cgi-bin/carddisp.pl?gene=CASP1
BMP6	Bone Morphogenetic Protein 6	Protein Coding	P22004	57	GC06P007726	14.5673351287842	https://www.genecards.org/cgi-bin/carddisp.pl?gene=BMP6
IL1R1	Interleukin 1 Receptor Type 1	Protein Coding	P14778	60	GC02P102136	14.5515174865723	https://www.genecards.org/cgi-bin/carddisp.pl?gene=IL1R1
PCK1	Phosphoenolpyruvate Carboxykinase 1	Protein Coding	P35558	60	GC20P057561	14.5458364486694	https://www.genecards.org/cgi-bin/carddisp.pl?gene=PCK1
PSEN1	Presenilin 1	Protein Coding	P49768	66	GC14P073136	14.5257205963135	https://www.genecards.org/cgi-bin/carddisp.pl?gene=PSEN1
PCNA	Proliferating Cell Nuclear Antigen	Protein Coding	P12004	63	GC20M005114	14.5049257278442	https://www.genecards.org/cgi-bin/carddisp.pl?gene=PCNA
IL2	Interleukin 2	Protein Coding	P60568	58	GC04M122451	14.5034580230713	https://www.genecards.org/cgi-bin/carddisp.pl?gene=IL2
SOD2	Superoxide Dismutase 2	Protein Coding	P04179	61	GC06M159669	14.4831171035767	https://www.genecards.org/cgi-bin/carddisp.pl?gene=SOD2
AFP	Alpha Fetoprotein	Protein Coding	P02771	60	GC04P073431	14.4687252044678	https://www.genecards.org/cgi-bin/carddisp.pl?gene=AFP
SST	Somatostatin	Protein Coding	P61278	54	GC03M187668	14.4659719467163	https://www.genecards.org/cgi-bin/carddisp.pl?gene=SST
TMEM70	Transmembrane Protein 70	Protein Coding	Q9BUB7	51	GC08P073972	14.4434223175049	https://www.genecards.org/cgi-bin/carddisp.pl?gene=TMEM70
KCNQ1	Potassium Voltage-Gated Channel Subfamily Q Member 1	Protein Coding	P51787	62	GC11P002444	14.4141445159912	https://www.genecards.org/cgi-bin/carddisp.pl?gene=KCNQ1
DGUOK	Deoxyguanosine Kinase	Protein Coding	Q16854	56	GC02P073926	14.3909530639648	https://www.genecards.org/cgi-bin/carddisp.pl?gene=DGUOK
CSF3	Colony Stimulating Factor 3	Protein Coding	P09919	55	GC17P040015	14.3908338546753	https://www.genecards.org/cgi-bin/carddisp.pl?gene=CSF3
ATIC	5-Aminoimidazole-4-Carboxamide Ribonucleotide Formyltransferase/IMP Cyclohydrolase	Protein Coding	P31939	58	GC02P215311	14.3242874145508	https://www.genecards.org/cgi-bin/carddisp.pl?gene=ATIC
GAPDH	Glyceraldehyde-3-Phosphate Dehydrogenase	Protein Coding	P04406	64	GC12P074057	14.3096971511841	https://www.genecards.org/cgi-bin/carddisp.pl?gene=GAPDH
TCN2	Transcobalamin 2	Protein Coding	P20062	55	GC22P091923	14.3071451187134	https://www.genecards.org/cgi-bin/carddisp.pl?gene=TCN2
MCOLN1	Mucolipin TRP Cation Channel 1	Protein Coding	Q9GZU1	56	GC19P151636	14.2870149612427	https://www.genecards.org/cgi-bin/carddisp.pl?gene=MCOLN1
SLC2A2	Solute Carrier Family 2 Member 2	Protein Coding	P11168	63	GC03M171024	14.2831735610962	https://www.genecards.org/cgi-bin/carddisp.pl?gene=SLC2A2
IL1A	Interleukin 1 Alpha	Protein Coding	P01583	58	GC02M112773	14.2646217346191	https://www.genecards.org/cgi-bin/carddisp.pl?gene=IL1A
GUCY2D	Guanylate Cyclase 2D, Retinal	Protein Coding	Q02846	58	GC17P008002	14.2633981704712	https://www.genecards.org/cgi-bin/carddisp.pl?gene=GUCY2D
SRD5A2	Steroid 5 Alpha-Reductase 2	Protein Coding	P31213	55	GC02M031522	14.2521352767944	https://www.genecards.org/cgi-bin/carddisp.pl?gene=SRD5A2
SLC19A2	Solute Carrier Family 19 Member 2	Protein Coding	O60779	57	GC01M169463	14.2425804138184	https://www.genecards.org/cgi-bin/carddisp.pl?gene=SLC19A2
VCAM1	Vascular Cell Adhesion Molecule 1	Protein Coding	P19320	58	GC01P100719	14.2119464874268	https://www.genecards.org/cgi-bin/carddisp.pl?gene=VCAM1
HGF	Hepatocyte Growth Factor	Protein Coding	P14210	65	GC07M081699	14.2002582550049	https://www.genecards.org/cgi-bin/carddisp.pl?gene=HGF
ABCB7	ATP Binding Cassette Subfamily B Member 7	Protein Coding	O75027	57	GC0XM075053	14.1972255706787	https://www.genecards.org/cgi-bin/carddisp.pl?gene=ABCB7
SELE	Selectin E	Protein Coding	P16581	57	GC01M169722	14.1785154342651	https://www.genecards.org/cgi-bin/carddisp.pl?gene=SELE
IL2RA	Interleukin 2 Receptor Subunit Alpha	Protein Coding	P01589	63	GC10M006010	14.1721630096436	https://www.genecards.org/cgi-bin/carddisp.pl?gene=IL2RA
NFKB1	Nuclear Factor Kappa B Subunit 1	Protein Coding	P19838	66	GC04P102501	14.1595525741577	https://www.genecards.org/cgi-bin/carddisp.pl?gene=NFKB1
RPLP0	Ribosomal Protein Lateral Stalk Subunit P0	Protein Coding	P05388	55	GC12M120196	14.1472101211548	https://www.genecards.org/cgi-bin/carddisp.pl?gene=RPLP0
TPO	Thyroid Peroxidase	Protein Coding	P07202	61	GC02P001374	14.1352758407593	https://www.genecards.org/cgi-bin/carddisp.pl?gene=TPO
LRP5	LDL Receptor Related Protein 5	Protein Coding	O75197	62	GC11P068298	14.1332111358643	https://www.genecards.org/cgi-bin/carddisp.pl?gene=LRP5
CANT1	Calcium Activated Nucleotidase 1	Protein Coding	Q8WVQ1	57	GC17M098152	14.1310710906982	https://www.genecards.org/cgi-bin/carddisp.pl?gene=CANT1
CDH1	Cadherin 1	Protein Coding	P12830	62	GC16P068737	14.1222438812256	https://www.genecards.org/cgi-bin/carddisp.pl?gene=CDH1
SLC23A1	Solute Carrier Family 23 Member 1	Protein Coding	Q9UHI7	50	GC05M139367	14.1186122894287	https://www.genecards.org/cgi-bin/carddisp.pl?gene=SLC23A1
PPAT	Phosphoribosyl Pyrophosphate Amidotransferase	Protein Coding	Q06203	56	GC04M056393	14.0980253219604	https://www.genecards.org/cgi-bin/carddisp.pl?gene=PPAT
SLC22A13	Solute Carrier Family 22 Member 13	Protein Coding	Q9Y226	50	GC03P038265	14.0961332321167	https://www.genecards.org/cgi-bin/carddisp.pl?gene=SLC22A13
KIT	KIT Proto-Oncogene, Receptor Tyrosine Kinase	Protein Coding	P10721	66	GC04P054657	14.0791969299316	https://www.genecards.org/cgi-bin/carddisp.pl?gene=KIT
HFE	Homeostatic Iron Regulator	Protein Coding	Q30201	58	GC06P026087	14.070764541626	https://www.genecards.org/cgi-bin/carddisp.pl?gene=HFE
ENO2	Enolase 2	Protein Coding	P09104	60	GC12P006913	14.0566177368164	https://www.genecards.org/cgi-bin/carddisp.pl?gene=ENO2
CFH	Complement Factor H	Protein Coding	P08603	60	GC01P196621	14.0129013061523	https://www.genecards.org/cgi-bin/carddisp.pl?gene=CFH
CSN1S1	Casein Alpha S1	Protein Coding	P47710	50	GC04P070102	14.0110750198364	https://www.genecards.org/cgi-bin/carddisp.pl?gene=CSN1S1
SOD2-OT1	SOD2 Overlapping Transcript 1	RNA Gene		20	GC06M159772	13.9978170394897	https://www.genecards.org/cgi-bin/carddisp.pl?gene=SOD2-OT1
CDKN2A	Cyclin Dependent Kinase Inhibitor 2A	Protein Coding	Q8N726	64	GC09M021967	13.9841651916504	https://www.genecards.org/cgi-bin/carddisp.pl?gene=CDKN2A
CYP11A1	Cytochrome P450 Family 11 Subfamily A Member 1	Protein Coding	P05108	62	GC15M074337	13.9773769378662	https://www.genecards.org/cgi-bin/carddisp.pl?gene=CYP11A1
AGTR1	Angiotensin II Receptor Type 1	Protein Coding	P30556	65	GC03P148697	13.9761295318604	https://www.genecards.org/cgi-bin/carddisp.pl?gene=AGTR1
BRCA2	BRCA2 DNA Repair Associated	Protein Coding	P51587	61	GC13P032315	13.9475812911987	https://www.genecards.org/cgi-bin/carddisp.pl?gene=BRCA2
HLA-DQB1	Major Histocompatibility Complex, Class II, DQ Beta 1	Protein Coding	P01920	57	GC06M106540	13.9358177185059	https://www.genecards.org/cgi-bin/carddisp.pl?gene=HLA-DQB1
RAI14	Retinoic Acid Induced 14	Protein Coding	Q9P0K7	47	GC05P034656	13.908013343811	https://www.genecards.org/cgi-bin/carddisp.pl?gene=RAI14
LOC107133510	Origin Of Replication At HBB	Functional Element		10	GC11P005222	13.905571937561	https://www.genecards.org/cgi-bin/carddisp.pl?gene=LOC107133510
NOTCH2	Notch Receptor 2	Protein Coding	Q04721	65	GC01M119911	13.9005451202393	https://www.genecards.org/cgi-bin/carddisp.pl?gene=NOTCH2
IFT140	Intraflagellar Transport 140	Protein Coding	Q96RY7	52	GC16M049799	13.9002704620361	https://www.genecards.org/cgi-bin/carddisp.pl?gene=IFT140
ADRB3	Adrenoceptor Beta 3	Protein Coding	P13945	55	GC08M037962	13.8813171386719	https://www.genecards.org/cgi-bin/carddisp.pl?gene=ADRB3
AMBP	Alpha-1-Microglobulin/Bikunin Precursor	Protein Coding	P02760	57	GC09M114060	13.8701028823853	https://www.genecards.org/cgi-bin/carddisp.pl?gene=AMBP
AKR1B1	Aldo-Keto Reductase Family 1 Member B	Protein Coding	P15121	59	GC07M134442	13.847806930542	https://www.genecards.org/cgi-bin/carddisp.pl?gene=AKR1B1
KNG1	Kininogen 1	Protein Coding	P01042	61	GC03P186717	13.8476753234863	https://www.genecards.org/cgi-bin/carddisp.pl?gene=KNG1
NTRK1	Neurotrophic Receptor Tyrosine Kinase 1	Protein Coding	P04629	62	GC01P156815	13.8449382781982	https://www.genecards.org/cgi-bin/carddisp.pl?gene=NTRK1
PKD2	Polycystin 2, Transient Receptor Potential Cation Channel	Protein Coding	Q13563	61	GC04P088007	13.8339052200317	https://www.genecards.org/cgi-bin/carddisp.pl?gene=PKD2
TSHR	Thyroid Stimulating Hormone Receptor	Protein Coding	P16473	61	GC14P080954	13.8176822662354	https://www.genecards.org/cgi-bin/carddisp.pl?gene=TSHR
ALPP	Alkaline Phosphatase, Placental	Protein Coding	P05187	57	GC02P232378	13.7829723358154	https://www.genecards.org/cgi-bin/carddisp.pl?gene=ALPP
ALDOB	Aldolase, Fructose-Bisphosphate B	Protein Coding	P05062	59	GC09M101420	13.7484216690063	https://www.genecards.org/cgi-bin/carddisp.pl?gene=ALDOB
IDO1	Indoleamine 2,3-Dioxygenase 1	Protein Coding	P14902	59	GC08P044830	13.7434577941895	https://www.genecards.org/cgi-bin/carddisp.pl?gene=IDO1
ADCY10	Adenylate Cyclase 10	Protein Coding	Q96PN6	56	GC01M167809	13.7309732437134	https://www.genecards.org/cgi-bin/carddisp.pl?gene=ADCY10
FLAD1	Flavin Adenine Dinucleotide Synthetase 1	Protein Coding	Q8NFF5	52	GC01P154983	13.7065887451172	https://www.genecards.org/cgi-bin/carddisp.pl?gene=FLAD1
LEPQTL1	Leptin, Serum Levels Of	Genetic Locus		10	GC02U903086	13.7047309875488	https://www.genecards.org/cgi-bin/carddisp.pl?gene=LEPQTL1
MMP1	Matrix Metallopeptidase 1	Protein Coding	P03956	62	GC11M140392	13.6893215179443	https://www.genecards.org/cgi-bin/carddisp.pl?gene=MMP1
TERT	Telomerase Reverse Transcriptase	Protein Coding	O14746	64	GC05M001253	13.6617860794067	https://www.genecards.org/cgi-bin/carddisp.pl?gene=TERT
GCSH	Glycine Cleavage System Protein H	Protein Coding	P23434	54	GC16M081081	13.6573085784912	https://www.genecards.org/cgi-bin/carddisp.pl?gene=GCSH
BCL2L1	BCL2 Like 1	Protein Coding	Q07817	62	GC20M031664	13.6510934829712	https://www.genecards.org/cgi-bin/carddisp.pl?gene=BCL2L1
PLAT	Plasminogen Activator, Tissue Type	Protein Coding	P00750	62	GC08M042174	13.6445388793945	https://www.genecards.org/cgi-bin/carddisp.pl?gene=PLAT
CSF2	Colony Stimulating Factor 2	Protein Coding	P04141	58	GC05P132073	13.6301918029785	https://www.genecards.org/cgi-bin/carddisp.pl?gene=CSF2
NANP	N-Acetylneuraminic Acid Phosphatase	Protein Coding	Q8TBE9	44	GC20M026182	13.6275386810303	https://www.genecards.org/cgi-bin/carddisp.pl?gene=NANP
RPS6KB1	Ribosomal Protein S6 Kinase B1	Protein Coding	P23443	63	GC17P059893	13.6216640472412	https://www.genecards.org/cgi-bin/carddisp.pl?gene=RPS6KB1
CYP2A6	Cytochrome P450 Family 2 Subfamily A Member 6	Protein Coding	P11509	58	GC19M040843	13.5830917358398	https://www.genecards.org/cgi-bin/carddisp.pl?gene=CYP2A6
SERPINA1	Serpin Family A Member 1	Protein Coding	P01009	62	GC14M094376	13.5783920288086	https://www.genecards.org/cgi-bin/carddisp.pl?gene=SERPINA1
NR1H3	Nuclear Receptor Subfamily 1 Group H Member 3	Protein Coding	Q13133	59	GC11P047248	13.5638809204102	https://www.genecards.org/cgi-bin/carddisp.pl?gene=NR1H3
ADRB2	Adrenoceptor Beta 2	Protein Coding	P07550	62	GC05P159202	13.5590896606445	https://www.genecards.org/cgi-bin/carddisp.pl?gene=ADRB2
NDUFS4	NADH:Ubiquinone Oxidoreductase Subunit S4	Protein Coding	O43181	55	GC05P053560	13.5411415100098	https://www.genecards.org/cgi-bin/carddisp.pl?gene=NDUFS4
C3	Complement C3	Protein Coding	P01024	62	GC19M006677	13.5408058166504	https://www.genecards.org/cgi-bin/carddisp.pl?gene=C3
PLAU	Plasminogen Activator, Urokinase	Protein Coding	P00749	64	GC10P073909	13.4834461212158	https://www.genecards.org/cgi-bin/carddisp.pl?gene=PLAU
SLC34A1	Solute Carrier Family 34 Member 1	Protein Coding	Q06495	57	GC05P190362	13.4355211257935	https://www.genecards.org/cgi-bin/carddisp.pl?gene=SLC34A1
ELANE	Elastase, Neutrophil Expressed	Protein Coding	P08246	64	GC19P151362	13.3964500427246	https://www.genecards.org/cgi-bin/carddisp.pl?gene=ELANE
OCRL	OCRL Inositol Polyphosphate-5-Phosphatase	Protein Coding	Q01968	58	GC0XP129539	13.3911151885986	https://www.genecards.org/cgi-bin/carddisp.pl?gene=OCRL
HBG2	Hemoglobin Subunit Gamma 2	Protein Coding	P69892	55	GC11M015239	13.3733654022217	https://www.genecards.org/cgi-bin/carddisp.pl?gene=HBG2
TG	Thyroglobulin	Protein Coding	P01266	57	GC08P132866	13.3274154663086	https://www.genecards.org/cgi-bin/carddisp.pl?gene=TG
LCK	LCK Proto-Oncogene, Src Family Tyrosine Kinase	Protein Coding	P06239	65	GC01P032251	13.2812480926514	https://www.genecards.org/cgi-bin/carddisp.pl?gene=LCK
AKR1A1	Aldo-Keto Reductase Family 1 Member A1	Protein Coding	P14550	56	GC01P045550	13.2761697769165	https://www.genecards.org/cgi-bin/carddisp.pl?gene=AKR1A1
PGM3	Phosphoglucomutase 3	Protein Coding	O95394	55	GC06M107911	13.2670106887817	https://www.genecards.org/cgi-bin/carddisp.pl?gene=PGM3
NR3C2	Nuclear Receptor Subfamily 3 Group C Member 2	Protein Coding	P08235	59	GC04M148078	13.2550582885742	https://www.genecards.org/cgi-bin/carddisp.pl?gene=NR3C2
CNR1	Cannabinoid Receptor 1	Protein Coding	P21554	59	GC06M088139	13.2245540618896	https://www.genecards.org/cgi-bin/carddisp.pl?gene=CNR1
HRH2	Histamine Receptor H2	Protein Coding	P25021	56	GC05P175678	13.2220411300659	https://www.genecards.org/cgi-bin/carddisp.pl?gene=HRH2
POMC	Proopiomelanocortin	Protein Coding	P01189	61	GC02M025160	13.2212429046631	https://www.genecards.org/cgi-bin/carddisp.pl?gene=POMC
IL4	Interleukin 4	Protein Coding	P05112	59	GC05P132673	13.2194995880127	https://www.genecards.org/cgi-bin/carddisp.pl?gene=IL4
CTSB	Cathepsin B	Protein Coding	P07858	64	GC08M011842	13.2144508361816	https://www.genecards.org/cgi-bin/carddisp.pl?gene=CTSB
ITGAM	Integrin Subunit Alpha M	Protein Coding	P11215	62	GC16P121092	13.1981582641602	https://www.genecards.org/cgi-bin/carddisp.pl?gene=ITGAM
TIMP1	TIMP Metallopeptidase Inhibitor 1	Protein Coding	P01033	57	GC0XP060812	13.1541547775269	https://www.genecards.org/cgi-bin/carddisp.pl?gene=TIMP1
HSPA8	Heat Shock Protein Family A (Hsp70) Member 8	Protein Coding	P11142	62	GC11M123057	13.1334705352783	https://www.genecards.org/cgi-bin/carddisp.pl?gene=HSPA8
CDK1	Cyclin Dependent Kinase 1	Protein Coding	P06493	60	GC10P060772	13.1255397796631	https://www.genecards.org/cgi-bin/carddisp.pl?gene=CDK1
PHEX	Phosphate Regulating Endopeptidase X-Linked	Protein Coding	P78562	55	GC0XP022032	13.1240367889404	https://www.genecards.org/cgi-bin/carddisp.pl?gene=PHEX
HNF1B	HNF1 Homeobox B	Protein Coding	P35680	55	GC17M037686	13.1054048538208	https://www.genecards.org/cgi-bin/carddisp.pl?gene=HNF1B
COMP	Cartilage Oligomeric Matrix Protein	Protein Coding	P49747	60	GC19M108410	13.0959043502808	https://www.genecards.org/cgi-bin/carddisp.pl?gene=COMP
ANXA5	Annexin A5	Protein Coding	P08758	60	GC04M121667	13.0950860977173	https://www.genecards.org/cgi-bin/carddisp.pl?gene=ANXA5
CD40	CD40 Molecule	Protein Coding	P25942	63	GC20P046118	13.0901880264282	https://www.genecards.org/cgi-bin/carddisp.pl?gene=CD40
ATP6V1B1	ATPase H+ Transporting V1 Subunit B1	Protein Coding	P15313	56	GC02P070935	13.0795440673828	https://www.genecards.org/cgi-bin/carddisp.pl?gene=ATP6V1B1
ITGB3	Integrin Subunit Beta 3	Protein Coding	P05106	65	GC17P155043	13.061315536499	https://www.genecards.org/cgi-bin/carddisp.pl?gene=ITGB3
CDK4	Cyclin Dependent Kinase 4	Protein Coding	P11802	67	GC12M060483	13.0326910018921	https://www.genecards.org/cgi-bin/carddisp.pl?gene=CDK4
SLC23A2	Solute Carrier Family 23 Member 2	Protein Coding	Q9UGH3	51	GC20M004852	13.0190029144287	https://www.genecards.org/cgi-bin/carddisp.pl?gene=SLC23A2
MYH7	Myosin Heavy Chain 7	Protein Coding	P12883	60	GC14M023412	13.0118942260742	https://www.genecards.org/cgi-bin/carddisp.pl?gene=MYH7
SLC34A3	Solute Carrier Family 34 Member 3	Protein Coding	Q8N130	53	GC09P153356	12.9996461868286	https://www.genecards.org/cgi-bin/carddisp.pl?gene=SLC34A3
PRKACA	Protein Kinase CAMP-Activated Catalytic Subunit Alpha	Protein Coding	P17612	65	GC19M108254	12.9751005172729	https://www.genecards.org/cgi-bin/carddisp.pl?gene=PRKACA
ADK	Adenosine Kinase	Protein Coding	P55263	63	GC10P075949	12.9714107513428	https://www.genecards.org/cgi-bin/carddisp.pl?gene=ADK
TXN	Thioredoxin	Protein Coding	P10599	59	GC09M110243	12.9514856338501	https://www.genecards.org/cgi-bin/carddisp.pl?gene=TXN
HOGA1	4-Hydroxy-2-Oxoglutarate Aldolase 1	Protein Coding	Q86XE5	52	GC10P124264	12.947395324707	https://www.genecards.org/cgi-bin/carddisp.pl?gene=HOGA1
NFKBIA	NFKB Inhibitor Alpha	Protein Coding	P25963	64	GC14M035401	12.8813676834106	https://www.genecards.org/cgi-bin/carddisp.pl?gene=NFKBIA
APOA4	Apolipoprotein A4	Protein Coding	P06727	55	GC11M116820	12.8729734420776	https://www.genecards.org/cgi-bin/carddisp.pl?gene=APOA4
SERPINH1	Serpin Family H Member 1	Protein Coding	P50454	60	GC11P075562	12.8518476486206	https://www.genecards.org/cgi-bin/carddisp.pl?gene=SERPINH1
SELP	Selectin P	Protein Coding	P16109	59	GC01M169558	12.8180675506592	https://www.genecards.org/cgi-bin/carddisp.pl?gene=SELP
LOC106099062	HBB Recombination Region	Functional Element		10	GC11P020459	12.8088722229004	https://www.genecards.org/cgi-bin/carddisp.pl?gene=LOC106099062
MAPK10	Mitogen-Activated Protein Kinase 10	Protein Coding	P53779	60	GC04M085990	12.8062028884888	https://www.genecards.org/cgi-bin/carddisp.pl?gene=MAPK10
S100B	S100 Calcium Binding Protein B	Protein Coding	P04271	58	GC21M054960	12.7998027801514	https://www.genecards.org/cgi-bin/carddisp.pl?gene=S100B
EIF2S1	Eukaryotic Translation Initiation Factor 2 Subunit Alpha	Protein Coding	P05198	58	GC14P067359	12.7942371368408	https://www.genecards.org/cgi-bin/carddisp.pl?gene=EIF2S1
LPO	Lactoperoxidase	Protein Coding	P22079	54	GC17P058218	12.790093421936	https://www.genecards.org/cgi-bin/carddisp.pl?gene=LPO
GCK	Glucokinase	Protein Coding	P35557	62	GC07M045688	12.7832975387573	https://www.genecards.org/cgi-bin/carddisp.pl?gene=GCK
TPI1	Triosephosphate Isomerase 1	Protein Coding	P60174	60	GC12P006867	12.7682952880859	https://www.genecards.org/cgi-bin/carddisp.pl?gene=TPI1
MT-TL1	Mitochondrially Encoded TRNA-Leu (UUA/G) 1	RNA Gene		25	GCMTP003232	12.7608919143677	https://www.genecards.org/cgi-bin/carddisp.pl?gene=MT-TL1
ACE2	Angiotensin Converting Enzyme 2	Protein Coding	Q9BYF1	62	GC0XM015494	12.7549629211426	https://www.genecards.org/cgi-bin/carddisp.pl?gene=ACE2
SOAT1	Sterol O-Acyltransferase 1	Protein Coding	P35610	56	GC01P179320	12.7544775009155	https://www.genecards.org/cgi-bin/carddisp.pl?gene=SOAT1
TFAP2A	Transcription Factor AP-2 Alpha	Protein Coding	P05549	60	GC06M010393	12.7227964401245	https://www.genecards.org/cgi-bin/carddisp.pl?gene=TFAP2A
MT-ND1	Mitochondrially Encoded NADH:Ubiquinone Oxidoreductase Core Subunit 1	Protein Coding	P03886	47	GCMTP003309	12.7225551605225	https://www.genecards.org/cgi-bin/carddisp.pl?gene=MT-ND1
MSMB	Microseminoprotein Beta	Protein Coding	P08118	52	GC10M046033	12.7106990814209	https://www.genecards.org/cgi-bin/carddisp.pl?gene=MSMB
AOX1	Aldehyde Oxidase 1	Protein Coding	Q06278	56	GC02P200585	12.7047538757324	https://www.genecards.org/cgi-bin/carddisp.pl?gene=AOX1
FBXL4	F-Box And Leucine Rich Repeat Protein 4	Protein Coding	Q9UKA2	51	GC06M098868	12.6880779266357	https://www.genecards.org/cgi-bin/carddisp.pl?gene=FBXL4
PIK3C2A	Phosphatidylinositol-4-Phosphate 3-Kinase Catalytic Subunit Type 2 Alpha	Protein Coding	O00443	60	GC11M018151	12.6854467391968	https://www.genecards.org/cgi-bin/carddisp.pl?gene=PIK3C2A
SLC2A9-AS1	SLC2A9 Antisense RNA 1	RNA Gene		12	GC04P009988	12.6781177520752	https://www.genecards.org/cgi-bin/carddisp.pl?gene=SLC2A9-AS1
NADK2	NAD Kinase 2, Mitochondrial	Protein Coding	Q4G0N4	50	GC05M036770	12.6586236953735	https://www.genecards.org/cgi-bin/carddisp.pl?gene=NADK2
FGF19	Fibroblast Growth Factor 19	Protein Coding	O95750	57	GC11M139938	12.6515808105469	https://www.genecards.org/cgi-bin/carddisp.pl?gene=FGF19
C4A	Complement C4A (Chido/Rodgers Blood Group)	Protein Coding	P0C0L4	57	GC06P181914	12.6209144592285	https://www.genecards.org/cgi-bin/carddisp.pl?gene=C4A
HSPA5	Heat Shock Protein Family A (Hsp70) Member 5	Protein Coding	P11021	61	GC09M125234	12.6124658584595	https://www.genecards.org/cgi-bin/carddisp.pl?gene=HSPA5
LCN2	Lipocalin 2	Protein Coding	P80188	58	GC09P128149	12.5929622650146	https://www.genecards.org/cgi-bin/carddisp.pl?gene=LCN2
MPV17	Mitochondrial Inner Membrane Protein MPV17	Protein Coding	P39210	53	GC02M027309	12.5644998550415	https://www.genecards.org/cgi-bin/carddisp.pl?gene=MPV17
GLI3	GLI Family Zinc Finger 3	Protein Coding	P10071	62	GC07M041960	12.5519132614136	https://www.genecards.org/cgi-bin/carddisp.pl?gene=GLI3
IFNA2	Interferon Alpha 2	Protein Coding	P01563	56	GC09M021384	12.5097436904907	https://www.genecards.org/cgi-bin/carddisp.pl?gene=IFNA2
SI	Sucrase-Isomaltase	Protein Coding	P14410	58	GC03M164978	12.5016088485718	https://www.genecards.org/cgi-bin/carddisp.pl?gene=SI
KLK3	Kallikrein Related Peptidase 3	Protein Coding	P07288	60	GC19P050854	12.5009479522705	https://www.genecards.org/cgi-bin/carddisp.pl?gene=KLK3
PRNP	Prion Protein (Kanno Blood Group)	Protein Coding	F7VJQ1	61	GC20P004686	12.4820680618286	https://www.genecards.org/cgi-bin/carddisp.pl?gene=PRNP
F3	Coagulation Factor III, Tissue Factor	Protein Coding	P13726	58	GC01M095040	12.481837272644	https://www.genecards.org/cgi-bin/carddisp.pl?gene=F3
DPYS	Dihydropyrimidinase	Protein Coding	Q14117	58	GC08M104331	12.4663553237915	https://www.genecards.org/cgi-bin/carddisp.pl?gene=DPYS
RETN	Resistin	Protein Coding	Q9HD89	55	GC19P007669	12.4602556228638	https://www.genecards.org/cgi-bin/carddisp.pl?gene=RETN
CDK2	Cyclin Dependent Kinase 2	Protein Coding	P24941	64	GC12P055966	12.4546031951904	https://www.genecards.org/cgi-bin/carddisp.pl?gene=CDK2
BMP4	Bone Morphogenetic Protein 4	Protein Coding	P12644	62	GC14M053949	12.4264087677002	https://www.genecards.org/cgi-bin/carddisp.pl?gene=BMP4
PKLR	Pyruvate Kinase L/R	Protein Coding	P30613	60	GC01M155289	12.3619108200073	https://www.genecards.org/cgi-bin/carddisp.pl?gene=PKLR
IL1RN	Interleukin 1 Receptor Antagonist	Protein Coding	P18510	62	GC02P154111	12.3583498001099	https://www.genecards.org/cgi-bin/carddisp.pl?gene=IL1RN
ENPP2	Ectonucleotide Pyrophosphatase/Phosphodiesterase 2	Protein Coding	Q13822	58	GC08M119556	12.3556070327759	https://www.genecards.org/cgi-bin/carddisp.pl?gene=ENPP2
SLC5A6	Solute Carrier Family 5 Member 6	Protein Coding	Q9Y289	57	GC02M027201	12.3326597213745	https://www.genecards.org/cgi-bin/carddisp.pl?gene=SLC5A6
SLPI	Secretory Leukocyte Peptidase Inhibitor	Protein Coding	P03973	53	GC20M045252	12.3310594558716	https://www.genecards.org/cgi-bin/carddisp.pl?gene=SLPI
PTPRC	Protein Tyrosine Phosphatase Receptor Type C	Protein Coding	P08575	65	GC01P198607	12.3295812606812	https://www.genecards.org/cgi-bin/carddisp.pl?gene=PTPRC
ASAH2	N-Acylsphingosine Amidohydrolase 2	Protein Coding	Q9NR71	54	GC10M050182	12.326322555542	https://www.genecards.org/cgi-bin/carddisp.pl?gene=ASAH2
SLC13A2	Solute Carrier Family 13 Member 2	Protein Coding	Q13183	52	GC17P028473	12.3018417358398	https://www.genecards.org/cgi-bin/carddisp.pl?gene=SLC13A2
NPPA	Natriuretic Peptide A	Protein Coding	P01160	57	GC01M022465	12.2947425842285	https://www.genecards.org/cgi-bin/carddisp.pl?gene=NPPA
CIITA	Class II Major Histocompatibility Complex Transactivator	Protein Coding	P33076	56	GC16P120364	12.2763805389404	https://www.genecards.org/cgi-bin/carddisp.pl?gene=CIITA
HSPA4	Heat Shock Protein Family A (Hsp70) Member 4	Protein Coding	P34932	55	GC05P133132	12.2635488510132	https://www.genecards.org/cgi-bin/carddisp.pl?gene=HSPA4
MT-ND5	Mitochondrially Encoded NADH:Ubiquinone Oxidoreductase Core Subunit 5	Protein Coding	P03915	45	GCMTP012339	12.2361946105957	https://www.genecards.org/cgi-bin/carddisp.pl?gene=MT-ND5
PRKCD	Protein Kinase C Delta	Protein Coding	Q05655	65	GC03P053156	12.226842880249	https://www.genecards.org/cgi-bin/carddisp.pl?gene=PRKCD
GPX3	Glutathione Peroxidase 3	Protein Coding	P22352	54	GC05P159401	12.2041931152344	https://www.genecards.org/cgi-bin/carddisp.pl?gene=GPX3
JAG1	Jagged Canonical Notch Ligand 1	Protein Coding	P78504	63	GC20M010637	12.2015361785889	https://www.genecards.org/cgi-bin/carddisp.pl?gene=JAG1
MDM2	MDM2 Proto-Oncogene	Protein Coding	Q00987	67	GC12P068808	12.1784753799438	https://www.genecards.org/cgi-bin/carddisp.pl?gene=MDM2
GSK3B	Glycogen Synthase Kinase 3 Beta	Protein Coding	P49841	64	GC03M119821	12.1598672866821	https://www.genecards.org/cgi-bin/carddisp.pl?gene=GSK3B
STAT1	Signal Transducer And Activator Of Transcription 1	Protein Coding	P42224	65	GC02M190908	12.1577844619751	https://www.genecards.org/cgi-bin/carddisp.pl?gene=STAT1
CLDN16	Claudin 16	Protein Coding	Q9Y5I7	52	GC03P190290	12.1490411758423	https://www.genecards.org/cgi-bin/carddisp.pl?gene=CLDN16
OXT	Oxytocin/Neurophysin I Prepropeptide	Protein Coding	P01178	50	GC20P010955	12.0962190628052	https://www.genecards.org/cgi-bin/carddisp.pl?gene=OXT
CSF1	Colony Stimulating Factor 1	Protein Coding	P09603	57	GC01P111947	12.0911550521851	https://www.genecards.org/cgi-bin/carddisp.pl?gene=CSF1
MCL1	MCL1 Apoptosis Regulator, BCL2 Family Member	Protein Coding	Q07820	62	GC01M167251	12.0753746032715	https://www.genecards.org/cgi-bin/carddisp.pl?gene=MCL1
GRIK2	Glutamate Ionotropic Receptor Kainate Type Subunit 2	Protein Coding	Q13002	62	GC06P100962	12.0712604522705	https://www.genecards.org/cgi-bin/carddisp.pl?gene=GRIK2
SLC4A4	Solute Carrier Family 4 Member 4	Protein Coding	Q9Y6R1	59	GC04P071063	12.0502595901489	https://www.genecards.org/cgi-bin/carddisp.pl?gene=SLC4A4
MAOB	Monoamine Oxidase B	Protein Coding	P27338	57	GC0XM043766	12.048623085022	https://www.genecards.org/cgi-bin/carddisp.pl?gene=MAOB
MME	Membrane Metalloendopeptidase	Protein Coding	P08473	62	GC03P155024	12.0135269165039	https://www.genecards.org/cgi-bin/carddisp.pl?gene=MME
SMARCAL1	SNF2 Related Chromatin Remodeling Annealing Helicase 1	Protein Coding	Q9NZC9	58	GC02P216412	11.9971332550049	https://www.genecards.org/cgi-bin/carddisp.pl?gene=SMARCAL1
POLR1C	RNA Polymerase I And III Subunit C	Protein Coding	O15160	55	GC06P182073	11.9925184249878	https://www.genecards.org/cgi-bin/carddisp.pl?gene=POLR1C
SLC22A2	Solute Carrier Family 22 Member 2	Protein Coding	O15244	56	GC06M160232	11.9921522140503	https://www.genecards.org/cgi-bin/carddisp.pl?gene=SLC22A2
GSTM1	Glutathione S-Transferase Mu 1	Protein Coding	P09488	55	GC01P109687	11.985725402832	https://www.genecards.org/cgi-bin/carddisp.pl?gene=GSTM1
MPL	MPL Proto-Oncogene, Thrombopoietin Receptor	Protein Coding	P40238	60	GC01P043337	11.9726095199585	https://www.genecards.org/cgi-bin/carddisp.pl?gene=MPL
DYNC2H1	Dynein Cytoplasmic 2 Heavy Chain 1	Protein Coding	Q8NCM8	52	GC11P103109	11.9716844558716	https://www.genecards.org/cgi-bin/carddisp.pl?gene=DYNC2H1
CALM1	Calmodulin 1	Protein Coding	P0DP23	58	GC14P090396	11.9693412780762	https://www.genecards.org/cgi-bin/carddisp.pl?gene=CALM1
IL3	Interleukin 3	Protein Coding	P08700	57	GC05P132060	11.9680891036987	https://www.genecards.org/cgi-bin/carddisp.pl?gene=IL3
AGT	Angiotensinogen	Protein Coding	P01019	62	GC01M230690	11.9624786376953	https://www.genecards.org/cgi-bin/carddisp.pl?gene=AGT
IL13	Interleukin 13	Protein Coding	P35225	57	GC05P132656	11.9020700454712	https://www.genecards.org/cgi-bin/carddisp.pl?gene=IL13
SIRT1	Sirtuin 1	Protein Coding	Q96EB6	62	GC10P067884	11.8920011520386	https://www.genecards.org/cgi-bin/carddisp.pl?gene=SIRT1
LDHA	Lactate Dehydrogenase A	Protein Coding	P00338	64	GC11P018394	11.8825912475586	https://www.genecards.org/cgi-bin/carddisp.pl?gene=LDHA
PKHD1	PKHD1 Ciliary IPT Domain Containing Fibrocystin/Polyductin	Protein Coding	P08F94	50	GC06M106836	11.8444347381592	https://www.genecards.org/cgi-bin/carddisp.pl?gene=PKHD1
SHC1	SHC Adaptor Protein 1	Protein Coding	P29353	57	GC01M154962	11.8417568206787	https://www.genecards.org/cgi-bin/carddisp.pl?gene=SHC1
TKT	Transketolase	Protein Coding	P29401	58	GC03M053224	11.7944145202637	https://www.genecards.org/cgi-bin/carddisp.pl?gene=TKT
NT5C3A	5'-Nucleotidase, Cytosolic IIIA	Protein Coding	Q9H0P0	57	GC07M033014	11.7937955856323	https://www.genecards.org/cgi-bin/carddisp.pl?gene=NT5C3A
RHOA	Ras Homolog Family Member A	Protein Coding	P61586	62	GC03M049359	11.7638568878174	https://www.genecards.org/cgi-bin/carddisp.pl?gene=RHOA
MEFV	MEFV Innate Immunity Regulator, Pyrin	Protein Coding	O15553	57	GC16M049968	11.7449340820313	https://www.genecards.org/cgi-bin/carddisp.pl?gene=MEFV
AQP1	Aquaporin 1 (Colton Blood Group)	Protein Coding	P29972	60	GC07P030911	11.7406415939331	https://www.genecards.org/cgi-bin/carddisp.pl?gene=AQP1
MMP3	Matrix Metallopeptidase 3	Protein Coding	P08254	62	GC11M102835	11.735987663269	https://www.genecards.org/cgi-bin/carddisp.pl?gene=MMP3
CD59	CD59 Molecule (CD59 Blood Group)	Protein Coding	P13987	59	GC11M033737	11.7310562133789	https://www.genecards.org/cgi-bin/carddisp.pl?gene=CD59
IFNB1	Interferon Beta 1	Protein Coding	P01574	55	GC09M021077	11.7234582901001	https://www.genecards.org/cgi-bin/carddisp.pl?gene=IFNB1
SRF	Serum Response Factor	Protein Coding	P11831	56	GC06P043171	11.6965646743774	https://www.genecards.org/cgi-bin/carddisp.pl?gene=SRF
MT-ND2	Mitochondrially Encoded NADH:Ubiquinone Oxidoreductase Core Subunit 2	Protein Coding	P03891	44	GCMTP004472	11.6919641494751	https://www.genecards.org/cgi-bin/carddisp.pl?gene=MT-ND2
CXCR4	C-X-C Motif Chemokine Receptor 4	Protein Coding	P61073	65	GC02M136114	11.6860151290894	https://www.genecards.org/cgi-bin/carddisp.pl?gene=CXCR4
PRL	Prolactin	Protein Coding	P01236	56	GC06M022287	11.6730623245239	https://www.genecards.org/cgi-bin/carddisp.pl?gene=PRL
ADAR	Adenosine Deaminase RNA Specific	Protein Coding	P55265	60	GC01M167413	11.6637115478516	https://www.genecards.org/cgi-bin/carddisp.pl?gene=ADAR
CALCA	Calcitonin Related Polypeptide Alpha	Protein Coding	P06881	57	GC11M014966	11.6474533081055	https://www.genecards.org/cgi-bin/carddisp.pl?gene=CALCA
CCL3	C-C Motif Chemokine Ligand 3	Protein Coding	P10147	54	GC17M036088	11.5964441299438	https://www.genecards.org/cgi-bin/carddisp.pl?gene=CCL3
KCNJ1	Potassium Inwardly Rectifying Channel Subfamily J Member 1	Protein Coding	P48048	60	GC11M140815	11.5940704345703	https://www.genecards.org/cgi-bin/carddisp.pl?gene=KCNJ1
ANPEP	Alanyl Aminopeptidase, Membrane	Protein Coding	P15144	62	GC15M089784	11.5929498672485	https://www.genecards.org/cgi-bin/carddisp.pl?gene=ANPEP
MGAM	Maltase-Glucoamylase	Protein Coding	O43451	57	GC07P167658	11.5900945663452	https://www.genecards.org/cgi-bin/carddisp.pl?gene=MGAM
HDC	Histidine Decarboxylase	Protein Coding	P19113	58	GC15M050241	11.5798044204712	https://www.genecards.org/cgi-bin/carddisp.pl?gene=HDC
CARMIL1	Capping Protein Regulator And Myosin 1 Linker 1	Protein Coding	Q5VZK9	44	GC06P025584	11.563081741333	https://www.genecards.org/cgi-bin/carddisp.pl?gene=CARMIL1
LTF	Lactotransferrin	Protein Coding	P02788	58	GC03M046435	11.556941986084	https://www.genecards.org/cgi-bin/carddisp.pl?gene=LTF
TNFSF10	TNF Superfamily Member 10	Protein Coding	P50591	58	GC03M172505	11.5475206375122	https://www.genecards.org/cgi-bin/carddisp.pl?gene=TNFSF10
PTK2	Protein Tyrosine Kinase 2	Protein Coding	Q05397	61	GC08M140657	11.535774230957	https://www.genecards.org/cgi-bin/carddisp.pl?gene=PTK2
PHKA2	Phosphorylase Kinase Regulatory Subunit Alpha 2	Protein Coding	P46019	56	GC0XM018892	11.5329570770264	https://www.genecards.org/cgi-bin/carddisp.pl?gene=PHKA2
CD22	CD22 Molecule	Protein Coding	P20273	60	GC19P035319	11.5178623199463	https://www.genecards.org/cgi-bin/carddisp.pl?gene=CD22
FASLG	Fas Ligand	Protein Coding	P48023	61	GC01P172659	11.510534286499	https://www.genecards.org/cgi-bin/carddisp.pl?gene=FASLG
SLC26A1	Solute Carrier Family 26 Member 1	Protein Coding	Q9H2B4	51	GC04M006254	11.4957408905029	https://www.genecards.org/cgi-bin/carddisp.pl?gene=SLC26A1
AVPR2	Arginine Vasopressin Receptor 2	Protein Coding	P30518	60	GC0XP153902	11.4824743270874	https://www.genecards.org/cgi-bin/carddisp.pl?gene=AVPR2
SURF1	SURF1 Cytochrome C Oxidase Assembly Factor	Protein Coding	Q15526	55	GC09M133351	11.4599361419678	https://www.genecards.org/cgi-bin/carddisp.pl?gene=SURF1
GCN1	GCN1 Activator Of EIF2AK4	Protein Coding	Q92616	45	GC12M120128	11.427695274353	https://www.genecards.org/cgi-bin/carddisp.pl?gene=GCN1
FOLR2	Folate Receptor Beta	Protein Coding	P14207	55	GC11P072216	11.3911600112915	https://www.genecards.org/cgi-bin/carddisp.pl?gene=FOLR2
PKD1	Polycystin 1, Transient Receptor Potential Channel Interacting	Protein Coding	P98161	58	GC16M049832	11.3828620910645	https://www.genecards.org/cgi-bin/carddisp.pl?gene=PKD1
ATP6V0A4	ATPase H+ Transporting V0 Subunit A4	Protein Coding	Q9HBG4	55	GC07M138801	11.3816633224487	https://www.genecards.org/cgi-bin/carddisp.pl?gene=ATP6V0A4
SCARB1	Scavenger Receptor Class B Member 1	Protein Coding	Q8WTV0	60	GC12M124776	11.3650245666504	https://www.genecards.org/cgi-bin/carddisp.pl?gene=SCARB1
BIRC5	Baculoviral IAP Repeat Containing 5	Protein Coding	O15392	58	GC17P078214	11.3619155883789	https://www.genecards.org/cgi-bin/carddisp.pl?gene=BIRC5
RUNX1	RUNX Family Transcription Factor 1	Protein Coding	Q01196	62	GC21M034787	11.3560304641724	https://www.genecards.org/cgi-bin/carddisp.pl?gene=RUNX1
PMM2	Phosphomannomutase 2	Protein Coding	O15305	58	GC16P008788	11.3545999526978	https://www.genecards.org/cgi-bin/carddisp.pl?gene=PMM2
PGR	Progesterone Receptor	Protein Coding	P06401	62	GC11M140371	11.3246459960938	https://www.genecards.org/cgi-bin/carddisp.pl?gene=PGR
WDR35	WD Repeat Domain 35	Protein Coding	Q9P2L0	52	GC02M019910	11.3130168914795	https://www.genecards.org/cgi-bin/carddisp.pl?gene=WDR35
NR5A2	Nuclear Receptor Subfamily 5 Group A Member 2	Protein Coding	O00482	57	GC01P199996	11.2736301422119	https://www.genecards.org/cgi-bin/carddisp.pl?gene=NR5A2
PTH	Parathyroid Hormone	Protein Coding	P01270	58	GC11M013492	11.2656669616699	https://www.genecards.org/cgi-bin/carddisp.pl?gene=PTH
PRDX1	Peroxiredoxin 1	Protein Coding	Q06830	62	GC01M045906	11.260106086731	https://www.genecards.org/cgi-bin/carddisp.pl?gene=PRDX1
ACVR1	Activin A Receptor Type 1	Protein Coding	Q04771	64	GC02M157736	11.2540035247803	https://www.genecards.org/cgi-bin/carddisp.pl?gene=ACVR1
LGALS1	Galectin 1	Protein Coding	P09382	56	GC22P037675	11.1884794235229	https://www.genecards.org/cgi-bin/carddisp.pl?gene=LGALS1
PACS1	Phosphofurin Acidic Cluster Sorting Protein 1	Protein Coding	Q6VY07	53	GC11P107871	11.1855812072754	https://www.genecards.org/cgi-bin/carddisp.pl?gene=PACS1
PYGL	Glycogen Phosphorylase L	Protein Coding	P06737	59	GC14M050857	11.184178352356	https://www.genecards.org/cgi-bin/carddisp.pl?gene=PYGL
ALOX5AP	Arachidonate 5-Lipoxygenase Activating Protein	Protein Coding	P20292	56	GC13P030713	11.1808681488037	https://www.genecards.org/cgi-bin/carddisp.pl?gene=ALOX5AP
COL4A5	Collagen Type IV Alpha 5 Chain	Protein Coding	P29400	57	GC0XP108439	11.1763048171997	https://www.genecards.org/cgi-bin/carddisp.pl?gene=COL4A5
NDUFS1	NADH:Ubiquinone Oxidoreductase Core Subunit S1	Protein Coding	P28331	57	GC02M206114	11.1757612228394	https://www.genecards.org/cgi-bin/carddisp.pl?gene=NDUFS1
SLC6A4	Solute Carrier Family 6 Member 4	Protein Coding	P31645	61	GC17M030194	11.1588516235352	https://www.genecards.org/cgi-bin/carddisp.pl?gene=SLC6A4
FOXP3	Forkhead Box P3	Protein Coding	Q9BZS1	59	GC0XM049250	11.1207275390625	https://www.genecards.org/cgi-bin/carddisp.pl?gene=FOXP3
DHRS9	Dehydrogenase/Reductase 9	Protein Coding	Q9BPW9	51	GC02P169064	11.1004981994629	https://www.genecards.org/cgi-bin/carddisp.pl?gene=DHRS9
ALDOA	Aldolase, Fructose-Bisphosphate A	Protein Coding	P04075	62	GC16P030064	11.0914936065674	https://www.genecards.org/cgi-bin/carddisp.pl?gene=ALDOA
KCNJ11	Potassium Inwardly Rectifying Channel Subfamily J Member 11	Protein Coding	Q14654	59	GC11M018109	11.0854167938232	https://www.genecards.org/cgi-bin/carddisp.pl?gene=KCNJ11
XPA	XPA, DNA Damage Recognition And Repair Factor	Protein Coding	P23025	58	GC09M097654	11.0746059417725	https://www.genecards.org/cgi-bin/carddisp.pl?gene=XPA
HLA-C	Major Histocompatibility Complex, Class I, C	Protein Coding	P10321	57	GC06M106435	11.0668811798096	https://www.genecards.org/cgi-bin/carddisp.pl?gene=HLA-C
CGA	Glycoprotein Hormones, Alpha Polypeptide	Protein Coding	P01215	57	GC06M087085	11.033896446228	https://www.genecards.org/cgi-bin/carddisp.pl?gene=CGA
GDF5	Growth Differentiation Factor 5	Protein Coding	P43026	57	GC20M035433	11.0323057174683	https://www.genecards.org/cgi-bin/carddisp.pl?gene=GDF5
SOD3	Superoxide Dismutase 3	Protein Coding	P08294	55	GC04P030197	11.0313510894775	https://www.genecards.org/cgi-bin/carddisp.pl?gene=SOD3
CCNA2	Cyclin A2	Protein Coding	P20248	58	GC04M121816	11.0091562271118	https://www.genecards.org/cgi-bin/carddisp.pl?gene=CCNA2
VIPAS39	VPS33B Interacting Protein, Apical-Basolateral Polarity Regulator, Spe-39 Homolog	Protein Coding	Q9H9C1	48	GC14M077426	11.0082349777222	https://www.genecards.org/cgi-bin/carddisp.pl?gene=VIPAS39
CD79A	CD79a Molecule	Protein Coding	P11912	61	GC19P041877	11.0013046264648	https://www.genecards.org/cgi-bin/carddisp.pl?gene=CD79A
CUBN	Cubilin	Protein Coding	O60494	58	GC10M016824	10.9471559524536	https://www.genecards.org/cgi-bin/carddisp.pl?gene=CUBN
NQO1	NAD(P)H Quinone Dehydrogenase 1	Protein Coding	P15559	61	GC16M069706	10.9417591094971	https://www.genecards.org/cgi-bin/carddisp.pl?gene=NQO1
TFAM	Transcription Factor A, Mitochondrial	Protein Coding	Q00059	57	GC10P058385	10.9375686645508	https://www.genecards.org/cgi-bin/carddisp.pl?gene=TFAM
RELN	Reelin	Protein Coding	P78509	57	GC07M103471	10.9358997344971	https://www.genecards.org/cgi-bin/carddisp.pl?gene=RELN
NSD1	Nuclear Receptor Binding SET Domain Protein 1	Protein Coding	Q96L73	57	GC05P190349	10.8786191940308	https://www.genecards.org/cgi-bin/carddisp.pl?gene=NSD1
CYP24A1	Cytochrome P450 Family 24 Subfamily A Member 1	Protein Coding	Q07973	59	GC20M054153	10.8470640182495	https://www.genecards.org/cgi-bin/carddisp.pl?gene=CYP24A1
SLC9A1	Solute Carrier Family 9 Member A1	Protein Coding	P19634	63	GC01M034801	10.8445701599121	https://www.genecards.org/cgi-bin/carddisp.pl?gene=SLC9A1
GNRH1	Gonadotropin Releasing Hormone 1	Protein Coding	P01148	54	GC08M025419	10.844259262085	https://www.genecards.org/cgi-bin/carddisp.pl?gene=GNRH1
ALK	ALK Receptor Tyrosine Kinase	Protein Coding	Q9UM73	64	GC02M029307	10.7746171951294	https://www.genecards.org/cgi-bin/carddisp.pl?gene=ALK
NDUFV1	NADH:Ubiquinone Oxidoreductase Core Subunit V1	Protein Coding	P49821	58	GC11P107995	10.7638187408447	https://www.genecards.org/cgi-bin/carddisp.pl?gene=NDUFV1
PLAUR	Plasminogen Activator, Urokinase Receptor	Protein Coding	Q03405	57	GC19M043646	10.7479400634766	https://www.genecards.org/cgi-bin/carddisp.pl?gene=PLAUR
MT-CO1	Mitochondrially Encoded Cytochrome C Oxidase I	Protein Coding	P00395	47	GCMTP005906	10.7222766876221	https://www.genecards.org/cgi-bin/carddisp.pl?gene=MT-CO1
KITLG	KIT Ligand	Protein Coding	P21583	60	GC12M088492	10.6869764328003	https://www.genecards.org/cgi-bin/carddisp.pl?gene=KITLG
MT-ND6	Mitochondrially Encoded NADH:Ubiquinone Oxidoreductase Core Subunit 6	Protein Coding	P03923	44	GCMTM014151	10.6760663986206	https://www.genecards.org/cgi-bin/carddisp.pl?gene=MT-ND6
SKI	SKI Proto-Oncogene	Protein Coding	P12755	57	GC01P074968	10.6717386245728	https://www.genecards.org/cgi-bin/carddisp.pl?gene=SKI
RAG1	Recombination Activating 1	Protein Coding	P15918	56	GC11P036554	10.6701850891113	https://www.genecards.org/cgi-bin/carddisp.pl?gene=RAG1
COQ2	Coenzyme Q2, Polyprenyltransferase	Protein Coding	Q96H96	53	GC04M083261	10.6691017150879	https://www.genecards.org/cgi-bin/carddisp.pl?gene=COQ2
SULT1A3	Sulfotransferase Family 1A Member 3	Protein Coding	P0DMM9	47	GC16P030199	10.6499614715576	https://www.genecards.org/cgi-bin/carddisp.pl?gene=SULT1A3
CTSG	Cathepsin G	Protein Coding	P08311	58	GC14M024573	10.6420269012451	https://www.genecards.org/cgi-bin/carddisp.pl?gene=CTSG
OLAH	Oleoyl-ACP Hydrolase	Protein Coding	Q9NV23	45	GC10P015032	10.6082553863525	https://www.genecards.org/cgi-bin/carddisp.pl?gene=OLAH
DPP4	Dipeptidyl Peptidase 4	Protein Coding	P27487	62	GC02M161992	10.6017646789551	https://www.genecards.org/cgi-bin/carddisp.pl?gene=DPP4
ITPR1	Inositol 1,4,5-Trisphosphate Receptor Type 1	Protein Coding	Q14643	62	GC03P004496	10.5965566635132	https://www.genecards.org/cgi-bin/carddisp.pl?gene=ITPR1
PDGFRB	Platelet Derived Growth Factor Receptor Beta	Protein Coding	P09619	67	GC05M150113	10.5904312133789	https://www.genecards.org/cgi-bin/carddisp.pl?gene=PDGFRB
RNASE3	Ribonuclease A Family Member 3	Protein Coding	P12724	52	GC14P020891	10.5861759185791	https://www.genecards.org/cgi-bin/carddisp.pl?gene=RNASE3
NAT2	N-Acetyltransferase 2	Protein Coding	P11245	57	GC08P018391	10.5783157348633	https://www.genecards.org/cgi-bin/carddisp.pl?gene=NAT2
PTPN6	Protein Tyrosine Phosphatase Non-Receptor Type 6	Protein Coding	P29350	62	GC12P074082	10.5712718963623	https://www.genecards.org/cgi-bin/carddisp.pl?gene=PTPN6
CKB	Creatine Kinase B	Protein Coding	P12277	57	GC14M103519	10.5701417922974	https://www.genecards.org/cgi-bin/carddisp.pl?gene=CKB
GPI	Glucose-6-Phosphate Isomerase	Protein Coding	P06744	60	GC19P034359	10.5430860519409	https://www.genecards.org/cgi-bin/carddisp.pl?gene=GPI
RRM2B	Ribonucleotide Reductase Regulatory TP53 Inducible Subunit M2B	Protein Coding	Q7LG56	61	GC08M102204	10.5248460769653	https://www.genecards.org/cgi-bin/carddisp.pl?gene=RRM2B
GP1BA	Glycoprotein Ib Platelet Subunit Alpha	Protein Coding	P07359	60	GC17P004932	10.5216274261475	https://www.genecards.org/cgi-bin/carddisp.pl?gene=GP1BA
ESR2	Estrogen Receptor 2	Protein Coding	Q92731	61	GC14M064084	10.5165071487427	https://www.genecards.org/cgi-bin/carddisp.pl?gene=ESR2
RAC1	Rac Family Small GTPase 1	Protein Coding	P63000	62	GC07P019033	10.5104198455811	https://www.genecards.org/cgi-bin/carddisp.pl?gene=RAC1
PRKACG	Protein Kinase CAMP-Activated Catalytic Subunit Gamma	Protein Coding	P22612	58	GC09M072009	10.5104150772095	https://www.genecards.org/cgi-bin/carddisp.pl?gene=PRKACG
GREB1L	GREB1 Like Retinoic Acid Receptor Coactivator	Protein Coding	Q9C091	46	GC18P021242	10.5076999664307	https://www.genecards.org/cgi-bin/carddisp.pl?gene=GREB1L
SPG21	SPG21 Abhydrolase Domain Containing, Maspardin	Protein Coding	Q9NZD8	50	GC15M064963	10.4961967468262	https://www.genecards.org/cgi-bin/carddisp.pl?gene=SPG21
CHUK	Component Of Inhibitor Of Nuclear Factor Kappa B Kinase Complex	Protein Coding	O15111	63	GC10M100597	10.4866847991943	https://www.genecards.org/cgi-bin/carddisp.pl?gene=CHUK
AIRE	Autoimmune Regulator	Protein Coding	O43918	57	GC21P044285	10.4802484512329	https://www.genecards.org/cgi-bin/carddisp.pl?gene=AIRE
RB1	RB Transcriptional Corepressor 1	Protein Coding	P06400	61	GC13P048303	10.4704208374023	https://www.genecards.org/cgi-bin/carddisp.pl?gene=RB1
PPIG	Peptidylprolyl Isomerase G	Protein Coding	Q13427	53	GC02P169584	10.4657011032104	https://www.genecards.org/cgi-bin/carddisp.pl?gene=PPIG
DGKE	Diacylglycerol Kinase Epsilon	Protein Coding	P52429	58	GC17P056834	10.4612407684326	https://www.genecards.org/cgi-bin/carddisp.pl?gene=DGKE
LYN	LYN Proto-Oncogene, Src Family Tyrosine Kinase	Protein Coding	P07948	62	GC08P055879	10.4498929977417	https://www.genecards.org/cgi-bin/carddisp.pl?gene=LYN
WDR19	WD Repeat Domain 19	Protein Coding	Q8NEZ3	50	GC04P039858	10.4031543731689	https://www.genecards.org/cgi-bin/carddisp.pl?gene=WDR19
MIF	Macrophage Migration Inhibitory Factor	Protein Coding	P14174	61	GC22P023894	10.3848924636841	https://www.genecards.org/cgi-bin/carddisp.pl?gene=MIF
FAM20A	FAM20A Golgi Associated Secretory Pathway Pseudokinase	Protein Coding	Q96MK3	51	GC17M068535	10.3785734176636	https://www.genecards.org/cgi-bin/carddisp.pl?gene=FAM20A
FANCA	FA Complementation Group A	Protein Coding	O15360	62	GC16M090299	10.3484802246094	https://www.genecards.org/cgi-bin/carddisp.pl?gene=FANCA
APOC1	Apolipoprotein C1	Protein Coding	P02654	53	GC19P044914	10.3445796966553	https://www.genecards.org/cgi-bin/carddisp.pl?gene=APOC1
MT-CO2	Mitochondrially Encoded Cytochrome C Oxidase II	Protein Coding	P00403	50	GCMTP007587	10.3427305221558	https://www.genecards.org/cgi-bin/carddisp.pl?gene=MT-CO2
HAS2	Hyaluronan Synthase 2	Protein Coding	Q92819	55	GC08M121612	10.3422975540161	https://www.genecards.org/cgi-bin/carddisp.pl?gene=HAS2
COG2	Component Of Oligomeric Golgi Complex 2	Protein Coding	Q14746	51	GC01P230642	10.3357696533203	https://www.genecards.org/cgi-bin/carddisp.pl?gene=COG2
MT-ND4	Mitochondrially Encoded NADH:Ubiquinone Oxidoreductase Core Subunit 4	Protein Coding	P03905	44	GCMTP010762	10.3323316574097	https://www.genecards.org/cgi-bin/carddisp.pl?gene=MT-ND4
PARK7	Parkinsonism Associated Deglycase	Protein Coding	Q99497	60	GC01P075179	10.3239307403564	https://www.genecards.org/cgi-bin/carddisp.pl?gene=PARK7
CHKA	Choline Kinase Alpha	Protein Coding	P35790	57	GC11M068052	10.3091583251953	https://www.genecards.org/cgi-bin/carddisp.pl?gene=CHKA
PDGFRA	Platelet Derived Growth Factor Receptor Alpha	Protein Coding	P16234	66	GC04P054229	10.3010768890381	https://www.genecards.org/cgi-bin/carddisp.pl?gene=PDGFRA
AGER	Advanced Glycosylation End-Product Specific Receptor	Protein Coding	Q15109	59	GC06M032180	10.2998332977295	https://www.genecards.org/cgi-bin/carddisp.pl?gene=AGER
MIR21	MicroRNA 21	RNA Gene		33	GC17P059841	10.2864589691162	https://www.genecards.org/cgi-bin/carddisp.pl?gene=MIR21
IL17A	Interleukin 17A	Protein Coding	Q16552	55	GC06P052186	10.2848033905029	https://www.genecards.org/cgi-bin/carddisp.pl?gene=IL17A
PSPH	Phosphoserine Phosphatase	Protein Coding	P78330	57	GC07M080509	10.2800178527832	https://www.genecards.org/cgi-bin/carddisp.pl?gene=PSPH
BSND	Barttin CLCNK Type Accessory Subunit Beta	Protein Coding	Q8WZ55	52	GC01P054998	10.2779245376587	https://www.genecards.org/cgi-bin/carddisp.pl?gene=BSND
GPT2	Glutamic--Pyruvic Transaminase 2	Protein Coding	Q8TD30	58	GC16P121343	10.2771196365356	https://www.genecards.org/cgi-bin/carddisp.pl?gene=GPT2
STK11	Serine/Threonine Kinase 11	Protein Coding	Q15831	62	GC19P001177	10.2703924179077	https://www.genecards.org/cgi-bin/carddisp.pl?gene=STK11
CD320	CD320 Molecule	Protein Coding	Q9NPF0	52	GC19M008302	10.2591	https://www.genecards.org/cgi-bin/carddisp.pl?gene=CD320
CDKN1C	Cyclin Dependent Kinase Inhibitor 1C	Protein Coding	P49918	58	GC11M015146	10.2491769790649	https://www.genecards.org/cgi-bin/carddisp.pl?gene=CDKN1C
APOH	Apolipoprotein H	Protein Coding	P02749	58	GC17M066212	10.2482290267944	https://www.genecards.org/cgi-bin/carddisp.pl?gene=APOH
XYLT1	Xylosyltransferase 1	Protein Coding	Q86Y38	57	GC16M017101	10.2101917266846	https://www.genecards.org/cgi-bin/carddisp.pl?gene=XYLT1
ITGB2	Integrin Subunit Beta 2	Protein Coding	P05107	63	GC21M044885	10.1944046020508	https://www.genecards.org/cgi-bin/carddisp.pl?gene=ITGB2
GABARAP	GABA Type A Receptor-Associated Protein	Protein Coding	O95166	54	GC17M007240	10.1931295394897	https://www.genecards.org/cgi-bin/carddisp.pl?gene=GABARAP
CD9	CD9 Molecule	Protein Coding	P21926	57	GC12P074024	10.1621618270874	https://www.genecards.org/cgi-bin/carddisp.pl?gene=CD9
IGFBP1	Insulin Like Growth Factor Binding Protein 1	Protein Coding	P08833	55	GC07P051058	10.1568183898926	https://www.genecards.org/cgi-bin/carddisp.pl?gene=IGFBP1
WT1	WT1 Transcription Factor	Protein Coding	P19544	61	GC11M032365	10.1498355865479	https://www.genecards.org/cgi-bin/carddisp.pl?gene=WT1
ECI2	Enoyl-CoA Delta Isomerase 2	Protein Coding	O75521	54	GC06M004115	10.1462993621826	https://www.genecards.org/cgi-bin/carddisp.pl?gene=ECI2
GLI2	GLI Family Zinc Finger 2	Protein Coding	P10070	61	GC02P120735	10.1324405670166	https://www.genecards.org/cgi-bin/carddisp.pl?gene=GLI2
S100A9	S100 Calcium Binding Protein A9	Protein Coding	P06702	56	GC01P153357	10.1176443099976	https://www.genecards.org/cgi-bin/carddisp.pl?gene=S100A9
GYS1	Glycogen Synthase 1	Protein Coding	P13807	62	GC19M109023	10.1162919998169	https://www.genecards.org/cgi-bin/carddisp.pl?gene=GYS1
ALMS1	ALMS1 Centrosome And Basal Body Associated Protein	Protein Coding	Q8TCU4	51	GC02P073385	10.1111717224121	https://www.genecards.org/cgi-bin/carddisp.pl?gene=ALMS1
RELA	RELA Proto-Oncogene, NF-KB Subunit	Protein Coding	Q04206	64	GC11M065653	10.1044025421143	https://www.genecards.org/cgi-bin/carddisp.pl?gene=RELA
F7	Coagulation Factor VII	Protein Coding	P08709	61	GC13P113105	10.0957727432251	https://www.genecards.org/cgi-bin/carddisp.pl?gene=F7
TGIF1	TGFB Induced Factor Homeobox 1	Protein Coding	Q15583	57	GC18P003411	10.0666913986206	https://www.genecards.org/cgi-bin/carddisp.pl?gene=TGIF1
PRKG1	Protein Kinase CGMP-Dependent 1	Protein Coding	Q13976	63	GC10P052996	10.0650663375854	https://www.genecards.org/cgi-bin/carddisp.pl?gene=PRKG1
SLC12A3	Solute Carrier Family 12 Member 3	Protein Coding	P55017	60	GC16P056865	10.0594615936279	https://www.genecards.org/cgi-bin/carddisp.pl?gene=SLC12A3
HSD11B2	Hydroxysteroid 11-Beta Dehydrogenase 2	Protein Coding	P80365	58	GC16P121870	10.0535326004028	https://www.genecards.org/cgi-bin/carddisp.pl?gene=HSD11B2
PLAAT4	Phospholipase A And Acyltransferase 4	Protein Coding	Q9UL19	45	GC11P107584	10.0503635406494	https://www.genecards.org/cgi-bin/carddisp.pl?gene=PLAAT4
CD14	CD14 Molecule	Protein Coding	P08571	58	GC05M140631	10.0487327575684	https://www.genecards.org/cgi-bin/carddisp.pl?gene=CD14
MT-TP	Mitochondrially Encoded TRNA-Pro (CCN)	RNA Gene		19	GCMTM015957	10.0422430038452	https://www.genecards.org/cgi-bin/carddisp.pl?gene=MT-TP
NPHS1	NPHS1 Adhesion Molecule, Nephrin	Protein Coding	O60500	60	GC19M035825	10.0417432785034	https://www.genecards.org/cgi-bin/carddisp.pl?gene=NPHS1
PLD1	Phospholipase D1	Protein Coding	Q13393	63	GC03M171600	10.0337171554565	https://www.genecards.org/cgi-bin/carddisp.pl?gene=PLD1
ZAP70	Zeta Chain Of T Cell Receptor Associated Protein Kinase 70	Protein Coding	P43403	64	GC02P100091	10.0130701065063	https://www.genecards.org/cgi-bin/carddisp.pl?gene=ZAP70
IL1RAPL2	Interleukin 1 Receptor Accessory Protein Like 2	Protein Coding	Q9NP60	51	GC0XP104566	10.0018520355225	https://www.genecards.org/cgi-bin/carddisp.pl?gene=IL1RAPL2
CA4	Carbonic Anhydrase 4	Protein Coding	P22748	58	GC17P060149	9.98689746856689	https://www.genecards.org/cgi-bin/carddisp.pl?gene=CA4
PRKCE	Protein Kinase C Epsilon	Protein Coding	Q02156	61	GC02P045651	9.98026943206787	https://www.genecards.org/cgi-bin/carddisp.pl?gene=PRKCE
CACNA1A	Calcium Voltage-Gated Channel Subunit Alpha1 A	Protein Coding	O00555	61	GC19M013206	9.97652816772461	https://www.genecards.org/cgi-bin/carddisp.pl?gene=CACNA1A
S100A8	S100 Calcium Binding Protein A8	Protein Coding	P05109	55	GC01M167351	9.97249317169189	https://www.genecards.org/cgi-bin/carddisp.pl?gene=S100A8
SLC9A3	Solute Carrier Family 9 Member A3	Protein Coding	P48764	60	GC05M000472	9.9648962020874	https://www.genecards.org/cgi-bin/carddisp.pl?gene=SLC9A3
ANKH	ANKH Inorganic Pyrophosphate Transport Regulator	Protein Coding	Q9HCJ1	51	GC05M014860	9.93481159210205	https://www.genecards.org/cgi-bin/carddisp.pl?gene=ANKH
ABL1	ABL Proto-Oncogene 1, Non-Receptor Tyrosine Kinase	Protein Coding	P00519	65	GC09P130713	9.93003749847412	https://www.genecards.org/cgi-bin/carddisp.pl?gene=ABL1
NAALAD2	N-Acetylated Alpha-Linked Acidic Dipeptidase 2	Protein Coding	Q9Y3Q0	50	GC11P090131	9.92632007598877	https://www.genecards.org/cgi-bin/carddisp.pl?gene=NAALAD2
CCL4	C-C Motif Chemokine Ligand 4	Protein Coding	P13236	52	GC17P036103	9.92455291748047	https://www.genecards.org/cgi-bin/carddisp.pl?gene=CCL4
CD38	CD38 Molecule	Protein Coding	P28907	59	GC04P030063	9.90207290649414	https://www.genecards.org/cgi-bin/carddisp.pl?gene=CD38
TNNT2	Troponin T2, Cardiac Type	Protein Coding	P45379	61	GC01M201359	9.89430809020996	https://www.genecards.org/cgi-bin/carddisp.pl?gene=TNNT2
SHH	Sonic Hedgehog Signaling Molecule	Protein Coding	Q15465	63	GC07M155799	9.88064956665039	https://www.genecards.org/cgi-bin/carddisp.pl?gene=SHH
KEAP1	Kelch Like ECH Associated Protein 1	Protein Coding	Q14145	61	GC19M010486	9.87242794036865	https://www.genecards.org/cgi-bin/carddisp.pl?gene=KEAP1
HK1	Hexokinase 1	Protein Coding	P19367	63	GC10P069269	9.86312580108643	https://www.genecards.org/cgi-bin/carddisp.pl?gene=HK1
PF4	Platelet Factor 4	Protein Coding	P02776	52	GC04M073980	9.84673500061035	https://www.genecards.org/cgi-bin/carddisp.pl?gene=PF4
GATA4	GATA Binding Protein 4	Protein Coding	P43694	62	GC08P011676	9.84394550323486	https://www.genecards.org/cgi-bin/carddisp.pl?gene=GATA4
PDX1	Pancreatic And Duodenal Homeobox 1	Protein Coding	P52945	59	GC13P028977	9.82506561279297	https://www.genecards.org/cgi-bin/carddisp.pl?gene=PDX1
MYB	MYB Proto-Oncogene, Transcription Factor	Protein Coding	P10242	62	GC06P135181	9.80826377868652	https://www.genecards.org/cgi-bin/carddisp.pl?gene=MYB
GATA6	GATA Binding Protein 6	Protein Coding	Q92908	60	GC18P022169	9.78608894348145	https://www.genecards.org/cgi-bin/carddisp.pl?gene=GATA6
CXCL12	C-X-C Motif Chemokine Ligand 12	Protein Coding	P48061	59	GC10M044370	9.76545143127441	https://www.genecards.org/cgi-bin/carddisp.pl?gene=CXCL12
COQ9	Coenzyme Q9	Protein Coding	O75208	54	GC16P057447	9.76069831848145	https://www.genecards.org/cgi-bin/carddisp.pl?gene=COQ9
NDUFAF5	NADH:Ubiquinone Oxidoreductase Complex Assembly Factor 5	Protein Coding	Q5TEU4	48	GC20P014067	9.73653030395508	https://www.genecards.org/cgi-bin/carddisp.pl?gene=NDUFAF5
SLC2A5	Solute Carrier Family 2 Member 5	Protein Coding	P22732	54	GC01M022399	9.72646045684814	https://www.genecards.org/cgi-bin/carddisp.pl?gene=SLC2A5
CALM3	Calmodulin 3	Protein Coding	P0DP25	55	GC19P046601	9.72389125823975	https://www.genecards.org/cgi-bin/carddisp.pl?gene=CALM3
SARS2	Seryl-TRNA Synthetase 2, Mitochondrial	Protein Coding	Q9NP81	58	GC19M108720	9.72233486175537	https://www.genecards.org/cgi-bin/carddisp.pl?gene=SARS2
LRRK2	Leucine Rich Repeat Kinase 2	Protein Coding	Q5S007	62	GC12P040196	9.71888446807861	https://www.genecards.org/cgi-bin/carddisp.pl?gene=LRRK2
NTS	Neurotensin	Protein Coding	P30990	53	GC12P085876	9.70737171173096	https://www.genecards.org/cgi-bin/carddisp.pl?gene=NTS
SETBP1	SET Binding Protein 1	Protein Coding	Q9Y6X0	54	GC18P044680	9.70554256439209	https://www.genecards.org/cgi-bin/carddisp.pl?gene=SETBP1
COL4A3	Collagen Type IV Alpha 3 Chain	Protein Coding	Q01955	58	GC02P227164	9.69189167022705	https://www.genecards.org/cgi-bin/carddisp.pl?gene=COL4A3
PDK2	Pyruvate Dehydrogenase Kinase 2	Protein Coding	Q15119	54	GC17P155120	9.68656635284424	https://www.genecards.org/cgi-bin/carddisp.pl?gene=PDK2
THRB	Thyroid Hormone Receptor Beta	Protein Coding	P10828	61	GC03M024117	9.68424510955811	https://www.genecards.org/cgi-bin/carddisp.pl?gene=THRB
MAFB	MAF BZIP Transcription Factor B	Protein Coding	Q9Y5Q3	55	GC20M040685	9.66928291320801	https://www.genecards.org/cgi-bin/carddisp.pl?gene=MAFB
PLCG2	Phospholipase C Gamma 2	Protein Coding	P16885	65	GC16P122357	9.66078853607178	https://www.genecards.org/cgi-bin/carddisp.pl?gene=PLCG2
CKM	Creatine Kinase, M-Type	Protein Coding	P06732	58	GC19M045306	9.6332836151123	https://www.genecards.org/cgi-bin/carddisp.pl?gene=CKM
EIF2AK2	Eukaryotic Translation Initiation Factor 2 Alpha Kinase 2	Protein Coding	P19525	62	GC02M037099	9.60561561584473	https://www.genecards.org/cgi-bin/carddisp.pl?gene=EIF2AK2
SLC22A7	Solute Carrier Family 22 Member 7	Protein Coding	Q9Y694	52	GC06P182068	9.57925319671631	https://www.genecards.org/cgi-bin/carddisp.pl?gene=SLC22A7
KCNJ5	Potassium Inwardly Rectifying Channel Subfamily J Member 5	Protein Coding	P48544	61	GC11P128891	9.5755558013916	https://www.genecards.org/cgi-bin/carddisp.pl?gene=KCNJ5
HBG1	Hemoglobin Subunit Gamma 1	Protein Coding	P69891	54	GC11M015238	9.57013416290283	https://www.genecards.org/cgi-bin/carddisp.pl?gene=HBG1
COL11A1	Collagen Type XI Alpha 1 Chain	Protein Coding	P12107	55	GC01M102876	9.56281852722168	https://www.genecards.org/cgi-bin/carddisp.pl?gene=COL11A1
NPHP1	Nephrocystin 1	Protein Coding	O15259	55	GC02M110122	9.56014823913574	https://www.genecards.org/cgi-bin/carddisp.pl?gene=NPHP1
NR5A1	Nuclear Receptor Subfamily 5 Group A Member 1	Protein Coding	Q13285	62	GC09M124481	9.55472183227539	https://www.genecards.org/cgi-bin/carddisp.pl?gene=NR5A1
SEC61A1	SEC61 Translocon Subunit Alpha 1	Protein Coding	P61619	54	GC03P128051	9.55221748352051	https://www.genecards.org/cgi-bin/carddisp.pl?gene=SEC61A1
CFI	Complement Factor I	Protein Coding	P05156	61	GC04M109732	9.53645	https://www.genecards.org/cgi-bin/carddisp.pl?gene=CFI
ADRA2A	Adrenoceptor Alpha 2A	Protein Coding	P08913	60	GC10P111077	9.52043914794922	https://www.genecards.org/cgi-bin/carddisp.pl?gene=ADRA2A
NHERF1	NHERF Family PDZ Scaffold Protein 1	Protein Coding	O14745	57	GC17P155557	9.50634956359863	https://www.genecards.org/cgi-bin/carddisp.pl?gene=NHERF1
FYN	FYN Proto-Oncogene, Src Family Tyrosine Kinase	Protein Coding	P06241	60	GC06M111660	9.49983692169189	https://www.genecards.org/cgi-bin/carddisp.pl?gene=FYN
SCARB2	Scavenger Receptor Class B Member 2	Protein Coding	Q14108	58	GC04M076158	9.49246311187744	https://www.genecards.org/cgi-bin/carddisp.pl?gene=SCARB2
THPO	Thrombopoietin	Protein Coding	P40225	55	GC03M184371	9.48965167999268	https://www.genecards.org/cgi-bin/carddisp.pl?gene=THPO
ALDH16A1	Aldehyde Dehydrogenase 16 Family Member A1	Protein Coding	Q8IZ83	45	GC19P049453	9.48024368286133	https://www.genecards.org/cgi-bin/carddisp.pl?gene=ALDH16A1
TNFRSF1B	TNF Receptor Superfamily Member 1B	Protein Coding	P20333	61	GC01P075466	9.47698211669922	https://www.genecards.org/cgi-bin/carddisp.pl?gene=TNFRSF1B
KCNN4	Potassium Calcium-Activated Channel Subfamily N Member 4	Protein Coding	O15554	61	GC19M108842	9.44848155975342	https://www.genecards.org/cgi-bin/carddisp.pl?gene=KCNN4
KDR	Kinase Insert Domain Receptor	Protein Coding	P35968	67	GC04M055078	9.44483757019043	https://www.genecards.org/cgi-bin/carddisp.pl?gene=KDR
CDT1	Chromatin Licensing And DNA Replication Factor 1	Protein Coding	Q9H211	55	GC16P088803	9.44284725189209	https://www.genecards.org/cgi-bin/carddisp.pl?gene=CDT1
CD46	CD46 Molecule	Protein Coding	P15529	61	GC01P207752	9.43465805053711	https://www.genecards.org/cgi-bin/carddisp.pl?gene=CD46
CLU	Clusterin	Protein Coding	P10909	60	GC08M027596	9.42375564575195	https://www.genecards.org/cgi-bin/carddisp.pl?gene=CLU
PTK2B	Protein Tyrosine Kinase 2 Beta	Protein Coding	Q14289	62	GC08P027311	9.40887451171875	https://www.genecards.org/cgi-bin/carddisp.pl?gene=PTK2B
GSTT1	Glutathione S-Transferase Theta 1	Protein Coding	P30711	44	GC22Mi00270	9.39808464050293	https://www.genecards.org/cgi-bin/carddisp.pl?gene=GSTT1
VPS45	Vacuolar Protein Sorting 45 Homolog	Protein Coding	Q9NRW7	51	GC01P176465	9.38761711120605	https://www.genecards.org/cgi-bin/carddisp.pl?gene=VPS45
VHL	Von Hippel-Lindau Tumor Suppressor	Protein Coding	P40337	60	GC03P027018	9.37849140167236	https://www.genecards.org/cgi-bin/carddisp.pl?gene=VHL
ATF2	Activating Transcription Factor 2	Protein Coding	P15336	60	GC02M175072	9.36790084838867	https://www.genecards.org/cgi-bin/carddisp.pl?gene=ATF2
NR4A1	Nuclear Receptor Subfamily 4 Group A Member 1	Protein Coding	P22736	60	GC12P052022	9.36503887176514	https://www.genecards.org/cgi-bin/carddisp.pl?gene=NR4A1
KHK	Ketohexokinase	Protein Coding	P50053	56	GC02P027086	9.34551525115967	https://www.genecards.org/cgi-bin/carddisp.pl?gene=KHK
SELENON	Selenoprotein N	Protein Coding	Q9NZV5	51	GC01P025800	9.33228302001953	https://www.genecards.org/cgi-bin/carddisp.pl?gene=SELENON
LTA	Lymphotoxin Alpha	Protein Coding	P01374	55	GC06P181891	9.33098888397217	https://www.genecards.org/cgi-bin/carddisp.pl?gene=LTA
LTBP3	Latent Transforming Growth Factor Beta Binding Protein 3	Protein Coding	Q9NS15	55	GC11M065538	9.32254695892334	https://www.genecards.org/cgi-bin/carddisp.pl?gene=LTBP3
CFLAR	CASP8 And FADD Like Apoptosis Regulator	Protein Coding	O15519	57	GC02P204749	9.32023620605469	https://www.genecards.org/cgi-bin/carddisp.pl?gene=CFLAR
NAALADL1	N-Acetylated Alpha-Linked Acidic Dipeptidase Like 1	Protein Coding	Q9UQQ1	48	GC11M065044	9.29987907409668	https://www.genecards.org/cgi-bin/carddisp.pl?gene=NAALADL1
PRPS2	Phosphoribosyl Pyrophosphate Synthetase 2	Protein Coding	P11908	54	GC0XP012791	9.29573440551758	https://www.genecards.org/cgi-bin/carddisp.pl?gene=PRPS2
SGK1	Serum/Glucocorticoid Regulated Kinase 1	Protein Coding	O00141	62	GC06M134169	9.2782039642334	https://www.genecards.org/cgi-bin/carddisp.pl?gene=SGK1
AMPD2	Adenosine Monophosphate Deaminase 2	Protein Coding	Q01433	58	GC01P109616	9.27430725097656	https://www.genecards.org/cgi-bin/carddisp.pl?gene=AMPD2
TREX1	Three Prime Repair Exonuclease 1	Protein Coding	Q9NSU2	55	GC03P064970	9.27396106719971	https://www.genecards.org/cgi-bin/carddisp.pl?gene=TREX1
IGFBP2	Insulin Like Growth Factor Binding Protein 2	Protein Coding	P18065	57	GC02P216632	9.24002742767334	https://www.genecards.org/cgi-bin/carddisp.pl?gene=IGFBP2
IFT80	Intraflagellar Transport 80	Protein Coding	Q9P2H3	50	GC03M160256	9.21126079559326	https://www.genecards.org/cgi-bin/carddisp.pl?gene=IFT80
MT-ND3	Mitochondrially Encoded NADH:Ubiquinone Oxidoreductase Core Subunit 3	Protein Coding	P03897	45	GCMTP010061	9.20746040344238	https://www.genecards.org/cgi-bin/carddisp.pl?gene=MT-ND3
ORC4	Origin Recognition Complex Subunit 4	Protein Coding	O43929	53	GC02M147930	9.20424270629883	https://www.genecards.org/cgi-bin/carddisp.pl?gene=ORC4
MPI	Mannose Phosphate Isomerase	Protein Coding	P34949	56	GC15P074890	9.20285987854004	https://www.genecards.org/cgi-bin/carddisp.pl?gene=MPI
MYH11	Myosin Heavy Chain 11	Protein Coding	P35749	59	GC16M050383	9.20138549804688	https://www.genecards.org/cgi-bin/carddisp.pl?gene=MYH11
OPRM1	Opioid Receptor Mu 1	Protein Coding	P35372	61	GC06P183705	9.19310283660889	https://www.genecards.org/cgi-bin/carddisp.pl?gene=OPRM1
ITIH4	Inter-Alpha-Trypsin Inhibitor Heavy Chain 4	Protein Coding	Q14624	55	GC03M052812	9.18477344512939	https://www.genecards.org/cgi-bin/carddisp.pl?gene=ITIH4
PHKG2	Phosphorylase Kinase Catalytic Subunit Gamma 2	Protein Coding	P15735	58	GC16P121066	9.17700099945068	https://www.genecards.org/cgi-bin/carddisp.pl?gene=PHKG2
XPC	XPC Complex Subunit, DNA Damage Recognition And Repair Factor	Protein Coding	Q01831	58	GC03M028673	9.16629028320313	https://www.genecards.org/cgi-bin/carddisp.pl?gene=XPC
PRKD1	Protein Kinase D1	Protein Coding	Q15139	62	GC14M029576	9.16082954406738	https://www.genecards.org/cgi-bin/carddisp.pl?gene=PRKD1
LGALS3	Galectin 3	Protein Coding	P17931	57	GC14P055124	9.16069412231445	https://www.genecards.org/cgi-bin/carddisp.pl?gene=LGALS3
TBX6	T-Box Transcription Factor 6	Protein Coding	O95947	52	GC16M030085	9.16023349761963	https://www.genecards.org/cgi-bin/carddisp.pl?gene=TBX6
FBP1	Fructose-Bisphosphatase 1	Protein Coding	P09467	62	GC09M094603	9.15790462493896	https://www.genecards.org/cgi-bin/carddisp.pl?gene=FBP1
MYL2	Myosin Light Chain 2	Protein Coding	P10916	61	GC12M111995	9.15437793731689	https://www.genecards.org/cgi-bin/carddisp.pl?gene=MYL2
MEN1	Menin 1	Protein Coding	O00255	59	GC11M064803	9.14676666259766	https://www.genecards.org/cgi-bin/carddisp.pl?gene=MEN1
SLC5A8	Solute Carrier Family 5 Member 8	Protein Coding	Q8N695	53	GC12M101155	9.14167499542236	https://www.genecards.org/cgi-bin/carddisp.pl?gene=SLC5A8
SPTB	Spectrin Beta, Erythrocytic	Protein Coding	P11277	54	GC14M064746	9.13053798675537	https://www.genecards.org/cgi-bin/carddisp.pl?gene=SPTB
CSF1R	Colony Stimulating Factor 1 Receptor	Protein Coding	P07333	65	GC05M150053	9.12414455413818	https://www.genecards.org/cgi-bin/carddisp.pl?gene=CSF1R
PAX2	Paired Box 2	Protein Coding	Q02962	58	GC10P100735	9.11434459686279	https://www.genecards.org/cgi-bin/carddisp.pl?gene=PAX2
LMX1B	LIM Homeobox Transcription Factor 1 Beta	Protein Coding	O60663	55	GC09P152732	9.09992504119873	https://www.genecards.org/cgi-bin/carddisp.pl?gene=LMX1B
GALNT3	Polypeptide N-Acetylgalactosaminyltransferase 3	Protein Coding	Q14435	58	GC02M165747	9.09144306182861	https://www.genecards.org/cgi-bin/carddisp.pl?gene=GALNT3
HAMP	Hepcidin Antimicrobial Peptide	Protein Coding	P81172	56	GC19P152385	9.08112716674805	https://www.genecards.org/cgi-bin/carddisp.pl?gene=HAMP
CCL11	C-C Motif Chemokine Ligand 11	Protein Coding	P51671	58	GC17P034285	9.07680702209473	https://www.genecards.org/cgi-bin/carddisp.pl?gene=CCL11
CD55	CD55 Molecule (Cromer Blood Group)	Protein Coding	P08174	62	GC01P207321	9.05751609802246	https://www.genecards.org/cgi-bin/carddisp.pl?gene=CD55
FGF21	Fibroblast Growth Factor 21	Protein Coding	Q9NSA1	52	GC19P152833	9.05113220214844	https://www.genecards.org/cgi-bin/carddisp.pl?gene=FGF21
NPHS2	NPHS2 Stomatin Family Member, Podocin	Protein Coding	Q9NP85	54	GC01M179554	9.01313018798828	https://www.genecards.org/cgi-bin/carddisp.pl?gene=NPHS2
SHBG	Sex Hormone Binding Globulin	Protein Coding	P04278	55	GC17P007613	9.00843334197998	https://www.genecards.org/cgi-bin/carddisp.pl?gene=SHBG
IL11	Interleukin 11	Protein Coding	P20809	53	GC19M055364	8.98410129547119	https://www.genecards.org/cgi-bin/carddisp.pl?gene=IL11
HDAC6	Histone Deacetylase 6	Protein Coding	Q9UBN7	66	GC0XP048801	8.98001480102539	https://www.genecards.org/cgi-bin/carddisp.pl?gene=HDAC6
NDUFAF6	NADH:Ubiquinone Oxidoreductase Complex Assembly Factor 6	Protein Coding	Q330K2	48	GC08P094895	8.97909355163574	https://www.genecards.org/cgi-bin/carddisp.pl?gene=NDUFAF6
FOXRED1	FAD Dependent Oxidoreductase Domain Containing 1	Protein Coding	Q96CU9	53	GC11P126269	8.9747896194458	https://www.genecards.org/cgi-bin/carddisp.pl?gene=FOXRED1
IL2RG	Interleukin 2 Receptor Subunit Gamma	Protein Coding	P31785	61	GC0XM071127	8.97056484222412	https://www.genecards.org/cgi-bin/carddisp.pl?gene=IL2RG
CCN2	Cellular Communication Network Factor 2	Protein Coding	P29279	58	GC06M131948	8.96012306213379	https://www.genecards.org/cgi-bin/carddisp.pl?gene=CCN2
DNAJB11	DnaJ Heat Shock Protein Family (Hsp40) Member B11	Protein Coding	Q9UBS4	51	GC03P186567	8.94896125793457	https://www.genecards.org/cgi-bin/carddisp.pl?gene=DNAJB11
IFT122	Intraflagellar Transport 122	Protein Coding	Q9HBG6	52	GC03P143116	8.94421672821045	https://www.genecards.org/cgi-bin/carddisp.pl?gene=IFT122
MT-CO3	Mitochondrially Encoded Cytochrome C Oxidase III	Protein Coding	P00414	44	GCMTP009209	8.9272632598877	https://www.genecards.org/cgi-bin/carddisp.pl?gene=MT-CO3
MLXIPL	MLX Interacting Protein Like	Protein Coding	Q9NP71	55	GC07M073593	8.92392253875732	https://www.genecards.org/cgi-bin/carddisp.pl?gene=MLXIPL
KRT18	Keratin 18	Protein Coding	P05783	62	GC12P052948	8.9190149307251	https://www.genecards.org/cgi-bin/carddisp.pl?gene=KRT18
TSC2	TSC Complex Subunit 2	Protein Coding	P49815	64	GC16P120169	8.9116382598877	https://www.genecards.org/cgi-bin/carddisp.pl?gene=TSC2
CACNA1S	Calcium Voltage-Gated Channel Subunit Alpha1 S	Protein Coding	Q13698	62	GC01M201008	8.89830589294434	https://www.genecards.org/cgi-bin/carddisp.pl?gene=CACNA1S
SYT1	Synaptotagmin 1	Protein Coding	P21579	60	GC12P078863	8.89487934112549	https://www.genecards.org/cgi-bin/carddisp.pl?gene=SYT1
KCNJ2	Potassium Inwardly Rectifying Channel Subfamily J Member 2	Protein Coding	P63252	61	GC17P070168	8.89233779907227	https://www.genecards.org/cgi-bin/carddisp.pl?gene=KCNJ2
TTC21B	Tetratricopeptide Repeat Domain 21B	Protein Coding	Q7Z4L5	51	GC02M165905	8.88987922668457	https://www.genecards.org/cgi-bin/carddisp.pl?gene=TTC21B
GATA3	GATA Binding Protein 3	Protein Coding	P23771	63	GC10P008045	8.88119029998779	https://www.genecards.org/cgi-bin/carddisp.pl?gene=GATA3
FABP5P9	Fatty Acid Binding Protein 5 Pseudogene 9	Pseudogene		10	GC15P085415	8.87968921661377	https://www.genecards.org/cgi-bin/carddisp.pl?gene=FABP5P9
SLC5A1	Solute Carrier Family 5 Member 1	Protein Coding	P13866	60	GC22P032043	8.87383937835693	https://www.genecards.org/cgi-bin/carddisp.pl?gene=SLC5A1
TTPA	Alpha Tocopherol Transfer Protein	Protein Coding	P49638	55	GC08M063048	8.87181854248047	https://www.genecards.org/cgi-bin/carddisp.pl?gene=TTPA
H6PD	Hexose-6-Phosphate Dehydrogenase/Glucose 1-Dehydrogenase	Protein Coding	O95479	56	GC01P009234	8.83903503417969	https://www.genecards.org/cgi-bin/carddisp.pl?gene=H6PD
CTLA4	Cytotoxic T-Lymphocyte Associated Protein 4	Protein Coding	P16410	61	GC02P204860	8.83867645263672	https://www.genecards.org/cgi-bin/carddisp.pl?gene=CTLA4
NPHP3	Nephrocystin 3	Protein Coding	Q7Z494	51	GC03M132683	8.83634662628174	https://www.genecards.org/cgi-bin/carddisp.pl?gene=NPHP3
GPLD1	Glycosylphosphatidylinositol Specific Phospholipase D1	Protein Coding	P80108	55	GC06M024573	8.83074378967285	https://www.genecards.org/cgi-bin/carddisp.pl?gene=GPLD1
TNNI3	Troponin I3, Cardiac Type	Protein Coding	P19429	61	GC19M055151	8.82762336730957	https://www.genecards.org/cgi-bin/carddisp.pl?gene=TNNI3
TRA-TGC7-1	TRNA-Ala (Anticodon TGC) 7-1	RNA Gene		14	GC06M106311	8.82710838317871	https://www.genecards.org/cgi-bin/carddisp.pl?gene=TRA-TGC7-1
GLRA1	Glycine Receptor Alpha 1	Protein Coding	P23415	60	GC05M151822	8.82268524169922	https://www.genecards.org/cgi-bin/carddisp.pl?gene=GLRA1
LOC129930561	ATAC-STARR-Seq Lymphoblastoid Silent Region 902	Functional Element		9	GC01P082699	8.81338310241699	https://www.genecards.org/cgi-bin/carddisp.pl?gene=LOC129930561
NR4A2	Nuclear Receptor Subfamily 4 Group A Member 2	Protein Coding	P43354	59	GC02M156324	8.78911304473877	https://www.genecards.org/cgi-bin/carddisp.pl?gene=NR4A2
GBA3	Glucosylceramidase Beta 3 (Gene/Pseudogene)	Protein Coding	Q9H227	44	GC04P030165	8.78041934967041	https://www.genecards.org/cgi-bin/carddisp.pl?gene=GBA3
RNASEH2C	Ribonuclease H2 Subunit C	Protein Coding	Q8TDP1	51	GC11M065714	8.77361965179443	https://www.genecards.org/cgi-bin/carddisp.pl?gene=RNASEH2C
SLC22A4	Solute Carrier Family 22 Member 4	Protein Coding	Q9H015	58	GC05P132294	8.76981830596924	https://www.genecards.org/cgi-bin/carddisp.pl?gene=SLC22A4
PIK3CB	Phosphatidylinositol-4,5-Bisphosphate 3-Kinase Catalytic Subunit Beta	Protein Coding	P42338	61	GC03M138652	8.76590156555176	https://www.genecards.org/cgi-bin/carddisp.pl?gene=PIK3CB
AKAP13	A-Kinase Anchoring Protein 13	Protein Coding	Q12802	55	GC15P193847	8.7640266418457	https://www.genecards.org/cgi-bin/carddisp.pl?gene=AKAP13
KL	Klotho	Protein Coding	Q9UEF7	61	GC13P033016	8.7468843460083	https://www.genecards.org/cgi-bin/carddisp.pl?gene=KL
GJB1	Gap Junction Protein Beta 1	Protein Coding	P08034	60	GC0XP071212	8.74567031860352	https://www.genecards.org/cgi-bin/carddisp.pl?gene=GJB1
PLA2G7	Phospholipase A2 Group VII	Protein Coding	Q13093	63	GC06M046704	8.74002647399902	https://www.genecards.org/cgi-bin/carddisp.pl?gene=PLA2G7
GANAB	Glucosidase II Alpha Subunit	Protein Coding	Q14697	58	GC11M139658	8.74000930786133	https://www.genecards.org/cgi-bin/carddisp.pl?gene=GANAB
GBE1	1,4-Alpha-Glucan Branching Enzyme 1	Protein Coding	Q04446	57	GC03M081489	8.73128986358643	https://www.genecards.org/cgi-bin/carddisp.pl?gene=GBE1
FGA	Fibrinogen Alpha Chain	Protein Coding	P02671	62	GC04M154583	8.73094749450684	https://www.genecards.org/cgi-bin/carddisp.pl?gene=FGA
PKD2L1	Polycystin 2 Like 1, Transient Receptor Potential Cation Channel	Protein Coding	Q9P0L9	55	GC10M100288	8.72971343994141	https://www.genecards.org/cgi-bin/carddisp.pl?gene=PKD2L1
FLT3	Fms Related Receptor Tyrosine Kinase 3	Protein Coding	P36888	66	GC13M028003	8.72269725799561	https://www.genecards.org/cgi-bin/carddisp.pl?gene=FLT3
CYBA	Cytochrome B-245 Alpha Chain	Protein Coding	P13498	60	GC16M088643	8.71417045593262	https://www.genecards.org/cgi-bin/carddisp.pl?gene=CYBA
IFT172	Intraflagellar Transport 172	Protein Coding	Q9UG01	52	GC02M029258	8.70975399017334	https://www.genecards.org/cgi-bin/carddisp.pl?gene=IFT172
SLC15A2	Solute Carrier Family 15 Member 2	Protein Coding	Q16348	52	GC03P121894	8.70773506164551	https://www.genecards.org/cgi-bin/carddisp.pl?gene=SLC15A2
XIAP	X-Linked Inhibitor Of Apoptosis	Protein Coding	P98170	64	GC0XP123859	8.70367908477783	https://www.genecards.org/cgi-bin/carddisp.pl?gene=XIAP
SCO2	Synthesis Of Cytochrome C Oxidase 2	Protein Coding	O43819	58	GC22M050523	8.66143131256104	https://www.genecards.org/cgi-bin/carddisp.pl?gene=SCO2
ITGAL	Integrin Subunit Alpha L	Protein Coding	P20701	60	GC16P030472	8.63907051086426	https://www.genecards.org/cgi-bin/carddisp.pl?gene=ITGAL
PTGDS	Prostaglandin D2 Synthase	Protein Coding	P41222	59	GC09P153331	8.61913967132568	https://www.genecards.org/cgi-bin/carddisp.pl?gene=PTGDS
LEPR	Leptin Receptor	Protein Coding	P48357	62	GC01P078814	8.60374927520752	https://www.genecards.org/cgi-bin/carddisp.pl?gene=LEPR
XBP1	X-Box Binding Protein 1	Protein Coding	P17861	59	GC22M028794	8.5635404586792	https://www.genecards.org/cgi-bin/carddisp.pl?gene=XBP1
GC	GC Vitamin D Binding Protein	Protein Coding	P02774	58	GC04M071741	8.54673004150391	https://www.genecards.org/cgi-bin/carddisp.pl?gene=GC
ADH1B	Alcohol Dehydrogenase 1B (Class I), Beta Polypeptide	Protein Coding	P00325	57	GC04M099304	8.53872013092041	https://www.genecards.org/cgi-bin/carddisp.pl?gene=ADH1B
PSEN2	Presenilin 2	Protein Coding	P49810	63	GC01P226870	8.53292560577393	https://www.genecards.org/cgi-bin/carddisp.pl?gene=PSEN2
LRP1	LDL Receptor Related Protein 1	Protein Coding	Q07954	61	GC12P057128	8.53241348266602	https://www.genecards.org/cgi-bin/carddisp.pl?gene=LRP1
ALLC	Allantoicase	Protein Coding	Q8N6M5	45	GC02P004108	8.52826309204102	https://www.genecards.org/cgi-bin/carddisp.pl?gene=ALLC
CKMT1B	Creatine Kinase, Mitochondrial 1B	Protein Coding	P12532	48	GC15P192950	8.52612495422363	https://www.genecards.org/cgi-bin/carddisp.pl?gene=CKMT1B
HAS1	Hyaluronan Synthase 1	Protein Coding	Q92839	51	GC19M109166	8.52396392822266	https://www.genecards.org/cgi-bin/carddisp.pl?gene=HAS1
NONO	Non-POU Domain Containing Octamer Binding	Protein Coding	Q15233	58	GC0XP072017	8.52212333679199	https://www.genecards.org/cgi-bin/carddisp.pl?gene=NONO
PFAS	Phosphoribosylformylglycinamidine Synthase	Protein Coding	O15067	56	GC17P008247	8.51667404174805	https://www.genecards.org/cgi-bin/carddisp.pl?gene=PFAS
IL6R	Interleukin 6 Receptor	Protein Coding	P08887	63	GC01P154405	8.48242	https://www.genecards.org/cgi-bin/carddisp.pl?gene=IL6R
HLA-DQA1	Major Histocompatibility Complex, Class II, DQ Alpha 1	Protein Coding	P01909	55	GC06P181921	8.48064231872559	https://www.genecards.org/cgi-bin/carddisp.pl?gene=HLA-DQA1
ANK1	Ankyrin 1	Protein Coding	P16157	58	GC08M041653	8.47671127319336	https://www.genecards.org/cgi-bin/carddisp.pl?gene=ANK1
ALDH3B1	Aldehyde Dehydrogenase 3 Family Member B1	Protein Coding	P43353	52	GC11P108019	8.47434139251709	https://www.genecards.org/cgi-bin/carddisp.pl?gene=ALDH3B1
TTF2	Transcription Termination Factor 2	Protein Coding	Q9UNY4	51	GC01P117060	8.47413063049316	https://www.genecards.org/cgi-bin/carddisp.pl?gene=TTF2
JAK3	Janus Kinase 3	Protein Coding	P52333	65	GC19M017824	8.4673547744751	https://www.genecards.org/cgi-bin/carddisp.pl?gene=JAK3
GDF15	Growth Differentiation Factor 15	Protein Coding	Q99988	56	GC19P152105	8.46398639678955	https://www.genecards.org/cgi-bin/carddisp.pl?gene=GDF15
KCNE1	Potassium Voltage-Gated Channel Subfamily E Regulatory Subunit 1	Protein Coding	P15382	58	GC21M034446	8.45694732666016	https://www.genecards.org/cgi-bin/carddisp.pl?gene=KCNE1
ELAVL1	ELAV Like RNA Binding Protein 1	Protein Coding	Q15717	54	GC19M007958	8.45372581481934	https://www.genecards.org/cgi-bin/carddisp.pl?gene=ELAVL1
SELL	Selectin L	Protein Coding	P14151	56	GC01M169690	8.42254066467285	https://www.genecards.org/cgi-bin/carddisp.pl?gene=SELL
CLCNKB	Chloride Voltage-Gated Channel Kb	Protein Coding	P51801	55	GC01P075684	8.42192459106445	https://www.genecards.org/cgi-bin/carddisp.pl?gene=CLCNKB
EDNRA	Endothelin Receptor Type A	Protein Coding	P25101	62	GC04P147480	8.42037868499756	https://www.genecards.org/cgi-bin/carddisp.pl?gene=EDNRA
PLPBP	Pyridoxal Phosphate Binding Protein	Protein Coding	O94903	52	GC08P044751	8.37887001037598	https://www.genecards.org/cgi-bin/carddisp.pl?gene=PLPBP
PRPS1L1	Phosphoribosyl Pyrophosphate Synthetase 1 Like 1	Protein Coding	P21108	47	GC07M018026	8.37227821350098	https://www.genecards.org/cgi-bin/carddisp.pl?gene=PRPS1L1
ANXA1	Annexin A1	Protein Coding	P04083	60	GC09P073151	8.36368656158447	https://www.genecards.org/cgi-bin/carddisp.pl?gene=ANXA1
STAT5A	Signal Transducer And Activator Of Transcription 5A	Protein Coding	P42229	62	GC17P042287	8.35812091827393	https://www.genecards.org/cgi-bin/carddisp.pl?gene=STAT5A
CFB	Complement Factor B	Protein Coding	P00751	60	GC06P031945	8.35705947875977	https://www.genecards.org/cgi-bin/carddisp.pl?gene=CFB
SLC39A8	Solute Carrier Family 39 Member 8	Protein Coding	Q9C0K1	56	GC04M102252	8.35617733001709	https://www.genecards.org/cgi-bin/carddisp.pl?gene=SLC39A8
COL4A4	Collagen Type IV Alpha 4 Chain	Protein Coding	P53420	57	GC02M226973	8.34988975524902	https://www.genecards.org/cgi-bin/carddisp.pl?gene=COL4A4
HNF1A-AS1	HNF1A Antisense RNA 1	RNA Gene		28	GC12M124665	8.34725093841553	https://www.genecards.org/cgi-bin/carddisp.pl?gene=HNF1A-AS1
PHKB	Phosphorylase Kinase Regulatory Subunit Beta	Protein Coding	Q93100	55	GC16P121372	8.34088230133057	https://www.genecards.org/cgi-bin/carddisp.pl?gene=PHKB
SAA1	Serum Amyloid A1	Protein Coding	P0DJI8	51	GC11P021404	8.33585453033447	https://www.genecards.org/cgi-bin/carddisp.pl?gene=SAA1
LAP3	Leucine Aminopeptidase 3	Protein Coding	P28838	55	GC04P030099	8.30338096618652	https://www.genecards.org/cgi-bin/carddisp.pl?gene=LAP3
CALM2	Calmodulin 2	Protein Coding	P0DP24	56	GC02M047160	8.29663	https://www.genecards.org/cgi-bin/carddisp.pl?gene=CALM2
WNK1	WNK Lysine Deficient Protein Kinase 1	Protein Coding	Q9H4A3	61	GC12P000857	8.29497146606445	https://www.genecards.org/cgi-bin/carddisp.pl?gene=WNK1
GDA	Guanine Deaminase	Protein Coding	Q9Y2T3	57	GC09P072114	8.29343605041504	https://www.genecards.org/cgi-bin/carddisp.pl?gene=GDA
PGR-AS1	PGR Antisense RNA 1	RNA Gene		20	GC11P108894	8.27466583251953	https://www.genecards.org/cgi-bin/carddisp.pl?gene=PGR-AS1
MMP14	Matrix Metallopeptidase 14	Protein Coding	P50281	64	GC14P057548	8.26628971099854	https://www.genecards.org/cgi-bin/carddisp.pl?gene=MMP14
P2RX7	Purinergic Receptor P2X 7	Protein Coding	Q99572	60	GC12P138914	8.25334739685059	https://www.genecards.org/cgi-bin/carddisp.pl?gene=P2RX7
IL2RB	Interleukin 2 Receptor Subunit Beta	Protein Coding	P14784	62	GC22M086125	8.24301815032959	https://www.genecards.org/cgi-bin/carddisp.pl?gene=IL2RB
NDUFS7	NADH:Ubiquinone Oxidoreductase Core Subunit S7	Protein Coding	O75251	58	GC19P151406	8.23709392547607	https://www.genecards.org/cgi-bin/carddisp.pl?gene=NDUFS7
ADM	Adrenomedullin	Protein Coding	P35318	57	GC11P021130	8.2361946105957	https://www.genecards.org/cgi-bin/carddisp.pl?gene=ADM
FOXO1	Forkhead Box O1	Protein Coding	Q12778	64	GC13M040555	8.22302627563477	https://www.genecards.org/cgi-bin/carddisp.pl?gene=FOXO1
HACD3	3-Hydroxyacyl-CoA Dehydratase 3	Protein Coding	Q9P035	43	GC15P065530	8.19692611694336	https://www.genecards.org/cgi-bin/carddisp.pl?gene=HACD3
RRAGD	Ras Related GTP Binding D	Protein Coding	Q9NQL2	51	GC06M089364	8.19059181213379	https://www.genecards.org/cgi-bin/carddisp.pl?gene=RRAGD
TNFRSF10B	TNF Receptor Superfamily Member 10b	Protein Coding	O14763	62	GC08M023006	8.18791484832764	https://www.genecards.org/cgi-bin/carddisp.pl?gene=TNFRSF10B
PIGA	Phosphatidylinositol Glycan Anchor Biosynthesis Class A	Protein Coding	P37287	56	GC0XM015319	8.16745471954346	https://www.genecards.org/cgi-bin/carddisp.pl?gene=PIGA
NRIP1	Nuclear Receptor Interacting Protein 1	Protein Coding	P48552	57	GC21M014961	8.16127395629883	https://www.genecards.org/cgi-bin/carddisp.pl?gene=NRIP1
NOD2	Nucleotide Binding Oligomerization Domain Containing 2	Protein Coding	Q9HC29	61	GC16P050693	8.15939903259277	https://www.genecards.org/cgi-bin/carddisp.pl?gene=NOD2
TSC1	TSC Complex Subunit 1	Protein Coding	Q92574	61	GC09M132891	8.15796089172363	https://www.genecards.org/cgi-bin/carddisp.pl?gene=TSC1
NRG1	Neuregulin 1	Protein Coding	Q02297	61	GC08P031639	8.14045524597168	https://www.genecards.org/cgi-bin/carddisp.pl?gene=NRG1
RPTOR	Regulatory Associated Protein Of MTOR Complex 1	Protein Coding	Q8N122	57	GC17P080544	8.13254451751709	https://www.genecards.org/cgi-bin/carddisp.pl?gene=RPTOR
BBS1	Bardet-Biedl Syndrome 1	Protein Coding	Q8NFJ9	52	GC11P107927	8.12861442565918	https://www.genecards.org/cgi-bin/carddisp.pl?gene=BBS1
TRPC6	Transient Receptor Potential Cation Channel Subfamily C Member 6	Protein Coding	Q9Y210	62	GC11M101451	8.12289237976074	https://www.genecards.org/cgi-bin/carddisp.pl?gene=TRPC6
ITGA4	Integrin Subunit Alpha 4	Protein Coding	P13612	62	GC02P181501	8.11628437042236	https://www.genecards.org/cgi-bin/carddisp.pl?gene=ITGA4
CXCL10	C-X-C Motif Chemokine Ligand 10	Protein Coding	P02778	57	GC04M076021	8.10274696350098	https://www.genecards.org/cgi-bin/carddisp.pl?gene=CXCL10
TLR9	Toll Like Receptor 9	Protein Coding	Q9NR96	58	GC03M054885	8.08683300018311	https://www.genecards.org/cgi-bin/carddisp.pl?gene=TLR9
MC4R	Melanocortin 4 Receptor	Protein Coding	P32245	58	GC18M060371	8.07272911071777	https://www.genecards.org/cgi-bin/carddisp.pl?gene=MC4R
NAMPT	Nicotinamide Phosphoribosyltransferase	Protein Coding	P43490	60	GC07M106248	8.06580257415771	https://www.genecards.org/cgi-bin/carddisp.pl?gene=NAMPT
KCNA5	Potassium Voltage-Gated Channel Subfamily A Member 5	Protein Coding	P22460	58	GC12P005043	8.04768753051758	https://www.genecards.org/cgi-bin/carddisp.pl?gene=KCNA5
CEP290	Centrosomal Protein 290	Protein Coding	O15078	54	GC12M088049	8.04308700561523	https://www.genecards.org/cgi-bin/carddisp.pl?gene=CEP290
HAVCR1	Hepatitis A Virus Cellular Receptor 1	Protein Coding	Q96D42	55	GC05M157028	8.01604	https://www.genecards.org/cgi-bin/carddisp.pl?gene=HAVCR1
SCARNA5	Small Cajal Body-Specific RNA 5	RNA Gene		28	GC02P233275	8.01327323913574	https://www.genecards.org/cgi-bin/carddisp.pl?gene=SCARNA5
MT-TS1	Mitochondrially Encoded TRNA-Ser (UCN) 1	RNA Gene		22	GCMTM007447	7.98885345458984	https://www.genecards.org/cgi-bin/carddisp.pl?gene=MT-TS1
OSM	Oncostatin M	Protein Coding	P13725	55	GC22M030262	7.98879337310791	https://www.genecards.org/cgi-bin/carddisp.pl?gene=OSM
MT-ATP8	Mitochondrially Encoded ATP Synthase Membrane Subunit 8	Protein Coding	P03928	42	GCMTP008368	7.98714303970337	https://www.genecards.org/cgi-bin/carddisp.pl?gene=MT-ATP8
ARNT	Aryl Hydrocarbon Receptor Nuclear Translocator	Protein Coding	P27540	58	GC01M150809	7.98650217056274	https://www.genecards.org/cgi-bin/carddisp.pl?gene=ARNT
MYD88	MYD88 Innate Immune Signal Transduction Adaptor	Protein Coding	Q99836	62	GC03P038501	7.9710693359375	https://www.genecards.org/cgi-bin/carddisp.pl?gene=MYD88
USH2A	Usherin	Protein Coding	O75445	51	GC01M215622	7.93661212921143	https://www.genecards.org/cgi-bin/carddisp.pl?gene=USH2A
TOR1A	Torsin Family 1 Member A	Protein Coding	O14656	59	GC09M129812	7.92452049255371	https://www.genecards.org/cgi-bin/carddisp.pl?gene=TOR1A
FRAS1	Fraser Extracellular Matrix Complex Subunit 1	Protein Coding	Q86XX4	49	GC04P078057	7.91838264465332	https://www.genecards.org/cgi-bin/carddisp.pl?gene=FRAS1
HTR2A	5-Hydroxytryptamine Receptor 2A	Protein Coding	P28223	61	GC13M046831	7.90719556808472	https://www.genecards.org/cgi-bin/carddisp.pl?gene=HTR2A
ENG	Endoglin	Protein Coding	P17813	60	GC09M131710	7.90095472335815	https://www.genecards.org/cgi-bin/carddisp.pl?gene=ENG
MMP8	Matrix Metallopeptidase 8	Protein Coding	P22894	60	GC11M140389	7.8981876373291	https://www.genecards.org/cgi-bin/carddisp.pl?gene=MMP8
PTGIS	Prostaglandin I2 Synthase	Protein Coding	Q16647	57	GC20M049503	7.8951244354248	https://www.genecards.org/cgi-bin/carddisp.pl?gene=PTGIS
TRPM4	Transient Receptor Potential Cation Channel Subfamily M Member 4	Protein Coding	Q8TD43	56	GC19P049157	7.89236640930176	https://www.genecards.org/cgi-bin/carddisp.pl?gene=TRPM4
PTGES	Prostaglandin E Synthase	Protein Coding	O14684	54	GC09M129738	7.87863397598267	https://www.genecards.org/cgi-bin/carddisp.pl?gene=PTGES
IL15	Interleukin 15	Protein Coding	P40933	55	GC04P141636	7.87525653839111	https://www.genecards.org/cgi-bin/carddisp.pl?gene=IL15
AQP2	Aquaporin 2	Protein Coding	P41181	61	GC12P049950	7.86541175842285	https://www.genecards.org/cgi-bin/carddisp.pl?gene=AQP2
TNFRSF10A	TNF Receptor Superfamily Member 10a	Protein Coding	O00220	57	GC08M023190	7.86193180084229	https://www.genecards.org/cgi-bin/carddisp.pl?gene=TNFRSF10A
ADAM17	ADAM Metallopeptidase Domain 17	Protein Coding	P78536	64	GC02M009488	7.85970783233643	https://www.genecards.org/cgi-bin/carddisp.pl?gene=ADAM17
AFG3L2	AFG3 Like Matrix AAA Peptidase Subunit 2	Protein Coding	Q9Y4W6	58	GC18M012328	7.84667682647705	https://www.genecards.org/cgi-bin/carddisp.pl?gene=AFG3L2
NME1	NME/NM23 Nucleoside Diphosphate Kinase 1	Protein Coding	P15531	60	GC17P155153	7.83410787582397	https://www.genecards.org/cgi-bin/carddisp.pl?gene=NME1
SPTA1	Spectrin Alpha, Erythrocytic 1	Protein Coding	P02549	57	GC01M158610	7.83304834365845	https://www.genecards.org/cgi-bin/carddisp.pl?gene=SPTA1
PDE4A	Phosphodiesterase 4A	Protein Coding	P27815	57	GC19P010416	7.81203031539917	https://www.genecards.org/cgi-bin/carddisp.pl?gene=PDE4A
PCSK2	Proprotein Convertase Subtilisin/Kexin Type 2	Protein Coding	P16519	57	GC20P017226	7.80241966247559	https://www.genecards.org/cgi-bin/carddisp.pl?gene=PCSK2
DGKD	Diacylglycerol Kinase Delta	Protein Coding	Q16760	55	GC02P235075	7.79759168624878	https://www.genecards.org/cgi-bin/carddisp.pl?gene=DGKD
DDHD2	DDHD Domain Containing 2	Protein Coding	O94830	51	GC08P038225	7.79594087600708	https://www.genecards.org/cgi-bin/carddisp.pl?gene=DDHD2
SLC12A2	Solute Carrier Family 12 Member 2	Protein Coding	P55011	62	GC05P128083	7.79182481765747	https://www.genecards.org/cgi-bin/carddisp.pl?gene=SLC12A2
MICB	MHC Class I Polypeptide-Related Sequence B	Protein Coding	Q29980	52	GC06P181888	7.77490711212158	https://www.genecards.org/cgi-bin/carddisp.pl?gene=MICB
PAX6	Paired Box 6	Protein Coding	P26367	61	GC11M031784	7.77251005172729	https://www.genecards.org/cgi-bin/carddisp.pl?gene=PAX6
FTO	FTO Alpha-Ketoglutarate Dependent Dioxygenase	Protein Coding	Q9C0B1	59	GC16P121535	7.76590919494629	https://www.genecards.org/cgi-bin/carddisp.pl?gene=FTO
ALG6	ALG6 Alpha-1,3-Glucosyltransferase	Protein Coding	Q9Y672	54	GC01P063367	7.7654070854187	https://www.genecards.org/cgi-bin/carddisp.pl?gene=ALG6
EMD	Emerin	Protein Coding	P50402	58	GC0XP154379	7.76526403427124	https://www.genecards.org/cgi-bin/carddisp.pl?gene=EMD
CDK6	Cyclin Dependent Kinase 6	Protein Coding	Q00534	64	GC07M092604	7.76400756835938	https://www.genecards.org/cgi-bin/carddisp.pl?gene=CDK6
JAK1	Janus Kinase 1	Protein Coding	P23458	66	GC01M064833	7.76335382461548	https://www.genecards.org/cgi-bin/carddisp.pl?gene=JAK1
RPA1	Replication Protein A1	Protein Coding	P27694	60	GC17P001829	7.7577109336853	https://www.genecards.org/cgi-bin/carddisp.pl?gene=RPA1
TET2	Tet Methylcytosine Dioxygenase 2	Protein Coding	Q6N021	58	GC04P105145	7.75496	https://www.genecards.org/cgi-bin/carddisp.pl?gene=TET2
DCN	Decorin	Protein Coding	P07585	60	GC12M091140	7.74805212020874	https://www.genecards.org/cgi-bin/carddisp.pl?gene=DCN
PTPN22	Protein Tyrosine Phosphatase Non-Receptor Type 22	Protein Coding	Q9Y2R2	59	GC01M113813	7.73719072341919	https://www.genecards.org/cgi-bin/carddisp.pl?gene=PTPN22
OLR1	Oxidized Low Density Lipoprotein Receptor 1	Protein Coding	P78380	56	GC12M035795	7.71855545043945	https://www.genecards.org/cgi-bin/carddisp.pl?gene=OLR1
CCND3	Cyclin D3	Protein Coding	P30281	58	GC06M041934	7.71173572540283	https://www.genecards.org/cgi-bin/carddisp.pl?gene=CCND3
TRPC3	Transient Receptor Potential Cation Channel Subfamily C Member 3	Protein Coding	Q13507	58	GC04M121879	7.70318984985352	https://www.genecards.org/cgi-bin/carddisp.pl?gene=TRPC3
WARS2	Tryptophanyl TRNA Synthetase 2, Mitochondrial	Protein Coding	Q9UGM6	57	GC01M119031	7.69608402252197	https://www.genecards.org/cgi-bin/carddisp.pl?gene=WARS2
MIPEP	Mitochondrial Intermediate Peptidase	Protein Coding	Q99797	54	GC13M023730	7.69540166854858	https://www.genecards.org/cgi-bin/carddisp.pl?gene=MIPEP
SLC2A10	Solute Carrier Family 2 Member 10	Protein Coding	O95528	55	GC20P054110	7.66583728790283	https://www.genecards.org/cgi-bin/carddisp.pl?gene=SLC2A10
KCNK5	Potassium Two Pore Domain Channel Subfamily K Member 5	Protein Coding	O95279	51	GC06M106649	7.66060352325439	https://www.genecards.org/cgi-bin/carddisp.pl?gene=KCNK5
LINC02605	Long Intergenic Non-Protein Coding RNA 2605	RNA Gene		21	GC08P078838	7.6499	https://www.genecards.org/cgi-bin/carddisp.pl?gene=LINC02605
CYP11B2	Cytochrome P450 Family 11 Subfamily B Member 2	Protein Coding	P19099	58	GC08M142910	7.64375305175781	https://www.genecards.org/cgi-bin/carddisp.pl?gene=CYP11B2
CCNQ	Cyclin Q	Protein Coding	Q8N1B3	45	GC0XM153588	7.63473892211914	https://www.genecards.org/cgi-bin/carddisp.pl?gene=CCNQ
LCN1	Lipocalin 1	Protein Coding	P31025	51	GC09P135521	7.63178730010986	https://www.genecards.org/cgi-bin/carddisp.pl?gene=LCN1
CDK7	Cyclin Dependent Kinase 7	Protein Coding	P50613	58	GC05P081955	7.63015460968018	https://www.genecards.org/cgi-bin/carddisp.pl?gene=CDK7
RPL26	Ribosomal Protein L26	Protein Coding	P61254	55	GC17M008377	7.63002252578735	https://www.genecards.org/cgi-bin/carddisp.pl?gene=RPL26
ANGPTL4	Angiopoietin Like 4	Protein Coding	Q9BY76	56	GC19P008363	7.62874603271484	https://www.genecards.org/cgi-bin/carddisp.pl?gene=ANGPTL4
FLCN	Folliculin	Protein Coding	Q8NFG4	55	GC17M017212	7.62477922439575	https://www.genecards.org/cgi-bin/carddisp.pl?gene=FLCN
CKMT2	Creatine Kinase, Mitochondrial 2	Protein Coding	P17540	54	GC05P081233	7.61945533752441	https://www.genecards.org/cgi-bin/carddisp.pl?gene=CKMT2
STX1A	Syntaxin 1A	Protein Coding	Q16623	60	GC07M080956	7.60909843444824	https://www.genecards.org/cgi-bin/carddisp.pl?gene=STX1A
NDUFS2	NADH:Ubiquinone Oxidoreductase Core Subunit S2	Protein Coding	O75306	57	GC01P161197	7.60577630996704	https://www.genecards.org/cgi-bin/carddisp.pl?gene=NDUFS2
MYH9	Myosin Heavy Chain 9	Protein Coding	P35579	60	GC22M036281	7.60139226913452	https://www.genecards.org/cgi-bin/carddisp.pl?gene=MYH9
EIF5A	Eukaryotic Translation Initiation Factor 5A	Protein Coding	P63241	56	GC17P007306	7.59618473052979	https://www.genecards.org/cgi-bin/carddisp.pl?gene=EIF5A
ANO1	Anoctamin 1	Protein Coding	Q5XXA6	58	GC11P108086	7.59586763381958	https://www.genecards.org/cgi-bin/carddisp.pl?gene=ANO1
MOCS3	Molybdenum Cofactor Synthesis 3	Protein Coding	O95396	50	GC20P050958	7.5550479888916	https://www.genecards.org/cgi-bin/carddisp.pl?gene=MOCS3
PROS1	Protein S	Protein Coding	P07225	60	GC03M093873	7.54006958007813	https://www.genecards.org/cgi-bin/carddisp.pl?gene=PROS1
GNAQ	G Protein Subunit Alpha Q	Protein Coding	P50148	61	GC09M077716	7.52589750289917	https://www.genecards.org/cgi-bin/carddisp.pl?gene=GNAQ
TRC-GCA24-1	TRNA-Cys (GCA) 24-1	RNA Gene		14	GC17M097073	7.51823616027832	https://www.genecards.org/cgi-bin/carddisp.pl?gene=TRC-GCA24-1
SHMT2	Serine Hydroxymethyltransferase 2	Protein Coding	P34897	58	GC12P057229	7.51754903793335	https://www.genecards.org/cgi-bin/carddisp.pl?gene=SHMT2
DCLRE1C	DNA Cross-Link Repair 1C	Protein Coding	Q96SD1	56	GC10M014897	7.50918340682983	https://www.genecards.org/cgi-bin/carddisp.pl?gene=DCLRE1C
PMS2	PMS1 Homolog 2, Mismatch Repair System Component	Protein Coding	P54278	61	GC07M005973	7.50031280517578	https://www.genecards.org/cgi-bin/carddisp.pl?gene=PMS2
NOX4	NADPH Oxidase 4	Protein Coding	Q9NPH5	55	GC11M089324	7.4568452835083	https://www.genecards.org/cgi-bin/carddisp.pl?gene=NOX4
ST3GAL4	ST3 Beta-Galactoside Alpha-2,3-Sialyltransferase 4	Protein Coding	Q11206	56	GC11P126355	7.44937372207642	https://www.genecards.org/cgi-bin/carddisp.pl?gene=ST3GAL4
NDUFS3	NADH:Ubiquinone Oxidoreductase Core Subunit S3	Protein Coding	O75489	58	GC11P049115	7.42498207092285	https://www.genecards.org/cgi-bin/carddisp.pl?gene=NDUFS3
FTH1	Ferritin Heavy Chain 1	Protein Coding	P02794	63	GC11M061959	7.4157567024231	https://www.genecards.org/cgi-bin/carddisp.pl?gene=FTH1
POU5F1	POU Class 5 Homeobox 1	Protein Coding	Q01860	60	GC06M106430	7.41256237030029	https://www.genecards.org/cgi-bin/carddisp.pl?gene=POU5F1
SGMS1	Sphingomyelin Synthase 1	Protein Coding	Q86VZ5	50	GC10M050305	7.4032998085022	https://www.genecards.org/cgi-bin/carddisp.pl?gene=SGMS1
PCSK1	Proprotein Convertase Subtilisin/Kexin Type 1	Protein Coding	P29120	62	GC05M096391	7.39425230026245	https://www.genecards.org/cgi-bin/carddisp.pl?gene=PCSK1
STXBP2	Syntaxin Binding Protein 2	Protein Coding	Q15833	57	GC19P151643	7.38184690475464	https://www.genecards.org/cgi-bin/carddisp.pl?gene=STXBP2
RPS11	Ribosomal Protein S11	Protein Coding	P62280	51	GC19P049496	7.3774242401123	https://www.genecards.org/cgi-bin/carddisp.pl?gene=RPS11
STAT6	Signal Transducer And Activator Of Transcription 6	Protein Coding	P42226	64	GC12M057095	7.37505388259888	https://www.genecards.org/cgi-bin/carddisp.pl?gene=STAT6
BBS7	Bardet-Biedl Syndrome 7	Protein Coding	Q8IWZ6	50	GC04M121824	7.37224340438843	https://www.genecards.org/cgi-bin/carddisp.pl?gene=BBS7
MAP3K8	Mitogen-Activated Protein Kinase Kinase Kinase 8	Protein Coding	P41279	58	GC10P031237	7.35685443878174	https://www.genecards.org/cgi-bin/carddisp.pl?gene=MAP3K8
KAT5	Lysine Acetyltransferase 5	Protein Coding	Q92993	63	GC11P065711	7.35599279403687	https://www.genecards.org/cgi-bin/carddisp.pl?gene=KAT5
TNC	Tenascin C	Protein Coding	P24821	62	GC09M115019	7.33817100524902	https://www.genecards.org/cgi-bin/carddisp.pl?gene=TNC
NDUFA1	NADH:Ubiquinone Oxidoreductase Subunit A1	Protein Coding	O15239	55	GC0XP119871	7.33587265014648	https://www.genecards.org/cgi-bin/carddisp.pl?gene=NDUFA1
PON3	Paraoxonase 3	Protein Coding	Q15166	57	GC07M095359	7.33515787124634	https://www.genecards.org/cgi-bin/carddisp.pl?gene=PON3
NDUFS6	NADH:Ubiquinone Oxidoreductase Subunit S6	Protein Coding	O75380	55	GC05P001801	7.32975912094116	https://www.genecards.org/cgi-bin/carddisp.pl?gene=NDUFS6
SLC25A26	Solute Carrier Family 25 Member 26	Protein Coding	Q70HW3	48	GC03P066133	7.31615781784058	https://www.genecards.org/cgi-bin/carddisp.pl?gene=SLC25A26
AAAS	Aladin WD Repeat Nucleoporin	Protein Coding	Q9NRG9	51	GC12M053307	7.30437183380127	https://www.genecards.org/cgi-bin/carddisp.pl?gene=AAAS
RAPSN	Receptor Associated Protein Of The Synapse	Protein Coding	Q13702	54	GC11M139455	7.30412530899048	https://www.genecards.org/cgi-bin/carddisp.pl?gene=RAPSN
CTC1	CST Telomere Replication Complex Component 1	Protein Coding	Q2NKJ3	48	GC17M096249	7.29800844192505	https://www.genecards.org/cgi-bin/carddisp.pl?gene=CTC1
R3HDM2	R3H Domain Containing 2	Protein Coding	Q9Y2K5	44	GC12M057253	7.29509449005127	https://www.genecards.org/cgi-bin/carddisp.pl?gene=R3HDM2
PLA2G15	Phospholipase A2 Group XV	Protein Coding	Q8NCC3	49	GC16P068245	7.29011011123657	https://www.genecards.org/cgi-bin/carddisp.pl?gene=PLA2G15
FLT1	Fms Related Receptor Tyrosine Kinase 1	Protein Coding	P17948	64	GC13M028300	7.28354406356812	https://www.genecards.org/cgi-bin/carddisp.pl?gene=FLT1
GLP1R	Glucagon Like Peptide 1 Receptor	Protein Coding	P43220	60	GC06P039048	7.27524566650391	https://www.genecards.org/cgi-bin/carddisp.pl?gene=GLP1R
TYK2	Tyrosine Kinase 2	Protein Coding	P29597	66	GC19M010350	7.27227210998535	https://www.genecards.org/cgi-bin/carddisp.pl?gene=TYK2
ANP32E	Acidic Nuclear Phosphoprotein 32 Family Member E	Protein Coding	Q9BTT0	41	GC01M150218	7.25642681121826	https://www.genecards.org/cgi-bin/carddisp.pl?gene=ANP32E
TMEM126B	Transmembrane Protein 126B	Protein Coding	Q8IUX1	50	GC11P085628	7.24677133560181	https://www.genecards.org/cgi-bin/carddisp.pl?gene=TMEM126B
PDSS2	Decaprenyl Diphosphate Synthase Subunit 2	Protein Coding	Q86YH6	54	GC06M107152	7.22719287872314	https://www.genecards.org/cgi-bin/carddisp.pl?gene=PDSS2
ERBB3	Erb-B2 Receptor Tyrosine Kinase 3	Protein Coding	P21860	67	GC12P075412	7.22449350357056	https://www.genecards.org/cgi-bin/carddisp.pl?gene=ERBB3
MT-TW	Mitochondrially Encoded TRNA-Trp (UGA/G)	RNA Gene		22	GCMTP005514	7.22217	https://www.genecards.org/cgi-bin/carddisp.pl?gene=MT-TW
SETD2	SET Domain Containing 2, Histone Lysine Methyltransferase	Protein Coding	Q9BYW2	60	GC03M047033	7.22019338607788	https://www.genecards.org/cgi-bin/carddisp.pl?gene=SETD2
CCND2	Cyclin D2	Protein Coding	P30279	61	GC12P074004	7.21424102783203	https://www.genecards.org/cgi-bin/carddisp.pl?gene=CCND2
POLI	DNA Polymerase Iota	Protein Coding	Q9UNA4	55	GC18P054274	7.21187686920166	https://www.genecards.org/cgi-bin/carddisp.pl?gene=POLI
AHI1	Abelson Helper Integration Site 1	Protein Coding	Q8N157	53	GC06M135283	7.21102237701416	https://www.genecards.org/cgi-bin/carddisp.pl?gene=AHI1
CHKB	Choline Kinase Beta	Protein Coding	Q9Y259	58	GC22M050578	7.20634126663208	https://www.genecards.org/cgi-bin/carddisp.pl?gene=CHKB
THAP1	THAP Domain Containing 1	Protein Coding	Q9NVV9	50	GC08M042836	7.20049381256104	https://www.genecards.org/cgi-bin/carddisp.pl?gene=THAP1
PRDX2	Peroxiredoxin 2	Protein Coding	P32119	59	GC19M012796	7.19328451156616	https://www.genecards.org/cgi-bin/carddisp.pl?gene=PRDX2
TNFAIP6	TNF Alpha Induced Protein 6	Protein Coding	P98066	54	GC02P151357	7.18351316452026	https://www.genecards.org/cgi-bin/carddisp.pl?gene=TNFAIP6
RHEB	Ras Homolog, MTORC1 Binding	Protein Coding	Q15382	63	GC07M151466	7.18236255645752	https://www.genecards.org/cgi-bin/carddisp.pl?gene=RHEB
THAP11	THAP Domain Containing 11	Protein Coding	Q96EK4	48	GC16P121898	7.18117618560791	https://www.genecards.org/cgi-bin/carddisp.pl?gene=THAP11
COL4A1	Collagen Type IV Alpha 1 Chain	Protein Coding	P02462	60	GC13M110148	7.1768159866333	https://www.genecards.org/cgi-bin/carddisp.pl?gene=COL4A1
VEGFC	Vascular Endothelial Growth Factor C	Protein Coding	P49767	60	GC04M176683	7.16281223297119	https://www.genecards.org/cgi-bin/carddisp.pl?gene=VEGFC
WFS1	Wolframin ER Transmembrane Glycoprotein	Protein Coding	O76024	58	GC04P006269	7.15262937545776	https://www.genecards.org/cgi-bin/carddisp.pl?gene=WFS1
TP73	Tumor Protein P73	Protein Coding	O15350	58	GC01P003652	7.1474723815918	https://www.genecards.org/cgi-bin/carddisp.pl?gene=TP73
IL6ST	Interleukin 6 Cytokine Family Signal Transducer	Protein Coding	P40189	63	GC05M055935	7.13397693634033	https://www.genecards.org/cgi-bin/carddisp.pl?gene=IL6ST
LACC1	Laccase Domain Containing 1	Protein Coding	Q8IV20	47	GC13P043879	7.12310886383057	https://www.genecards.org/cgi-bin/carddisp.pl?gene=LACC1
GAL	Galanin And GMAP Prepropeptide	Protein Coding	P22466	57	GC11P108040	7.12263965606689	https://www.genecards.org/cgi-bin/carddisp.pl?gene=GAL
PADI4	Peptidyl Arginine Deiminase 4	Protein Coding	Q9UM07	58	GC01P017308	7.12113094329834	https://www.genecards.org/cgi-bin/carddisp.pl?gene=PADI4
NDUFAF2	NADH:Ubiquinone Oxidoreductase Complex Assembly Factor 2	Protein Coding	Q8N183	54	GC05P060945	7.11886835098267	https://www.genecards.org/cgi-bin/carddisp.pl?gene=NDUFAF2
MIR155	MicroRNA 155	RNA Gene		30	GC21P025573	7.11159229278564	https://www.genecards.org/cgi-bin/carddisp.pl?gene=MIR155
EPB42	Erythrocyte Membrane Protein Band 4.2	Protein Coding	P16452	52	GC15M048142	7.09187507629395	https://www.genecards.org/cgi-bin/carddisp.pl?gene=EPB42
IFI27	Interferon Alpha Inducible Protein 27	Protein Coding	P40305	50	GC14P094104	7.06753921508789	https://www.genecards.org/cgi-bin/carddisp.pl?gene=IFI27
PHKA1	Phosphorylase Kinase Regulatory Subunit Alpha 1	Protein Coding	P46020	54	GC0XM072578	7.04401016235352	https://www.genecards.org/cgi-bin/carddisp.pl?gene=PHKA1
BCR	BCR Activator Of RhoGEF And GTPase	Protein Coding	P11274	65	GC22P023179	7.03992748260498	https://www.genecards.org/cgi-bin/carddisp.pl?gene=BCR
SLC30A10	Solute Carrier Family 30 Member 10	Protein Coding	Q6XR72	54	GC01M219685	7.03099918365479	https://www.genecards.org/cgi-bin/carddisp.pl?gene=SLC30A10
DNM2	Dynamin 2	Protein Coding	P50570	63	GC19P010718	7.01561832427979	https://www.genecards.org/cgi-bin/carddisp.pl?gene=DNM2
MMP7	Matrix Metallopeptidase 7	Protein Coding	P09237	60	GC11M140388	7.01140213012695	https://www.genecards.org/cgi-bin/carddisp.pl?gene=MMP7
POU2F1	POU Class 2 Homeobox 1	Protein Coding	P14859	55	GC01P177208	7.00355386734009	https://www.genecards.org/cgi-bin/carddisp.pl?gene=POU2F1
AHSG	Alpha 2-HS Glycoprotein	Protein Coding	P02765	57	GC03P186721	6.99481010437012	https://www.genecards.org/cgi-bin/carddisp.pl?gene=AHSG
AGMAT	Agmatinase (Putative)	Protein Coding	Q9BSE5	48	GC01M015571	6.9939923286438	https://www.genecards.org/cgi-bin/carddisp.pl?gene=AGMAT
HLA-G	Major Histocompatibility Complex, Class I, G	Protein Coding	P17693	57	GC06P181845	6.9907374382019	https://www.genecards.org/cgi-bin/carddisp.pl?gene=HLA-G
PLCB3	Phospholipase C Beta 3	Protein Coding	Q01970	60	GC11P064251	6.98995351791382	https://www.genecards.org/cgi-bin/carddisp.pl?gene=PLCB3
BICC1	BicC Family RNA Binding Protein 1	Protein Coding	Q9H694	47	GC10P058513	6.98564910888672	https://www.genecards.org/cgi-bin/carddisp.pl?gene=BICC1
SRSF6	Serine And Arginine Rich Splicing Factor 6	Protein Coding	Q13247	52	GC20P043457	6.97887802124023	https://www.genecards.org/cgi-bin/carddisp.pl?gene=SRSF6
MIRLET7C	MicroRNA Let-7c	RNA Gene		31	GC21P021313	6.9745774269104	https://www.genecards.org/cgi-bin/carddisp.pl?gene=MIRLET7C
PRKAG3	Protein Kinase AMP-Activated Non-Catalytic Subunit Gamma 3	Protein Coding	Q9UGI9	53	GC02M218823	6.97400999069214	https://www.genecards.org/cgi-bin/carddisp.pl?gene=PRKAG3
PAX5	Paired Box 5	Protein Coding	Q02548	60	GC09M037145	6.95880460739136	https://www.genecards.org/cgi-bin/carddisp.pl?gene=PAX5
CEACAM5	CEA Cell Adhesion Molecule 5	Protein Coding	P06731	56	GC19P152590	6.95816087722778	https://www.genecards.org/cgi-bin/carddisp.pl?gene=CEACAM5
CR2	Complement C3d Receptor 2	Protein Coding	P20023	59	GC01P207454	6.95180988311768	https://www.genecards.org/cgi-bin/carddisp.pl?gene=CR2
MXD1	MAX Dimerization Protein 1	Protein Coding	Q05195	48	GC02P069897	6.94528675079346	https://www.genecards.org/cgi-bin/carddisp.pl?gene=MXD1
SGPL1	Sphingosine-1-Phosphate Lyase 1	Protein Coding	O95470	60	GC10P070815	6.94181156158447	https://www.genecards.org/cgi-bin/carddisp.pl?gene=SGPL1
BCL2L11	BCL2 Like 11	Protein Coding	O43521	58	GC02P111119	6.93817615509033	https://www.genecards.org/cgi-bin/carddisp.pl?gene=BCL2L11
EIF2B5	Eukaryotic Translation Initiation Factor 2B Subunit Epsilon	Protein Coding	Q13144	55	GC03P184135	6.92794752120972	https://www.genecards.org/cgi-bin/carddisp.pl?gene=EIF2B5
NDUFS8	NADH:Ubiquinone Oxidoreductase Core Subunit S8	Protein Coding	O00217	57	GC11P068030	6.91013622283936	https://www.genecards.org/cgi-bin/carddisp.pl?gene=NDUFS8
SLC5A2	Solute Carrier Family 5 Member 2	Protein Coding	P31639	60	GC16P121110	6.8790807723999	https://www.genecards.org/cgi-bin/carddisp.pl?gene=SLC5A2
RPGRIP1L	RPGRIP1 Like	Protein Coding	Q68CZ1	54	GC16M053808	6.87618637084961	https://www.genecards.org/cgi-bin/carddisp.pl?gene=RPGRIP1L
ARID1A	AT-Rich Interaction Domain 1A	Protein Coding	O14497	58	GC01P026693	6.87277126312256	https://www.genecards.org/cgi-bin/carddisp.pl?gene=ARID1A
MIR143	MicroRNA 143	RNA Gene		32	GC05P159244	6.86353302001953	https://www.genecards.org/cgi-bin/carddisp.pl?gene=MIR143
NEUROD1	Neuronal Differentiation 1	Protein Coding	Q13562	55	GC02M181673	6.86220788955688	https://www.genecards.org/cgi-bin/carddisp.pl?gene=NEUROD1
CAPN1	Calpain 1	Protein Coding	P07384	62	GC11P107791	6.85697984695435	https://www.genecards.org/cgi-bin/carddisp.pl?gene=CAPN1
IL7	Interleukin 7	Protein Coding	P13232	55	GC08M078689	6.85303544998169	https://www.genecards.org/cgi-bin/carddisp.pl?gene=IL7
SERPINF2	Serpin Family F Member 2	Protein Coding	P08697	57	GC17P001742	6.85187482833862	https://www.genecards.org/cgi-bin/carddisp.pl?gene=SERPINF2
DDX1	DEAD-Box Helicase 1	Protein Coding	Q92499	56	GC02P015591	6.82808113098145	https://www.genecards.org/cgi-bin/carddisp.pl?gene=DDX1
B4GALT1	Beta-1,4-Galactosyltransferase 1	Protein Coding	P15291	59	GC09M033100	6.82787799835205	https://www.genecards.org/cgi-bin/carddisp.pl?gene=B4GALT1
SLC16A12	Solute Carrier Family 16 Member 12	Protein Coding	Q6ZSM3	45	GC10M089430	6.81508731842041	https://www.genecards.org/cgi-bin/carddisp.pl?gene=SLC16A12
STATH	Statherin	Protein Coding	P02808	41	GC04P069995	6.81283044815063	https://www.genecards.org/cgi-bin/carddisp.pl?gene=STATH
TMEM67	Transmembrane Protein 67	Protein Coding	Q5HYA8	52	GC08P093754	6.78691577911377	https://www.genecards.org/cgi-bin/carddisp.pl?gene=TMEM67
AICDA	Activation Induced Cytidine Deaminase	Protein Coding	Q9GZX7	57	GC12M008602	6.78487634658813	https://www.genecards.org/cgi-bin/carddisp.pl?gene=AICDA
SARS1	Seryl-TRNA Synthetase 1	Protein Coding	P49591	55	GC01P111854	6.7803053855896	https://www.genecards.org/cgi-bin/carddisp.pl?gene=SARS1
KCNJ16	Potassium Inwardly Rectifying Channel Subfamily J Member 16	Protein Coding	Q9NPI9	50	GC17P070053	6.77970504760742	https://www.genecards.org/cgi-bin/carddisp.pl?gene=KCNJ16
STIM1	Stromal Interaction Molecule 1	Protein Coding	Q13586	62	GC11P020398	6.77502727508545	https://www.genecards.org/cgi-bin/carddisp.pl?gene=STIM1
DOCK8	Dedicator Of Cytokinesis 8	Protein Coding	Q8NF50	58	GC09P000341	6.76089572906494	https://www.genecards.org/cgi-bin/carddisp.pl?gene=DOCK8
PRPSAP1	Phosphoribosyl Pyrophosphate Synthetase Associated Protein 1	Protein Coding	Q14558	45	GC17M076309	6.75123596191406	https://www.genecards.org/cgi-bin/carddisp.pl?gene=PRPSAP1
SAFB	Scaffold Attachment Factor B	Protein Coding	Q15424	52	GC19P005623	6.74062442779541	https://www.genecards.org/cgi-bin/carddisp.pl?gene=SAFB
MIR122	MicroRNA 122	RNA Gene		30	GC18P058451	6.7312126159668	https://www.genecards.org/cgi-bin/carddisp.pl?gene=MIR122
DRD1	Dopamine Receptor D1	Protein Coding	P21728	58	GC05M175440	6.72825908660889	https://www.genecards.org/cgi-bin/carddisp.pl?gene=DRD1
PGAM2	Phosphoglycerate Mutase 2	Protein Coding	P15259	55	GC07M044062	6.71996784210205	https://www.genecards.org/cgi-bin/carddisp.pl?gene=PGAM2
SAA4	Serum Amyloid A4, Constitutive	Protein Coding	P35542	51	GC11M018234	6.71956443786621	https://www.genecards.org/cgi-bin/carddisp.pl?gene=SAA4
CLEC12A	C-Type Lectin Domain Family 12 Member A	Protein Coding	Q5QGZ9	50	GC12P009951	6.7040958404541	https://www.genecards.org/cgi-bin/carddisp.pl?gene=CLEC12A
MEP1B	Meprin A Subunit Beta	Protein Coding	Q16820	48	GC18P032185	6.69555568695068	https://www.genecards.org/cgi-bin/carddisp.pl?gene=MEP1B
HTR1A	5-Hydroxytryptamine Receptor 1A	Protein Coding	P08908	59	GC05M063960	6.68539142608643	https://www.genecards.org/cgi-bin/carddisp.pl?gene=HTR1A
SSB	Small RNA Binding Exonuclease Protection Factor La	Protein Coding	P05455	54	GC02P169791	6.68500232696533	https://www.genecards.org/cgi-bin/carddisp.pl?gene=SSB
CDKN2B	Cyclin Dependent Kinase Inhibitor 2B	Protein Coding	P42772	59	GC09M022002	6.67883968353271	https://www.genecards.org/cgi-bin/carddisp.pl?gene=CDKN2B
NDUFB10	NADH:Ubiquinone Oxidoreductase Subunit B10	Protein Coding	O96000	55	GC16P120164	6.67825222015381	https://www.genecards.org/cgi-bin/carddisp.pl?gene=NDUFB10
DPAGT1	Dolichyl-Phosphate N-Acetylglucosaminephosphotransferase 1	Protein Coding	Q9H3H5	57	GC11M140656	6.67774868011475	https://www.genecards.org/cgi-bin/carddisp.pl?gene=DPAGT1
NDUFB9	NADH:Ubiquinone Oxidoreductase Subunit B9	Protein Coding	Q9Y6M9	57	GC08P124539	6.6630220413208	https://www.genecards.org/cgi-bin/carddisp.pl?gene=NDUFB9
NHEJ1	Non-Homologous End Joining Factor 1	Protein Coding	Q9H9Q4	55	GC02M219203	6.64427709579468	https://www.genecards.org/cgi-bin/carddisp.pl?gene=NHEJ1
CRB1	Crumbs Cell Polarity Complex Component 1	Protein Coding	P82279	55	GC01P197208	6.63876247406006	https://www.genecards.org/cgi-bin/carddisp.pl?gene=CRB1
DVL2	Dishevelled Segment Polarity Protein 2	Protein Coding	O14641	58	GC17M007225	6.60771417617798	https://www.genecards.org/cgi-bin/carddisp.pl?gene=DVL2
SLC2A6	Solute Carrier Family 2 Member 6	Protein Coding	Q9UGQ3	50	GC09M133471	6.59942436218262	https://www.genecards.org/cgi-bin/carddisp.pl?gene=SLC2A6
TRPM2	Transient Receptor Potential Cation Channel Subfamily M Member 2	Protein Coding	O94759	53	GC21P044350	6.59332084655762	https://www.genecards.org/cgi-bin/carddisp.pl?gene=TRPM2
WDR1	WD Repeat Domain 1	Protein Coding	O75083	52	GC04M010073	6.58795118331909	https://www.genecards.org/cgi-bin/carddisp.pl?gene=WDR1
ABO	ABO, Alpha 1-3-N-Acetylgalactosaminyltransferase And Alpha 1-3-Galactosyltransferase	Protein Coding	P16442	49	GC09M133250	6.58227825164795	https://www.genecards.org/cgi-bin/carddisp.pl?gene=ABO
GNB3	G Protein Subunit Beta 3	Protein Coding	P16520	60	GC12P006839	6.58062934875488	https://www.genecards.org/cgi-bin/carddisp.pl?gene=GNB3
DPEP1	Dipeptidase 1	Protein Coding	P16444	57	GC16P089613	6.57943344116211	https://www.genecards.org/cgi-bin/carddisp.pl?gene=DPEP1
HMGA2	High Mobility Group AT-Hook 2	Protein Coding	P52926	58	GC12P065824	6.57000112533569	https://www.genecards.org/cgi-bin/carddisp.pl?gene=HMGA2
DICER1	Dicer 1, Ribonuclease III	Protein Coding	Q9UPY3	61	GC14M095086	6.56405591964722	https://www.genecards.org/cgi-bin/carddisp.pl?gene=DICER1
SOCS3	Suppressor Of Cytokine Signaling 3	Protein Coding	O14543	57	GC17M078356	6.56392669677734	https://www.genecards.org/cgi-bin/carddisp.pl?gene=SOCS3
AOC1	Amine Oxidase Copper Containing 1	Protein Coding	P19801	54	GC07P150824	6.56213283538818	https://www.genecards.org/cgi-bin/carddisp.pl?gene=AOC1
TAOK1	TAO Kinase 1	Protein Coding	Q7L7X3	57	GC17P154322	6.55124378204346	https://www.genecards.org/cgi-bin/carddisp.pl?gene=TAOK1
VPS33B	VPS33B Late Endosome And Lysosome Associated	Protein Coding	Q9H267	54	GC15M090998	6.55054569244385	https://www.genecards.org/cgi-bin/carddisp.pl?gene=VPS33B
MECOM	MDS1 And EVI1 Complex Locus	Protein Coding	Q03112	61	GC03M169083	6.54408168792725	https://www.genecards.org/cgi-bin/carddisp.pl?gene=MECOM
PPP1CC	Protein Phosphatase 1 Catalytic Subunit Gamma	Protein Coding	P36873	57	GC12M110802	6.52796840667725	https://www.genecards.org/cgi-bin/carddisp.pl?gene=PPP1CC
CXCR3	C-X-C Motif Chemokine Receptor 3	Protein Coding	P49682	58	GC0XM071615	6.52796697616577	https://www.genecards.org/cgi-bin/carddisp.pl?gene=CXCR3
SOS2	SOS Ras/Rho Guanine Nucleotide Exchange Factor 2	Protein Coding	Q07890	57	GC14M050117	6.52218103408813	https://www.genecards.org/cgi-bin/carddisp.pl?gene=SOS2
ALG9	ALG9 Alpha-1,2-Mannosyltransferase	Protein Coding	Q9H6U8	52	GC11M140513	6.51978397369385	https://www.genecards.org/cgi-bin/carddisp.pl?gene=ALG9
PIK3CD	Phosphatidylinositol-4,5-Bisphosphate 3-Kinase Catalytic Subunit Delta	Protein Coding	O00329	65	GC01P075262	6.50531816482544	https://www.genecards.org/cgi-bin/carddisp.pl?gene=PIK3CD
PAPPA	Pappalysin 1	Protein Coding	Q13219	55	GC09P152394	6.49544	https://www.genecards.org/cgi-bin/carddisp.pl?gene=PAPPA
GCGR	Glucagon Receptor	Protein Coding	P47871	59	GC17P081804	6.49069786071777	https://www.genecards.org/cgi-bin/carddisp.pl?gene=GCGR
PRKCSH	PRKCSH Beta Subunit Of Glucosidase II	Protein Coding	P14314	57	GC19P011435	6.49016427993774	https://www.genecards.org/cgi-bin/carddisp.pl?gene=PRKCSH
MIR17	MicroRNA 17	RNA Gene		28	GC13P091350	6.46852445602417	https://www.genecards.org/cgi-bin/carddisp.pl?gene=MIR17
MICA	MHC Class I Polypeptide-Related Sequence A	Protein Coding	Q29983	51	GC06P031399	6.46331405639648	https://www.genecards.org/cgi-bin/carddisp.pl?gene=MICA
CCR1	C-C Motif Chemokine Receptor 1	Protein Coding	P32246	57	GC03M046218	6.45266914367676	https://www.genecards.org/cgi-bin/carddisp.pl?gene=CCR1
PGA5	Pepsinogen A5	Protein Coding	P0DJD9	47	GC11P061241	6.43119955062866	https://www.genecards.org/cgi-bin/carddisp.pl?gene=PGA5
BLK	BLK Proto-Oncogene, Src Family Tyrosine Kinase	Protein Coding	P51451	61	GC08P011486	6.4203314781189	https://www.genecards.org/cgi-bin/carddisp.pl?gene=BLK
DNTT	DNA Nucleotidylexotransferase	Protein Coding	P04053	54	GC10P096304	6.41665172576904	https://www.genecards.org/cgi-bin/carddisp.pl?gene=DNTT
ATP6AP2	ATPase H+ Transporting Accessory Protein 2	Protein Coding	O75787	57	GC0XP040675	6.40102577209473	https://www.genecards.org/cgi-bin/carddisp.pl?gene=ATP6AP2
EPOR	Erythropoietin Receptor	Protein Coding	P19235	61	GC19M011377	6.39860010147095	https://www.genecards.org/cgi-bin/carddisp.pl?gene=EPOR
ATXN2	Ataxin 2	Protein Coding	Q99700	56	GC12M111443	6.39583921432495	https://www.genecards.org/cgi-bin/carddisp.pl?gene=ATXN2
CD3E	CD3 Epsilon Subunit Of T-Cell Receptor Complex	Protein Coding	P07766	60	GC11P118304	6.38939237594604	https://www.genecards.org/cgi-bin/carddisp.pl?gene=CD3E
REL	REL Proto-Oncogene, NF-KB Subunit	Protein Coding	Q04864	61	GC02P060881	6.38443994522095	https://www.genecards.org/cgi-bin/carddisp.pl?gene=REL
LAMTOR1	Late Endosomal/Lysosomal Adaptor, MAPK And MTOR Activator 1	Protein Coding	Q6IAA8	44	GC11M072085	6.38211917877197	https://www.genecards.org/cgi-bin/carddisp.pl?gene=LAMTOR1
MT-RNR2	Mitochondrially Encoded 16S RRNA	RNA Gene	Q8IVG9	31	GCMTP001674	6.37224	https://www.genecards.org/cgi-bin/carddisp.pl?gene=MT-RNR2
MUC16	Mucin 16, Cell Surface Associated	Protein Coding	Q8WXI7	51	GC19M008848	6.36390590667725	https://www.genecards.org/cgi-bin/carddisp.pl?gene=MUC16
BBS4	Bardet-Biedl Syndrome 4	Protein Coding	Q96RK4	53	GC15P072686	6.36037874221802	https://www.genecards.org/cgi-bin/carddisp.pl?gene=BBS4
GLRX	Glutaredoxin	Protein Coding	P35754	56	GC05M095752	6.34996843338013	https://www.genecards.org/cgi-bin/carddisp.pl?gene=GLRX
ADD1	Adducin 1	Protein Coding	P35611	58	GC04P029564	6.34849452972412	https://www.genecards.org/cgi-bin/carddisp.pl?gene=ADD1
ANGPT2	Angiopoietin 2	Protein Coding	O15123	61	GC08M006499	6.34797859191895	https://www.genecards.org/cgi-bin/carddisp.pl?gene=ANGPT2
NDUFV2	NADH:Ubiquinone Oxidoreductase Core Subunit V2	Protein Coding	P19404	56	GC18P009116	6.34743976593018	https://www.genecards.org/cgi-bin/carddisp.pl?gene=NDUFV2
BBS2	Bardet-Biedl Syndrome 2	Protein Coding	Q9BXC9	53	GC16M056467	6.34426259994507	https://www.genecards.org/cgi-bin/carddisp.pl?gene=BBS2
FGB	Fibrinogen Beta Chain	Protein Coding	P02675	60	GC04P154727	6.33894872665405	https://www.genecards.org/cgi-bin/carddisp.pl?gene=FGB
MIR125A	MicroRNA 125a	RNA Gene		30	GC19P152978	6.33268308639526	https://www.genecards.org/cgi-bin/carddisp.pl?gene=MIR125A
MAF	MAF BZIP Transcription Factor	Protein Coding	O75444	58	GC16M079204	6.32689619064331	https://www.genecards.org/cgi-bin/carddisp.pl?gene=MAF
CSF3R	Colony Stimulating Factor 3 Receptor	Protein Coding	Q99062	60	GC01M036466	6.32547903060913	https://www.genecards.org/cgi-bin/carddisp.pl?gene=CSF3R
CNP	2',3'-Cyclic Nucleotide 3' Phosphodiesterase	Protein Coding	P09543	56	GC17P041966	6.30384969711304	https://www.genecards.org/cgi-bin/carddisp.pl?gene=CNP
C5	Complement C5	Protein Coding	P01031	60	GC09M122525	6.2948522567749	https://www.genecards.org/cgi-bin/carddisp.pl?gene=C5
UBE2L3	Ubiquitin Conjugating Enzyme E2 L3	Protein Coding	P68036	58	GC22P021549	6.27591800689697	https://www.genecards.org/cgi-bin/carddisp.pl?gene=UBE2L3
DHFR2	Dihydrofolate Reductase 2	Protein Coding	Q86XF0	46	GC03M094048	6.27356386184692	https://www.genecards.org/cgi-bin/carddisp.pl?gene=DHFR2
NDUFAF1	NADH:Ubiquinone Oxidoreductase Complex Assembly Factor 1	Protein Coding	Q9Y375	53	GC15M041387	6.27235269546509	https://www.genecards.org/cgi-bin/carddisp.pl?gene=NDUFAF1
NT5E	5'-Nucleotidase Ecto	Protein Coding	P21589	65	GC06P085449	6.26488542556763	https://www.genecards.org/cgi-bin/carddisp.pl?gene=NT5E
GJC2	Gap Junction Protein Gamma 2	Protein Coding	Q5T442	54	GC01P233253	6.26166820526123	https://www.genecards.org/cgi-bin/carddisp.pl?gene=GJC2
LDHB	Lactate Dehydrogenase B	Protein Coding	P07195	57	GC12M021635	6.25539588928223	https://www.genecards.org/cgi-bin/carddisp.pl?gene=LDHB
BCL6	BCL6 Transcription Repressor	Protein Coding	P41182	59	GC03M187721	6.24994802474976	https://www.genecards.org/cgi-bin/carddisp.pl?gene=BCL6
BAK1	BCL2 Antagonist/Killer 1	Protein Coding	Q16611	57	GC06M033572	6.24953556060791	https://www.genecards.org/cgi-bin/carddisp.pl?gene=BAK1
EIF2B2	Eukaryotic Translation Initiation Factor 2B Subunit Beta	Protein Coding	P49770	57	GC14P075002	6.24252796173096	https://www.genecards.org/cgi-bin/carddisp.pl?gene=EIF2B2
HAX1	HCLS1 Associated Protein X-1	Protein Coding	O00165	55	GC01P176681	6.22314357757568	https://www.genecards.org/cgi-bin/carddisp.pl?gene=HAX1
CALB1	Calbindin 1	Protein Coding	P05937	57	GC08M090058	6.22189807891846	https://www.genecards.org/cgi-bin/carddisp.pl?gene=CALB1
ENO3	Enolase 3	Protein Coding	P13929	61	GC17P004948	6.22060489654541	https://www.genecards.org/cgi-bin/carddisp.pl?gene=ENO3
MMP12	Matrix Metallopeptidase 12	Protein Coding	P39900	58	GC11M102862	6.22032737731934	https://www.genecards.org/cgi-bin/carddisp.pl?gene=MMP12
PGA3	Pepsinogen A3	Protein Coding	P0DJD8	44	GC11P061203	6.21750831604004	https://www.genecards.org/cgi-bin/carddisp.pl?gene=PGA3
HNF4G	Hepatocyte Nuclear Factor 4 Gamma	Protein Coding	Q14541	51	GC08P075407	6.21469497680664	https://www.genecards.org/cgi-bin/carddisp.pl?gene=HNF4G
PLPP5	Phospholipid Phosphatase 5	Protein Coding	Q8NEB5	40	GC08M038840	6.21212387084961	https://www.genecards.org/cgi-bin/carddisp.pl?gene=PLPP5
CTCF	CCCTC-Binding Factor	Protein Coding	P49711	60	GC16P121886	6.21142148971558	https://www.genecards.org/cgi-bin/carddisp.pl?gene=CTCF
GGT7	Gamma-Glutamyltransferase 7	Protein Coding	Q9UJ14	51	GC20M034844	6.21068143844604	https://www.genecards.org/cgi-bin/carddisp.pl?gene=GGT7
SORT1	Sortilin 1	Protein Coding	Q99523	58	GC01M109310	6.20903348922729	https://www.genecards.org/cgi-bin/carddisp.pl?gene=SORT1
FTL	Ferritin Light Chain	Protein Coding	P02792	58	GC19P048965	6.20476198196411	https://www.genecards.org/cgi-bin/carddisp.pl?gene=FTL
PLCE1	Phospholipase C Epsilon 1	Protein Coding	Q9P212	56	GC10P093993	6.19501781463623	https://www.genecards.org/cgi-bin/carddisp.pl?gene=PLCE1
MAP3K7	Mitogen-Activated Protein Kinase Kinase Kinase 7	Protein Coding	O43318	62	GC06M090513	6.18772602081299	https://www.genecards.org/cgi-bin/carddisp.pl?gene=MAP3K7
MIR6505	MicroRNA 6505	RNA Gene		17	GC12P074977	6.18757915496826	https://www.genecards.org/cgi-bin/carddisp.pl?gene=MIR6505
MT-TN	Mitochondrially Encoded TRNA-Asn (AAU/C)	RNA Gene		22	GCMTM005659	6.18180131912231	https://www.genecards.org/cgi-bin/carddisp.pl?gene=MT-TN
TPMT	Thiopurine S-Methyltransferase	Protein Coding	P51580	59	GC06M018128	6.17114114761353	https://www.genecards.org/cgi-bin/carddisp.pl?gene=TPMT
NOD1	Nucleotide Binding Oligomerization Domain Containing 1	Protein Coding	Q9Y239	55	GC07M030424	6.16935110092163	https://www.genecards.org/cgi-bin/carddisp.pl?gene=NOD1
LGALS9	Galectin 9	Protein Coding	O00182	51	GC17P027629	6.16357755661011	https://www.genecards.org/cgi-bin/carddisp.pl?gene=LGALS9
AZGP1	Alpha-2-Glycoprotein 1, Zinc-Binding	Protein Coding	P25311	55	GC07M106710	6.16189002990723	https://www.genecards.org/cgi-bin/carddisp.pl?gene=AZGP1
DIABLO	Diablo IAP-Binding Mitochondrial Protein	Protein Coding	Q9NR28	60	GC12M124699	6.16089916229248	https://www.genecards.org/cgi-bin/carddisp.pl?gene=DIABLO
TMEM216	Transmembrane Protein 216	Protein Coding	Q9P0N5	47	GC11P107409	6.1584620475769	https://www.genecards.org/cgi-bin/carddisp.pl?gene=TMEM216
PAX8	Paired Box 8	Protein Coding	Q06710	58	GC02M113215	6.15144395828247	https://www.genecards.org/cgi-bin/carddisp.pl?gene=PAX8
AOC3	Amine Oxidase Copper Containing 3	Protein Coding	Q16853	58	GC17P042851	6.14464426040649	https://www.genecards.org/cgi-bin/carddisp.pl?gene=AOC3
ITGAV	Integrin Subunit Alpha V	Protein Coding	P06756	61	GC02P186589	6.1386399269104	https://www.genecards.org/cgi-bin/carddisp.pl?gene=ITGAV
MIR150	MicroRNA 150	RNA Gene		30	GC19M049500	6.12623834609985	https://www.genecards.org/cgi-bin/carddisp.pl?gene=MIR150
RPS6KA1	Ribosomal Protein S6 Kinase A1	Protein Coding	Q15418	63	GC01P076421	6.12166690826416	https://www.genecards.org/cgi-bin/carddisp.pl?gene=RPS6KA1
PLAAT3	Phospholipase A And Acyltransferase 3	Protein Coding	P53816	50	GC11M139694	6.1176438331604	https://www.genecards.org/cgi-bin/carddisp.pl?gene=PLAAT3
FLT4	Fms Related Receptor Tyrosine Kinase 4	Protein Coding	P35916	65	GC05M183404	6.11682796478271	https://www.genecards.org/cgi-bin/carddisp.pl?gene=FLT4
PTPRN	Protein Tyrosine Phosphatase Receptor Type N	Protein Coding	Q16849	57	GC02M219289	6.10651445388794	https://www.genecards.org/cgi-bin/carddisp.pl?gene=PTPRN
ADGRV1	Adhesion G Protein-Coupled Receptor V1	Protein Coding	Q8WXG9	52	GC05P090529	6.0953221321106	https://www.genecards.org/cgi-bin/carddisp.pl?gene=ADGRV1
NDUFB11	NADH:Ubiquinone Oxidoreductase Subunit B11	Protein Coding	Q9NX14	52	GC0XM047142	6.07271814346313	https://www.genecards.org/cgi-bin/carddisp.pl?gene=NDUFB11
BIRC3	Baculoviral IAP Repeat Containing 3	Protein Coding	Q13489	60	GC11P102317	6.0623927116394	https://www.genecards.org/cgi-bin/carddisp.pl?gene=BIRC3
ACYP2	Acylphosphatase 2	Protein Coding	P14621	50	GC02P053970	6.06088447570801	https://www.genecards.org/cgi-bin/carddisp.pl?gene=ACYP2
CXCR5	C-X-C Motif Chemokine Receptor 5	Protein Coding	P32302	54	GC11P125200	6.0258207321167	https://www.genecards.org/cgi-bin/carddisp.pl?gene=CXCR5
GGPS1	Geranylgeranyl Diphosphate Synthase 1	Protein Coding	O95749	56	GC01P235327	6.02575922012329	https://www.genecards.org/cgi-bin/carddisp.pl?gene=GGPS1
PDCD1	Programmed Cell Death 1	Protein Coding	Q15116	60	GC02M241849	6.02149868011475	https://www.genecards.org/cgi-bin/carddisp.pl?gene=PDCD1
DCDC2	Doublecortin Domain Containing 2	Protein Coding	Q9UHG0	51	GC06M024171	6.01270294189453	https://www.genecards.org/cgi-bin/carddisp.pl?gene=DCDC2
SLC10A3	Solute Carrier Family 10 Member 3	Protein Coding	P09131	38	GC0XM154488	5.99508619308472	https://www.genecards.org/cgi-bin/carddisp.pl?gene=SLC10A3
SYVN1	Synoviolin 1	Protein Coding	Q86TM6	52	GC11M139760	5.99320125579834	https://www.genecards.org/cgi-bin/carddisp.pl?gene=SYVN1
TMEM43	Transmembrane Protein 43	Protein Coding	Q9BTV4	55	GC03P027096	5.98865127563477	https://www.genecards.org/cgi-bin/carddisp.pl?gene=TMEM43
SLC26A6	Solute Carrier Family 26 Member 6	Protein Coding	Q9BXS9	50	GC03M048625	5.98466110229492	https://www.genecards.org/cgi-bin/carddisp.pl?gene=SLC26A6
FCGR2B	Fc Gamma Receptor IIb	Protein Coding	P31994	61	GC01P177026	5.96727657318115	https://www.genecards.org/cgi-bin/carddisp.pl?gene=FCGR2B
TCF7L2	Transcription Factor 7 Like 2	Protein Coding	Q9NQB0	59	GC10P112950	5.96723747253418	https://www.genecards.org/cgi-bin/carddisp.pl?gene=TCF7L2
PGM1	Phosphoglucomutase 1	Protein Coding	P36871	60	GC01P063593	5.95742559432983	https://www.genecards.org/cgi-bin/carddisp.pl?gene=PGM1
AHSP	Alpha Hemoglobin Stabilizing Protein	Protein Coding	Q9NZD4	48	GC16P031527	5.95325040817261	https://www.genecards.org/cgi-bin/carddisp.pl?gene=AHSP
KHDRBS1	KH RNA Binding Domain Containing, Signal Transduction Associated 1	Protein Coding	Q07666	54	GC01P032013	5.95053195953369	https://www.genecards.org/cgi-bin/carddisp.pl?gene=KHDRBS1
FCGRT	Fc Gamma Receptor And Transporter	Protein Coding	P55899	56	GC19P049506	5.9449291229248	https://www.genecards.org/cgi-bin/carddisp.pl?gene=FCGRT
PEMT	Phosphatidylethanolamine N-Methyltransferase	Protein Coding	Q9UBM1	51	GC17M096443	5.9407844543457	https://www.genecards.org/cgi-bin/carddisp.pl?gene=PEMT
BBS5	Bardet-Biedl Syndrome 5	Protein Coding	Q8N3I7	50	GC02P169498	5.93409109115601	https://www.genecards.org/cgi-bin/carddisp.pl?gene=BBS5
CC2D2A	Coiled-Coil And C2 Domain Containing 2A	Protein Coding	Q9P2K1	52	GC04P030056	5.93336296081543	https://www.genecards.org/cgi-bin/carddisp.pl?gene=CC2D2A
LPCAT3	Lysophosphatidylcholine Acyltransferase 3	Protein Coding	Q6P1A2	49	GC12M006976	5.92033576965332	https://www.genecards.org/cgi-bin/carddisp.pl?gene=LPCAT3
OFD1	OFD1 Centriole And Centriolar Satellite Protein	Protein Coding	O75665	55	GC0XP013714	5.90788173675537	https://www.genecards.org/cgi-bin/carddisp.pl?gene=OFD1
DUSP1	Dual Specificity Phosphatase 1	Protein Coding	P28562	59	GC05M172768	5.90488862991333	https://www.genecards.org/cgi-bin/carddisp.pl?gene=DUSP1
TMEM171	Transmembrane Protein 171	Protein Coding	Q8WVE6	38	GC05P073120	5.8926682472229	https://www.genecards.org/cgi-bin/carddisp.pl?gene=TMEM171
MIR223	MicroRNA 223	RNA Gene		30	GC0XP066018	5.88082599639893	https://www.genecards.org/cgi-bin/carddisp.pl?gene=MIR223
SLC28A2	Solute Carrier Family 28 Member 2	Protein Coding	O43868	48	GC15P045252	5.87358283996582	https://www.genecards.org/cgi-bin/carddisp.pl?gene=SLC28A2
PTPRS	Protein Tyrosine Phosphatase Receptor Type S	Protein Coding	Q13332	59	GC19M107913	5.85947704315186	https://www.genecards.org/cgi-bin/carddisp.pl?gene=PTPRS
NFATC1	Nuclear Factor Of Activated T Cells 1	Protein Coding	O95644	61	GC18P079395	5.85219717025757	https://www.genecards.org/cgi-bin/carddisp.pl?gene=NFATC1
SGCE	Sarcoglycan Epsilon	Protein Coding	O43556	55	GC07M094524	5.84726047515869	https://www.genecards.org/cgi-bin/carddisp.pl?gene=SGCE
ARL13B	ARF Like GTPase 13B	Protein Coding	Q3SXY8	50	GC03P093980	5.84124946594238	https://www.genecards.org/cgi-bin/carddisp.pl?gene=ARL13B
PLPP7	Phospholipid Phosphatase 7 (Inactive)	Protein Coding	Q8NBV4	45	GC09P153028	5.84121131896973	https://www.genecards.org/cgi-bin/carddisp.pl?gene=PLPP7
POLR2A	RNA Polymerase II Subunit A	Protein Coding	P24928	58	GC17P153752	5.84015941619873	https://www.genecards.org/cgi-bin/carddisp.pl?gene=POLR2A
PCSK7	Proprotein Convertase Subtilisin/Kexin Type 7	Protein Coding	Q16549	55	GC11M140591	5.83820962905884	https://www.genecards.org/cgi-bin/carddisp.pl?gene=PCSK7
SHROOM3	Shroom Family Member 3	Protein Coding	Q8TF72	48	GC04P076435	5.83564186096191	https://www.genecards.org/cgi-bin/carddisp.pl?gene=SHROOM3
KCNJ10	Potassium Inwardly Rectifying Channel Subfamily J Member 10	Protein Coding	P78508	58	GC01M159998	5.82334566116333	https://www.genecards.org/cgi-bin/carddisp.pl?gene=KCNJ10
PFKP	Phosphofructokinase, Platelet	Protein Coding	Q01813	57	GC10P003066	5.82101583480835	https://www.genecards.org/cgi-bin/carddisp.pl?gene=PFKP
GAS5	Growth Arrest Specific 5	RNA Gene		32	GC01M175146	5.82082414627075	https://www.genecards.org/cgi-bin/carddisp.pl?gene=GAS5
SDCCAG8	SHH Signaling And Ciliogenesis Regulator SDCCAG8	Protein Coding	Q86SQ7	53	GC01P243255	5.81973934173584	https://www.genecards.org/cgi-bin/carddisp.pl?gene=SDCCAG8
NT5C2	5'-Nucleotidase, Cytosolic II	Protein Coding	P49902	58	GC10M103088	5.81254625320435	https://www.genecards.org/cgi-bin/carddisp.pl?gene=NT5C2
MIR148A	MicroRNA 148a	RNA Gene		29	GC07M025950	5.81076669692993	https://www.genecards.org/cgi-bin/carddisp.pl?gene=MIR148A
EPHA3	EPH Receptor A3	Protein Coding	P29320	60	GC03P089077	5.79712867736816	https://www.genecards.org/cgi-bin/carddisp.pl?gene=EPHA3
BMPR2	Bone Morphogenetic Protein Receptor Type 2	Protein Coding	Q13873	64	GC02P202376	5.79062271118164	https://www.genecards.org/cgi-bin/carddisp.pl?gene=BMPR2
WWOX	WW Domain Containing Oxidoreductase	Protein Coding	Q9NZC7	60	GC16P078099	5.78724718093872	https://www.genecards.org/cgi-bin/carddisp.pl?gene=WWOX
CLTC	Clathrin Heavy Chain	Protein Coding	Q00610	60	GC17P059619	5.78578901290894	https://www.genecards.org/cgi-bin/carddisp.pl?gene=CLTC
CD160	CD160 Molecule	Protein Coding	O95971	53	GC01P145719	5.78466701507568	https://www.genecards.org/cgi-bin/carddisp.pl?gene=CD160
IGF2BP2	Insulin Like Growth Factor 2 MRNA Binding Protein 2	Protein Coding	Q9Y6M1	57	GC03M185643	5.77716207504272	https://www.genecards.org/cgi-bin/carddisp.pl?gene=IGF2BP2
THEM4	Thioesterase Superfamily Member 4	Protein Coding	Q5T1C6	49	GC01M151870	5.76025009155273	https://www.genecards.org/cgi-bin/carddisp.pl?gene=THEM4
CLCNKA	Chloride Voltage-Gated Channel Ka	Protein Coding	P51800	54	GC01P016018	5.75135707855225	https://www.genecards.org/cgi-bin/carddisp.pl?gene=CLCNKA
NOX1	NADPH Oxidase 1	Protein Coding	Q9Y5S8	57	GC0XM100843	5.74858856201172	https://www.genecards.org/cgi-bin/carddisp.pl?gene=NOX1
SLC4A8	Solute Carrier Family 4 Member 8	Protein Coding	Q2Y0W8	50	GC12P051391	5.72935771942139	https://www.genecards.org/cgi-bin/carddisp.pl?gene=SLC4A8
MKS1	MKS Transition Zone Complex Subunit 1	Protein Coding	Q9NXB0	52	GC17M058205	5.72659254074097	https://www.genecards.org/cgi-bin/carddisp.pl?gene=MKS1
DOCK7	Dedicator Of Cytokinesis 7	Protein Coding	Q96N67	54	GC01M062454	5.72058916091919	https://www.genecards.org/cgi-bin/carddisp.pl?gene=DOCK7
MPC1	Mitochondrial Pyruvate Carrier 1	Protein Coding	Q9Y5U8	54	GC06M166364	5.71688270568848	https://www.genecards.org/cgi-bin/carddisp.pl?gene=MPC1
ACTN4	Actinin Alpha 4	Protein Coding	O43707	60	GC19P038647	5.70248889923096	https://www.genecards.org/cgi-bin/carddisp.pl?gene=ACTN4
FGF4	Fibroblast Growth Factor 4	Protein Coding	P08620	57	GC11M139942	5.70074987411499	https://www.genecards.org/cgi-bin/carddisp.pl?gene=FGF4
SIK2	Salt Inducible Kinase 2	Protein Coding	Q9H0K1	58	GC11P113445	5.68778610229492	https://www.genecards.org/cgi-bin/carddisp.pl?gene=SIK2
CDC42BPG	CDC42 Binding Protein Kinase Gamma	Protein Coding	Q6DT37	47	GC11M064823	5.68419313430786	https://www.genecards.org/cgi-bin/carddisp.pl?gene=CDC42BPG
PGA4	Pepsinogen A4	Protein Coding	P0DJD7	38	GC11P061222	5.68351268768311	https://www.genecards.org/cgi-bin/carddisp.pl?gene=PGA4
POLRMT	RNA Polymerase Mitochondrial	Protein Coding	O00411	54	GC19M000617	5.68265056610107	https://www.genecards.org/cgi-bin/carddisp.pl?gene=POLRMT
UOX	Urate Oxidase (Pseudogene)	Pseudogene		20	GC01M084364	5.67803812026978	https://www.genecards.org/cgi-bin/carddisp.pl?gene=UOX
G6PC2	Glucose-6-Phosphatase Catalytic Subunit 2	Protein Coding	Q9NQR9	48	GC02P168901	5.67336845397949	https://www.genecards.org/cgi-bin/carddisp.pl?gene=G6PC2
PAFAH1B1	Platelet Activating Factor Acetylhydrolase 1b Regulatory Subunit 1	Protein Coding	P43034	59	GC17P002593	5.67125463485718	https://www.genecards.org/cgi-bin/carddisp.pl?gene=PAFAH1B1
GBA1LP	Glucosylceramidase Beta 1 Like, Pseudogene	Pseudogene		16	GC01M155213	5.66946315765381	https://www.genecards.org/cgi-bin/carddisp.pl?gene=GBA1LP
CFP	Complement Factor Properdin	Protein Coding	P27918	55	GC0XM047623	5.65622901916504	https://www.genecards.org/cgi-bin/carddisp.pl?gene=CFP
FCER2	Fc Epsilon Receptor II	Protein Coding	P06734	56	GC19M108008	5.65606784820557	https://www.genecards.org/cgi-bin/carddisp.pl?gene=FCER2
E2F4	E2F Transcription Factor 4	Protein Coding	Q16254	57	GC16P067192	5.65358781814575	https://www.genecards.org/cgi-bin/carddisp.pl?gene=E2F4
ALG5	ALG5 Dolichyl-Phosphate Beta-Glucosyltransferase	Protein Coding	Q9Y673	51	GC13M036949	5.64523887634277	https://www.genecards.org/cgi-bin/carddisp.pl?gene=ALG5
ANGPTL3	Angiopoietin Like 3	Protein Coding	Q9Y5C1	60	GC01P062597	5.64050769805908	https://www.genecards.org/cgi-bin/carddisp.pl?gene=ANGPTL3
ADORA2A	Adenosine A2a Receptor	Protein Coding	P29274	59	GC22P024417	5.63882875442505	https://www.genecards.org/cgi-bin/carddisp.pl?gene=ADORA2A
USP2	Ubiquitin Specific Peptidase 2	Protein Coding	O75604	55	GC11M119355	5.63686609268188	https://www.genecards.org/cgi-bin/carddisp.pl?gene=USP2
JUND	JunD Proto-Oncogene, AP-1 Transcription Factor Subunit	Protein Coding	P17535	54	GC19M018279	5.63149642944336	https://www.genecards.org/cgi-bin/carddisp.pl?gene=JUND
EIF4A1	Eukaryotic Translation Initiation Factor 4A1	Protein Coding	P60842	60	GC17P007572	5.62499952316284	https://www.genecards.org/cgi-bin/carddisp.pl?gene=EIF4A1
ARID1B	AT-Rich Interaction Domain 1B	Protein Coding	Q8NFD5	57	GC06P183768	5.6220817565918	https://www.genecards.org/cgi-bin/carddisp.pl?gene=ARID1B
CXCL2	C-X-C Motif Chemokine Ligand 2	Protein Coding	P19875	54	GC04M074097	5.61536693572998	https://www.genecards.org/cgi-bin/carddisp.pl?gene=CXCL2
ZCCHC8	Zinc Finger CCHC-Type Containing 8	Protein Coding	Q6NZY4	50	GC12M124707	5.6111273765564	https://www.genecards.org/cgi-bin/carddisp.pl?gene=ZCCHC8
HIBADH	3-Hydroxyisobutyrate Dehydrogenase	Protein Coding	P31937	52	GC07M027525	5.60272979736328	https://www.genecards.org/cgi-bin/carddisp.pl?gene=HIBADH
IL12B	Interleukin 12B	Protein Coding	P29460	57	GC05M159314	5.57917308807373	https://www.genecards.org/cgi-bin/carddisp.pl?gene=IL12B
CXCL9	C-X-C Motif Chemokine Ligand 9	Protein Coding	Q07325	51	GC04M076001	5.57423639297485	https://www.genecards.org/cgi-bin/carddisp.pl?gene=CXCL9
S100A6	S100 Calcium Binding Protein A6	Protein Coding	P06703	54	GC01M167362	5.57308959960938	https://www.genecards.org/cgi-bin/carddisp.pl?gene=S100A6
PRKACB	Protein Kinase CAMP-Activated Catalytic Subunit Beta	Protein Coding	P22694	61	GC01P084078	5.57146	https://www.genecards.org/cgi-bin/carddisp.pl?gene=PRKACB
NUBPL	NUBP Iron-Sulfur Cluster Assembly Factor, Mitochondrial	Protein Coding	Q8TB37	52	GC14P031489	5.57106018066406	https://www.genecards.org/cgi-bin/carddisp.pl?gene=NUBPL
ACAD10	Acyl-CoA Dehydrogenase Family Member 10	Protein Coding	Q6JQN1	47	GC12P111686	5.55513525009155	https://www.genecards.org/cgi-bin/carddisp.pl?gene=ACAD10
KIF12	Kinesin Family Member 12	Protein Coding	Q96FN5	47	GC09M114086	5.55218839645386	https://www.genecards.org/cgi-bin/carddisp.pl?gene=KIF12
MT-TH	Mitochondrially Encoded TRNA-His (CAU/C)	RNA Gene		22	GCMTP012140	5.54514980316162	https://www.genecards.org/cgi-bin/carddisp.pl?gene=MT-TH
SF1	Splicing Factor 1	Protein Coding	Q15637	50	GC11M064764	5.54115772247314	https://www.genecards.org/cgi-bin/carddisp.pl?gene=SF1
PXDN	Peroxidasin	Protein Coding	Q92626	57	GC02M001635	5.5392804145813	https://www.genecards.org/cgi-bin/carddisp.pl?gene=PXDN
TERF2	Telomeric Repeat Binding Factor 2	Protein Coding	Q15554	55	GC16M069355	5.53579044342041	https://www.genecards.org/cgi-bin/carddisp.pl?gene=TERF2
NDUFAF4	NADH:Ubiquinone Oxidoreductase Complex Assembly Factor 4	Protein Coding	Q9P032	54	GC06M096889	5.52905178070068	https://www.genecards.org/cgi-bin/carddisp.pl?gene=NDUFAF4
CD19	CD19 Molecule	Protein Coding	P15391	64	GC16P120912	5.51871776580811	https://www.genecards.org/cgi-bin/carddisp.pl?gene=CD19
SEC63	SEC63 Homolog, Protein Translocation Regulator	Protein Coding	Q9UGP8	55	GC06M107867	5.50615787506104	https://www.genecards.org/cgi-bin/carddisp.pl?gene=SEC63
TIMMDC1	Translocase Of Inner Mitochondrial Membrane Domain Containing 1	Protein Coding	Q9NPL8	51	GC03P119498	5.50262689590454	https://www.genecards.org/cgi-bin/carddisp.pl?gene=TIMMDC1
TMPRSS6	Transmembrane Serine Protease 6	Protein Coding	Q8IU80	57	GC22M086124	5.49740362167358	https://www.genecards.org/cgi-bin/carddisp.pl?gene=TMPRSS6
ACVRL1	Activin A Receptor Like Type 1	Protein Coding	P37023	63	GC12P051906	5.48574161529541	https://www.genecards.org/cgi-bin/carddisp.pl?gene=ACVRL1
METTL6	Methyltransferase 6, TRNA N3-Cytidine	Protein Coding	Q8TCB7	42	GC03M028698	5.48541069030762	https://www.genecards.org/cgi-bin/carddisp.pl?gene=METTL6
CLDN19	Claudin 19	Protein Coding	Q8N6F1	51	GC01M042733	5.48415756225586	https://www.genecards.org/cgi-bin/carddisp.pl?gene=CLDN19
ADGRL2	Adhesion G Protein-Coupled Receptor L2	Protein Coding	O95490	52	GC01P081306	5.48387098312378	https://www.genecards.org/cgi-bin/carddisp.pl?gene=ADGRL2
SERPINA6	Serpin Family A Member 6	Protein Coding	P08185	58	GC14M124249	5.47658395767212	https://www.genecards.org/cgi-bin/carddisp.pl?gene=SERPINA6
ABHD12	Abhydrolase Domain Containing 12, Lysophospholipase	Protein Coding	Q8N2K0	54	GC20M025294	5.47579288482666	https://www.genecards.org/cgi-bin/carddisp.pl?gene=ABHD12
POU3F4	POU Class 3 Homeobox 4	Protein Coding	P49335	50	GC0XP083508	5.45919704437256	https://www.genecards.org/cgi-bin/carddisp.pl?gene=POU3F4
EPG5	Ectopic P-Granules 5 Autophagy Tethering Factor	Protein Coding	Q9HCE0	51	GC18M045800	5.45827722549438	https://www.genecards.org/cgi-bin/carddisp.pl?gene=EPG5
KCNA1	Potassium Voltage-Gated Channel Subfamily A Member 1	Protein Coding	Q09470	58	GC12P074010	5.45696115493774	https://www.genecards.org/cgi-bin/carddisp.pl?gene=KCNA1
BRD4	Bromodomain Containing 4	Protein Coding	O60885	60	GC19M108289	5.44676113128662	https://www.genecards.org/cgi-bin/carddisp.pl?gene=BRD4
CCR2	C-C Motif Chemokine Receptor 2	Protein Coding	P41597	58	GC03P064849	5.43472766876221	https://www.genecards.org/cgi-bin/carddisp.pl?gene=CCR2
PAX4	Paired Box 4	Protein Coding	O43316	52	GC07M127610	5.43082523345947	https://www.genecards.org/cgi-bin/carddisp.pl?gene=PAX4
S100A4	S100 Calcium Binding Protein A4	Protein Coding	P26447	57	GC01M153543	5.42976188659668	https://www.genecards.org/cgi-bin/carddisp.pl?gene=S100A4
FAP	Fibroblast Activation Protein Alpha	Protein Coding	Q12884	59	GC02M162170	5.42388820648193	https://www.genecards.org/cgi-bin/carddisp.pl?gene=FAP
ACVR2A	Activin A Receptor Type 2A	Protein Coding	P27037	58	GC02P147844	5.42241144180298	https://www.genecards.org/cgi-bin/carddisp.pl?gene=ACVR2A
RPL13A	Ribosomal Protein L13a	Protein Coding	P40429	54	GC19P049487	5.42173385620117	https://www.genecards.org/cgi-bin/carddisp.pl?gene=RPL13A
EYA1	EYA Transcriptional Coactivator And Phosphatase 1	Protein Coding	Q99502	57	GC08M071210	5.42082166671753	https://www.genecards.org/cgi-bin/carddisp.pl?gene=EYA1
LMAN1	Lectin, Mannose Binding 1	Protein Coding	P49257	58	GC18M059327	5.41793489456177	https://www.genecards.org/cgi-bin/carddisp.pl?gene=LMAN1
CTSS	Cathepsin S	Protein Coding	P25774	58	GC01M150730	5.40958595275879	https://www.genecards.org/cgi-bin/carddisp.pl?gene=CTSS
KLB	Klotho Beta	Protein Coding	Q86Z14	53	GC04P039869	5.40814113616943	https://www.genecards.org/cgi-bin/carddisp.pl?gene=KLB
PKD1L3	Polycystin 1 Like 3, Transient Receptor Potential Channel Interacting	Protein Coding	Q7Z443	41	GC16M075183	5.40394973754883	https://www.genecards.org/cgi-bin/carddisp.pl?gene=PKD1L3
FOXA2	Forkhead Box A2	Protein Coding	Q9Y261	60	GC20M022581	5.39000511169434	https://www.genecards.org/cgi-bin/carddisp.pl?gene=FOXA2
ABCG4	ATP Binding Cassette Subfamily G Member 4	Protein Coding	Q9H172	53	GC11P125229	5.38674163818359	https://www.genecards.org/cgi-bin/carddisp.pl?gene=ABCG4
VAX2	Ventral Anterior Homeobox 2	Protein Coding	Q9UIW0	48	GC02P070900	5.38103199005127	https://www.genecards.org/cgi-bin/carddisp.pl?gene=VAX2
EPHA2	EPH Receptor A2	Protein Coding	P29317	65	GC01M016124	5.37679958343506	https://www.genecards.org/cgi-bin/carddisp.pl?gene=EPHA2
CEMIP	Cell Migration Inducing Hyaluronidase 1	Protein Coding	Q8WUJ3	48	GC15P080779	5.3720874786377	https://www.genecards.org/cgi-bin/carddisp.pl?gene=CEMIP
EFEMP2	EGF Containing Fibulin Extracellular Matrix Protein 2	Protein Coding	O95967	57	GC11M139803	5.37106657028198	https://www.genecards.org/cgi-bin/carddisp.pl?gene=EFEMP2
NDUFA11	NADH:Ubiquinone Oxidoreductase Subunit A11	Protein Coding	Q86Y39	50	GC19M005891	5.37086153030396	https://www.genecards.org/cgi-bin/carddisp.pl?gene=NDUFA11
PYGB	Glycogen Phosphorylase B	Protein Coding	P11216	55	GC20P025248	5.36153697967529	https://www.genecards.org/cgi-bin/carddisp.pl?gene=PYGB
UQCC2	Ubiquinol-Cytochrome C Reductase Complex Assembly Factor 2	Protein Coding	Q9BRT2	50	GC06M033694	5.35971307754517	https://www.genecards.org/cgi-bin/carddisp.pl?gene=UQCC2
SLC35C1	Solute Carrier Family 35 Member C1	Protein Coding	Q96A29	51	GC11P049033	5.35917663574219	https://www.genecards.org/cgi-bin/carddisp.pl?gene=SLC35C1
YY1	YY1 Transcription Factor	Protein Coding	P25490	61	GC14P100238	5.35903978347778	https://www.genecards.org/cgi-bin/carddisp.pl?gene=YY1
HSP90B1	Heat Shock Protein 90 Beta Family Member 1	Protein Coding	P14625	60	GC12P103930	5.35370254516602	https://www.genecards.org/cgi-bin/carddisp.pl?gene=HSP90B1
ARHGEF9	Cdc42 Guanine Nucleotide Exchange Factor 9	Protein Coding	O43307	53	GC0XM063634	5.35113906860352	https://www.genecards.org/cgi-bin/carddisp.pl?gene=ARHGEF9
DCK	Deoxycytidine Kinase	Protein Coding	P27707	57	GC04P070992	5.34997701644897	https://www.genecards.org/cgi-bin/carddisp.pl?gene=DCK
CCL18	C-C Motif Chemokine Ligand 18	Protein Coding	P55774	49	GC17P036064	5.34257507324219	https://www.genecards.org/cgi-bin/carddisp.pl?gene=CCL18
MIR145	MicroRNA 145	RNA Gene		32	GC05P149430	5.33904981613159	https://www.genecards.org/cgi-bin/carddisp.pl?gene=MIR145
LOC107548112	REN Promoter And Enhancer Region	Functional Element		6	GC01P204162	5.32645702362061	https://www.genecards.org/cgi-bin/carddisp.pl?gene=LOC107548112
SMO	Smoothened, Frizzled Class Receptor	Protein Coding	Q99835	64	GC07P165509	5.32375478744507	https://www.genecards.org/cgi-bin/carddisp.pl?gene=SMO
SPI1	Spi-1 Proto-Oncogene	Protein Coding	P17947	56	GC11M139453	5.32087326049805	https://www.genecards.org/cgi-bin/carddisp.pl?gene=SPI1
MASP1	MBL Associated Serine Protease 1	Protein Coding	P48740	60	GC03M187216	5.32019710540771	https://www.genecards.org/cgi-bin/carddisp.pl?gene=MASP1
CNTN4	Contactin 4	Protein Coding	Q8IWV2	53	GC03P002117	5.31832265853882	https://www.genecards.org/cgi-bin/carddisp.pl?gene=CNTN4
RASGRP2	RAS Guanyl Releasing Protein 2	Protein Coding	Q7LDG7	57	GC11M064726	5.31601524353027	https://www.genecards.org/cgi-bin/carddisp.pl?gene=RASGRP2
HCK	HCK Proto-Oncogene, Src Family Tyrosine Kinase	Protein Coding	P08631	62	GC20P032052	5.31186866760254	https://www.genecards.org/cgi-bin/carddisp.pl?gene=HCK
MIR199A1	MicroRNA 199a-1	RNA Gene		29	GC19M010817	5.31167125701904	https://www.genecards.org/cgi-bin/carddisp.pl?gene=MIR199A1
MT-TQ	Mitochondrially Encoded TRNA-Gln (CAA/G)	RNA Gene		21	GCMTM004331	5.31066465377808	https://www.genecards.org/cgi-bin/carddisp.pl?gene=MT-TQ
EN1	Engrailed Homeobox 1	Protein Coding	Q05925	52	GC02M118842	5.31064701080322	https://www.genecards.org/cgi-bin/carddisp.pl?gene=EN1
PRELID1	PRELI Domain Containing 1	Protein Coding	Q9Y255	48	GC05P190353	5.29878377914429	https://www.genecards.org/cgi-bin/carddisp.pl?gene=PRELID1
NPHP3-ACAD11	NPHP3-ACAD11 Readthrough (NMD Candidate)	RNA Gene		24	GC03M132558	5.29788541793823	https://www.genecards.org/cgi-bin/carddisp.pl?gene=NPHP3-ACAD11
TK1	Thymidine Kinase 1	Protein Coding	P04183	57	GC17M098135	5.29242563247681	https://www.genecards.org/cgi-bin/carddisp.pl?gene=TK1
NME2	NME/NM23 Nucleoside Diphosphate Kinase 2	Protein Coding	P22392	58	GC17P051165	5.29208850860596	https://www.genecards.org/cgi-bin/carddisp.pl?gene=NME2
HNRNPU	Heterogeneous Nuclear Ribonucleoprotein U	Protein Coding	Q00839	55	GC01M244853	5.28667640686035	https://www.genecards.org/cgi-bin/carddisp.pl?gene=HNRNPU
ANO3	Anoctamin 3	Protein Coding	Q9BYT9	51	GC11P026188	5.26605224609375	https://www.genecards.org/cgi-bin/carddisp.pl?gene=ANO3
CDC42BPA	CDC42 Binding Protein Kinase Alpha	Protein Coding	Q5VT25	50	GC01M226989	5.26331186294556	https://www.genecards.org/cgi-bin/carddisp.pl?gene=CDC42BPA
VIL1	Villin 1	Protein Coding	P09327	51	GC02P218419	5.26306009292603	https://www.genecards.org/cgi-bin/carddisp.pl?gene=VIL1
REG1A	Regenerating Family Member 1 Alpha	Protein Coding	P05451	53	GC02P079120	5.25656604766846	https://www.genecards.org/cgi-bin/carddisp.pl?gene=REG1A
NEAT1	Nuclear Paraspeckle Assembly Transcript 1	RNA Gene		34	GC11P107808	5.25484180450439	https://www.genecards.org/cgi-bin/carddisp.pl?gene=NEAT1
HLA-E	Major Histocompatibility Complex, Class I, E	Protein Coding	P13747	53	GC06P181868	5.25046634674072	https://www.genecards.org/cgi-bin/carddisp.pl?gene=HLA-E
FREM2	FRAS1 Related Extracellular Matrix 2	Protein Coding	Q5SZK8	48	GC13P038687	5.24811601638794	https://www.genecards.org/cgi-bin/carddisp.pl?gene=FREM2
TRPV5	Transient Receptor Potential Cation Channel Subfamily V Member 5	Protein Coding	Q9NQA5	54	GC07M142908	5.24396705627441	https://www.genecards.org/cgi-bin/carddisp.pl?gene=TRPV5
TBX21	T-Box Transcription Factor 21	Protein Coding	Q9UL17	59	GC17P047733	5.24279689788818	https://www.genecards.org/cgi-bin/carddisp.pl?gene=TBX21
ATP2A2	ATPase Sarcoplasmic/Endoplasmic Reticulum Ca2+ Transporting 2	Protein Coding	P16615	64	GC12P110280	5.24219131469727	https://www.genecards.org/cgi-bin/carddisp.pl?gene=ATP2A2
DNAJC30	DnaJ Heat Shock Protein Family (Hsp40) Member C30	Protein Coding	Q96LL9	46	GC07M073680	5.24116468429565	https://www.genecards.org/cgi-bin/carddisp.pl?gene=DNAJC30
DHRS11	Dehydrogenase/Reductase 11	Protein Coding	Q6UWP2	47	GC17P154582	5.24030447006226	https://www.genecards.org/cgi-bin/carddisp.pl?gene=DHRS11
MT-TF	Mitochondrially Encoded TRNA-Phe (UUU/C)	RNA Gene		22	GCMTP000580	5.22961521148682	https://www.genecards.org/cgi-bin/carddisp.pl?gene=MT-TF
MT-TS2	Mitochondrially Encoded TRNA-Ser (AGU/C) 2	RNA Gene		21	GCMTP012215	5.21762990951538	https://www.genecards.org/cgi-bin/carddisp.pl?gene=MT-TS2
PFKL	Phosphofructokinase, Liver Type	Protein Coding	P17858	58	GC21P044300	5.21372747421265	https://www.genecards.org/cgi-bin/carddisp.pl?gene=PFKL
ETV6	ETS Variant Transcription Factor 6	Protein Coding	P41212	59	GC12P011649	5.19608116149902	https://www.genecards.org/cgi-bin/carddisp.pl?gene=ETV6
ESRRG	Estrogen Related Receptor Gamma	Protein Coding	P62508	55	GC01M216503	5.19031095504761	https://www.genecards.org/cgi-bin/carddisp.pl?gene=ESRRG
KHSRP	KH-Type Splicing Regulatory Protein	Protein Coding	Q92945	54	GC19M006413	5.18695449829102	https://www.genecards.org/cgi-bin/carddisp.pl?gene=KHSRP
ARL6IP5	ARF Like GTPase 6 Interacting Protein 5	Protein Coding	O75915	41	GC03P069084	5.18330335617065	https://www.genecards.org/cgi-bin/carddisp.pl?gene=ARL6IP5
TNFSF13B	TNF Superfamily Member 13b	Protein Coding	Q9Y275	58	GC13P108251	5.18299961090088	https://www.genecards.org/cgi-bin/carddisp.pl?gene=TNFSF13B
BICD2	BICD Cargo Adaptor 2	Protein Coding	Q8TD16	53	GC09M092711	5.16876459121704	https://www.genecards.org/cgi-bin/carddisp.pl?gene=BICD2
BIRC2	Baculoviral IAP Repeat Containing 2	Protein Coding	Q13490	61	GC11P102347	5.16492033004761	https://www.genecards.org/cgi-bin/carddisp.pl?gene=BIRC2
MAP3K11	Mitogen-Activated Protein Kinase Kinase Kinase 11	Protein Coding	Q16584	57	GC11M139781	5.16396951675415	https://www.genecards.org/cgi-bin/carddisp.pl?gene=MAP3K11
MALAT1	Metastasis Associated Lung Adenocarcinoma Transcript 1	RNA Gene		33	GC11P107814	5.15578699111938	https://www.genecards.org/cgi-bin/carddisp.pl?gene=MALAT1
NLGN4X	Neuroligin 4 X-Linked	Protein Coding	Q8N0W4	55	GC0XM005840	5.15410423278809	https://www.genecards.org/cgi-bin/carddisp.pl?gene=NLGN4X
AFMID	Arylformamidase	Protein Coding	Q63HM1	47	GC17P155685	5.15380811691284	https://www.genecards.org/cgi-bin/carddisp.pl?gene=AFMID
TOMM40	Translocase Of Outer Mitochondrial Membrane 40	Protein Coding	O96008	52	GC19P044890	5.14759254455566	https://www.genecards.org/cgi-bin/carddisp.pl?gene=TOMM40
HES1	Hes Family BHLH Transcription Factor 1	Protein Coding	Q14469	57	GC03P194136	5.14220285415649	https://www.genecards.org/cgi-bin/carddisp.pl?gene=HES1
P2RX4	Purinergic Receptor P2X 4	Protein Coding	Q99571	58	GC12P138916	5.13294649124146	https://www.genecards.org/cgi-bin/carddisp.pl?gene=P2RX4
MSTO1	Misato Mitochondrial Distribution And Morphology Regulator 1	Protein Coding	Q9BUK6	51	GC01P176767	5.12736558914185	https://www.genecards.org/cgi-bin/carddisp.pl?gene=MSTO1
RTN4IP1	Reticulon 4 Interacting Protein 1	Protein Coding	Q8WWV3	51	GC06M109419	5.1229772567749	https://www.genecards.org/cgi-bin/carddisp.pl?gene=RTN4IP1
FGF5	Fibroblast Growth Factor 5	Protein Coding	P12034	57	GC04P080266	5.12078475952148	https://www.genecards.org/cgi-bin/carddisp.pl?gene=FGF5
URAD	Ureidoimidazoline (2-Oxo-4-Hydroxy-4-Carboxy-5-) Decarboxylase	Protein Coding	A6NGE7	32	GC13M027978	5.11888599395752	https://www.genecards.org/cgi-bin/carddisp.pl?gene=URAD
COQ5	Coenzyme Q5, Methyltransferase	Protein Coding	Q5HYK3	54	GC12M120503	5.11209726333618	https://www.genecards.org/cgi-bin/carddisp.pl?gene=COQ5
MIR27A	MicroRNA 27a	RNA Gene		32	GC19M108247	5.11001539230347	https://www.genecards.org/cgi-bin/carddisp.pl?gene=MIR27A
BUD23	BUD23 RRNA Methyltransferase And Ribosome Maturation Factor	Protein Coding	O43709	46	GC07P095177	5.09649658203125	https://www.genecards.org/cgi-bin/carddisp.pl?gene=BUD23
RPS15	Ribosomal Protein S15	Protein Coding	P62841	50	GC19P001438	5.08864450454712	https://www.genecards.org/cgi-bin/carddisp.pl?gene=RPS15
CAPN10	Calpain 10	Protein Coding	Q9HC96	54	GC02P240586	5.07846927642822	https://www.genecards.org/cgi-bin/carddisp.pl?gene=CAPN10
WRAP53	WD Repeat Containing Antisense To TP53	Protein Coding	Q9BUR4	52	GC17P153763	5.07735013961792	https://www.genecards.org/cgi-bin/carddisp.pl?gene=WRAP53
CNDP1	Carnosine Dipeptidase 1	Protein Coding	Q96KN2	54	GC18P074534	5.07243776321411	https://www.genecards.org/cgi-bin/carddisp.pl?gene=CNDP1
TRPM6	Transient Receptor Potential Cation Channel Subfamily M Member 6	Protein Coding	Q9BX84	57	GC09M074725	5.06946325302124	https://www.genecards.org/cgi-bin/carddisp.pl?gene=TRPM6
ALPI	Alkaline Phosphatase, Intestinal	Protein Coding	P09923	59	GC02P232456	5.06604766845703	https://www.genecards.org/cgi-bin/carddisp.pl?gene=ALPI
LRFN4	Leucine Rich Repeat And Fibronectin Type III Domain Containing 4	Protein Coding	Q6PJG9	48	GC11P066856	5.06274747848511	https://www.genecards.org/cgi-bin/carddisp.pl?gene=LRFN4
PRPSAP2	Phosphoribosyl Pyrophosphate Synthetase Associated Protein 2	Protein Coding	O60256	44	GC17P154102	5.05105972290039	https://www.genecards.org/cgi-bin/carddisp.pl?gene=PRPSAP2
ZDHHC5	Zinc Finger DHHC-Type Palmitoyltransferase 5	Protein Coding	Q9C0B5	50	GC11P059439	5.03717374801636	https://www.genecards.org/cgi-bin/carddisp.pl?gene=ZDHHC5
RBL2	RB Transcriptional Corepressor Like 2	Protein Coding	Q08999	57	GC16P053433	5.03480052947998	https://www.genecards.org/cgi-bin/carddisp.pl?gene=RBL2
DEFB1	Defensin Beta 1	Protein Coding	P60022	51	GC08M006870	5.03367185592651	https://www.genecards.org/cgi-bin/carddisp.pl?gene=DEFB1
TBXT	T-Box Transcription Factor T	Protein Coding	O15178	57	GC06M166158	5.0334358215332	https://www.genecards.org/cgi-bin/carddisp.pl?gene=TBXT
A2M	Alpha-2-Macroglobulin	Protein Coding	P01023	59	GC12M009067	5.03332424163818	https://www.genecards.org/cgi-bin/carddisp.pl?gene=A2M
PIGN	Phosphatidylinositol Glycan Anchor Biosynthesis Class N	Protein Coding	O95427	52	GC18M061905	5.03125333786011	https://www.genecards.org/cgi-bin/carddisp.pl?gene=PIGN
NDUFA6	NADH:Ubiquinone Oxidoreductase Subunit A6	Protein Coding	P56556	55	GC22M042085	5.02210569381714	https://www.genecards.org/cgi-bin/carddisp.pl?gene=NDUFA6
MIR142	MicroRNA 142	RNA Gene		30	GC17M058331	5.00840473175049	https://www.genecards.org/cgi-bin/carddisp.pl?gene=MIR142
TCF4	Transcription Factor 4	Protein Coding	P15884	60	GC18M055222	5.00763511657715	https://www.genecards.org/cgi-bin/carddisp.pl?gene=TCF4
TRMT5	TRNA Methyltransferase 5	Protein Coding	Q32P41	52	GC14M060971	4.99709415435791	https://www.genecards.org/cgi-bin/carddisp.pl?gene=TRMT5
ADCY3	Adenylate Cyclase 3	Protein Coding	O60266	60	GC02M024819	4.99517869949341	https://www.genecards.org/cgi-bin/carddisp.pl?gene=ADCY3
NHERF2	NHERF Family PDZ Scaffold Protein 2	Protein Coding	Q15599	48	GC16P127487	4.99096488952637	https://www.genecards.org/cgi-bin/carddisp.pl?gene=NHERF2
TAGLN	Transgelin	Protein Coding	Q01995	57	GC11P117199	4.98659467697144	https://www.genecards.org/cgi-bin/carddisp.pl?gene=TAGLN
RIPK1	Receptor Interacting Serine/Threonine Kinase 1	Protein Coding	Q13546	64	GC06P009353	4.97356128692627	https://www.genecards.org/cgi-bin/carddisp.pl?gene=RIPK1
TRPC4	Transient Receptor Potential Cation Channel Subfamily C Member 4	Protein Coding	Q9UBN4	56	GC13M043034	4.95611190795898	https://www.genecards.org/cgi-bin/carddisp.pl?gene=TRPC4
MIR140	MicroRNA 140	RNA Gene		32	GC16P122015	4.9559006690979	https://www.genecards.org/cgi-bin/carddisp.pl?gene=MIR140
APPL1	Adaptor Protein, Phosphotyrosine Interacting With PH Domain And Leucine Zipper 1	Protein Coding	Q9UKG1	58	GC03P057227	4.94856786727905	https://www.genecards.org/cgi-bin/carddisp.pl?gene=APPL1
SUGP1	SURP And G-Patch Domain Containing 1	Protein Coding	Q8IWZ8	46	GC19M019276	4.94760608673096	https://www.genecards.org/cgi-bin/carddisp.pl?gene=SUGP1
MAP2K7	Mitogen-Activated Protein Kinase Kinase 7	Protein Coding	O14733	58	GC19P007903	4.93679046630859	https://www.genecards.org/cgi-bin/carddisp.pl?gene=MAP2K7
COPA	COPI Coat Complex Subunit Alpha	Protein Coding	P53621	55	GC01M160288	4.93037891387939	https://www.genecards.org/cgi-bin/carddisp.pl?gene=COPA
TOMM20	Translocase Of Outer Mitochondrial Membrane 20	Protein Coding	Q15388	51	GC01M235109	4.92923307418823	https://www.genecards.org/cgi-bin/carddisp.pl?gene=TOMM20
AIF1	Allograft Inflammatory Factor 1	Protein Coding	P55008	51	GC06P181892	4.91714811325073	https://www.genecards.org/cgi-bin/carddisp.pl?gene=AIF1
PVT1	Pvt1 Oncogene	RNA Gene		33	GC08P128394	4.91324090957642	https://www.genecards.org/cgi-bin/carddisp.pl?gene=PVT1
KPTN	Kaptin, Actin Binding Protein	Protein Coding	Q9Y664	48	GC19M047475	4.90212774276733	https://www.genecards.org/cgi-bin/carddisp.pl?gene=KPTN
APLN	Apelin	Protein Coding	Q9ULZ1	48	GC0XM129645	4.89874887466431	https://www.genecards.org/cgi-bin/carddisp.pl?gene=APLN
WNT9B	Wnt Family Member 9B	Protein Coding	O14905	54	GC17P046833	4.89576816558838	https://www.genecards.org/cgi-bin/carddisp.pl?gene=WNT9B
MIR376A1	MicroRNA 376a-1	RNA Gene		24	GC14P121365	4.89509344100952	https://www.genecards.org/cgi-bin/carddisp.pl?gene=MIR376A1
ITPR3	Inositol 1,4,5-Trisphosphate Receptor Type 3	Protein Coding	Q14573	59	GC06P033620	4.89115858078003	https://www.genecards.org/cgi-bin/carddisp.pl?gene=ITPR3
MIR146A	MicroRNA 146a	RNA Gene		31	GC05P160485	4.88957405090332	https://www.genecards.org/cgi-bin/carddisp.pl?gene=MIR146A
COL18A1	Collagen Type XVIII Alpha 1 Chain	Protein Coding	P39060	58	GC21P045405	4.88578271865845	https://www.genecards.org/cgi-bin/carddisp.pl?gene=COL18A1
TRPC1	Transient Receptor Potential Cation Channel Subfamily C Member 1	Protein Coding	P48995	52	GC03P142724	4.88390159606934	https://www.genecards.org/cgi-bin/carddisp.pl?gene=TRPC1
RELB	RELB Proto-Oncogene, NF-KB Subunit	Protein Coding	Q01201	59	GC19P152702	4.87813138961792	https://www.genecards.org/cgi-bin/carddisp.pl?gene=RELB
TXNIP	Thioredoxin Interacting Protein	Protein Coding	Q9H3M7	52	GC01M145992	4.87742805480957	https://www.genecards.org/cgi-bin/carddisp.pl?gene=TXNIP
MIR3936HG	MIR3936 Host Gene	RNA Gene		22	GC05M132312	4.87560176849365	https://www.genecards.org/cgi-bin/carddisp.pl?gene=MIR3936HG
STAT4	Signal Transducer And Activator Of Transcription 4	Protein Coding	Q14765	58	GC02M191029	4.87451219558716	https://www.genecards.org/cgi-bin/carddisp.pl?gene=STAT4
PLAAT2	Phospholipase A And Acyltransferase 2	Protein Coding	Q9NWW9	42	GC11M063552	4.87397050857544	https://www.genecards.org/cgi-bin/carddisp.pl?gene=PLAAT2
HDAC7	Histone Deacetylase 7	Protein Coding	Q8WUI4	57	GC12M047782	4.86097192764282	https://www.genecards.org/cgi-bin/carddisp.pl?gene=HDAC7
TPP2	Tripeptidyl Peptidase 2	Protein Coding	P29144	55	GC13P102596	4.85873603820801	https://www.genecards.org/cgi-bin/carddisp.pl?gene=TPP2
PPM1A	Protein Phosphatase, Mg2+/Mn2+ Dependent 1A	Protein Coding	P35813	56	GC14P060245	4.85294008255005	https://www.genecards.org/cgi-bin/carddisp.pl?gene=PPM1A
MARK4	Microtubule Affinity Regulating Kinase 4	Protein Coding	Q96L34	57	GC19P045079	4.84497404098511	https://www.genecards.org/cgi-bin/carddisp.pl?gene=MARK4
TRPM7	Transient Receptor Potential Cation Channel Subfamily M Member 7	Protein Coding	Q96QT4	56	GC15M050552	4.83398723602295	https://www.genecards.org/cgi-bin/carddisp.pl?gene=TRPM7
B3GNT4	UDP-GlcNAc:BetaGal Beta-1,3-N-Acetylglucosaminyltransferase 4	Protein Coding	Q9C0J1	42	GC12P122203	4.83308982849121	https://www.genecards.org/cgi-bin/carddisp.pl?gene=B3GNT4
ADCY6	Adenylate Cyclase 6	Protein Coding	O43306	60	GC12M048766	4.83303356170654	https://www.genecards.org/cgi-bin/carddisp.pl?gene=ADCY6
NPHP4	Nephrocystin 4	Protein Coding	O75161	52	GC01M022279	4.83107233047485	https://www.genecards.org/cgi-bin/carddisp.pl?gene=NPHP4
SLC11A1	Solute Carrier Family 11 Member 1	Protein Coding	P49279	59	GC02P218382	4.82701253890991	https://www.genecards.org/cgi-bin/carddisp.pl?gene=SLC11A1
SLC20A2	Solute Carrier Family 20 Member 2	Protein Coding	Q08357	58	GC08M042416	4.81903457641602	https://www.genecards.org/cgi-bin/carddisp.pl?gene=SLC20A2
PSTPIP1	Proline-Serine-Threonine Phosphatase Interacting Protein 1	Protein Coding	O43586	55	GC15P076993	4.81738519668579	https://www.genecards.org/cgi-bin/carddisp.pl?gene=PSTPIP1
AMY2A	Amylase Alpha 2A	Protein Coding	P04746	50	GC01P103616	4.81648683547974	https://www.genecards.org/cgi-bin/carddisp.pl?gene=AMY2A
H3C1	H3 Clustered Histone 1	Protein Coding	P68431	50	GC06P181698	4.81126546859741	https://www.genecards.org/cgi-bin/carddisp.pl?gene=H3C1
BAG1	BAG Cochaperone 1	Protein Coding	Q99933	55	GC09M033245	4.8024787902832	https://www.genecards.org/cgi-bin/carddisp.pl?gene=BAG1
NIPSNAP2	Nipsnap Homolog 2	Protein Coding	O75323	48	GC07P061670	4.7977819442749	https://www.genecards.org/cgi-bin/carddisp.pl?gene=NIPSNAP2
INPP5D	Inositol Polyphosphate-5-Phosphatase D	Protein Coding	Q92835	60	GC02P233059	4.79384708404541	https://www.genecards.org/cgi-bin/carddisp.pl?gene=INPP5D
MC3R	Melanocortin 3 Receptor	Protein Coding	P41968	53	GC20P056248	4.79044914245605	https://www.genecards.org/cgi-bin/carddisp.pl?gene=MC3R
MMP11	Matrix Metallopeptidase 11	Protein Coding	P24347	56	GC22P023768	4.78188943862915	https://www.genecards.org/cgi-bin/carddisp.pl?gene=MMP11
SLC24A1	Solute Carrier Family 24 Member 1	Protein Coding	O60721	52	GC15P065611	4.76315498352051	https://www.genecards.org/cgi-bin/carddisp.pl?gene=SLC24A1
LOC129993881	ATAC-STARR-Seq Lymphoblastoid Silent Region 16005	Functional Element		6	GC05P053153	4.76210641860962	https://www.genecards.org/cgi-bin/carddisp.pl?gene=LOC129993881
BST1	Bone Marrow Stromal Cell Antigen 1	Protein Coding	Q10588	56	GC04P030062	4.76203298568726	https://www.genecards.org/cgi-bin/carddisp.pl?gene=BST1
MGME1	Mitochondrial Genome Maintenance Exonuclease 1	Protein Coding	Q9BQP7	49	GC20P017968	4.76170969009399	https://www.genecards.org/cgi-bin/carddisp.pl?gene=MGME1
NDUFB3	NADH:Ubiquinone Oxidoreductase Subunit B3	Protein Coding	O43676	53	GC02P201071	4.75668287277222	https://www.genecards.org/cgi-bin/carddisp.pl?gene=NDUFB3
ID2	Inhibitor Of DNA Binding 2	Protein Coding	Q02363	55	GC02P008678	4.75356769561768	https://www.genecards.org/cgi-bin/carddisp.pl?gene=ID2
PGF	Placental Growth Factor	Protein Coding	P49763	56	GC14M074941	4.7456955909729	https://www.genecards.org/cgi-bin/carddisp.pl?gene=PGF
OXSR1	Oxidative Stress Responsive Kinase 1	Protein Coding	O95747	53	GC03P038506	4.70931577682495	https://www.genecards.org/cgi-bin/carddisp.pl?gene=OXSR1
ATP8B2	ATPase Phospholipid Transporting 8B2	Protein Coding	P98198	49	GC01P154325	4.70850658416748	https://www.genecards.org/cgi-bin/carddisp.pl?gene=ATP8B2
KSR2	Kinase Suppressor Of Ras 2	Protein Coding	Q6VAB6	48	GC12M117453	4.69614887237549	https://www.genecards.org/cgi-bin/carddisp.pl?gene=KSR2
PDE1A	Phosphodiesterase 1A	Protein Coding	P54750	53	GC02M182140	4.68927001953125	https://www.genecards.org/cgi-bin/carddisp.pl?gene=PDE1A
PLSCR3	Phospholipid Scramblase 3	Protein Coding	Q9NRY6	47	GC17M007389	4.6888222694397	https://www.genecards.org/cgi-bin/carddisp.pl?gene=PLSCR3
SH2D1A	SH2 Domain Containing 1A	Protein Coding	O60880	60	GC0XP124227	4.68842124938965	https://www.genecards.org/cgi-bin/carddisp.pl?gene=SH2D1A
NSUN3	NOP2/Sun RNA Methyltransferase 3	Protein Coding	Q9H649	50	GC03P094062	4.67726945877075	https://www.genecards.org/cgi-bin/carddisp.pl?gene=NSUN3
SFN	Stratifin	Protein Coding	P31947	58	GC01P076458	4.66739368438721	https://www.genecards.org/cgi-bin/carddisp.pl?gene=SFN
APOL1	Apolipoprotein L1	Protein Coding	O14791	56	GC22P036253	4.66498708724976	https://www.genecards.org/cgi-bin/carddisp.pl?gene=APOL1
HPN	Hepsin	Protein Coding	P05981	56	GC19P035040	4.66425085067749	https://www.genecards.org/cgi-bin/carddisp.pl?gene=HPN
NSMCE4A	NSE4 Homolog A, SMC5-SMC6 Complex Component	Protein Coding	Q9NXX6	45	GC10M121957	4.65955924987793	https://www.genecards.org/cgi-bin/carddisp.pl?gene=NSMCE4A
CEBPZ	CCAAT Enhancer Binding Protein Zeta	Protein Coding	Q03701	48	GC02M037201	4.65621566772461	https://www.genecards.org/cgi-bin/carddisp.pl?gene=CEBPZ
PRTFDC1	Phosphoribosyl Transferase Domain Containing 1	Protein Coding	Q9NRG1	43	GC10M024848	4.65431976318359	https://www.genecards.org/cgi-bin/carddisp.pl?gene=PRTFDC1
SLC22A3	Solute Carrier Family 22 Member 3	Protein Coding	O75751	56	GC06P160348	4.64743852615356	https://www.genecards.org/cgi-bin/carddisp.pl?gene=SLC22A3
SH2B1	SH2B Adaptor Protein 1	Protein Coding	Q9NRF2	54	GC16P120910	4.62265300750732	https://www.genecards.org/cgi-bin/carddisp.pl?gene=SH2B1
ARHGAP26	Rho GTPase Activating Protein 26	Protein Coding	Q9UNA1	58	GC05P142770	4.60567235946655	https://www.genecards.org/cgi-bin/carddisp.pl?gene=ARHGAP26
NDUFAF3	NADH:Ubiquinone Oxidoreductase Complex Assembly Factor 3	Protein Coding	Q9BU61	52	GC03P049020	4.60079479217529	https://www.genecards.org/cgi-bin/carddisp.pl?gene=NDUFAF3
PTX3	Pentraxin 3	Protein Coding	P26022	55	GC03P157436	4.59251928329468	https://www.genecards.org/cgi-bin/carddisp.pl?gene=PTX3
GRB10	Growth Factor Receptor Bound Protein 10	Protein Coding	Q13322	56	GC07M050590	4.58986616134644	https://www.genecards.org/cgi-bin/carddisp.pl?gene=GRB10
G6PC3	Glucose-6-Phosphatase Catalytic Subunit 3	Protein Coding	Q9BUM1	54	GC17P044070	4.58117008209229	https://www.genecards.org/cgi-bin/carddisp.pl?gene=G6PC3
C4BPB	Complement Component 4 Binding Protein Beta	Protein Coding	P20851	54	GC01P207088	4.56964492797852	https://www.genecards.org/cgi-bin/carddisp.pl?gene=C4BPB
CASQ1	Calsequestrin 1	Protein Coding	P31415	55	GC01P160190	4.56933069229126	https://www.genecards.org/cgi-bin/carddisp.pl?gene=CASQ1
lnc-ACSM1-3		RNA Gene		2	GC16M050525	4.5674467086792	https://www.genecards.org/cgi-bin/carddisp.pl?gene=lnc-ACSM1-3
PIGV	Phosphatidylinositol Glycan Anchor Biosynthesis Class V	Protein Coding	Q9NUD9	52	GC01P026787	4.56444215774536	https://www.genecards.org/cgi-bin/carddisp.pl?gene=PIGV
ETV5	ETS Variant Transcription Factor 5	Protein Coding	P41161	52	GC03M186046	4.56092882156372	https://www.genecards.org/cgi-bin/carddisp.pl?gene=ETV5
TRADD	TNFRSF1A Associated Via Death Domain	Protein Coding	Q15628	55	GC16M067154	4.55771446228027	https://www.genecards.org/cgi-bin/carddisp.pl?gene=TRADD
BIRC6	Baculoviral IAP Repeat Containing 6	Protein Coding	Q9NR09	54	GC02P032357	4.54193258285522	https://www.genecards.org/cgi-bin/carddisp.pl?gene=BIRC6
ZMIZ1	Zinc Finger MIZ-Type Containing 1	Protein Coding	Q9ULJ6	54	GC10P079068	4.53825044631958	https://www.genecards.org/cgi-bin/carddisp.pl?gene=ZMIZ1
GPATCH8	G-Patch Domain Containing 8	Protein Coding	Q9UKJ3	42	GC17M044395	4.52824354171753	https://www.genecards.org/cgi-bin/carddisp.pl?gene=GPATCH8
ADRA2B	Adrenoceptor Alpha 2B	Protein Coding	P18089	56	GC02M096112	4.52229928970337	https://www.genecards.org/cgi-bin/carddisp.pl?gene=ADRA2B
CIRBP	Cold Inducible RNA Binding Protein	Protein Coding	Q14011	50	GC19P001259	4.51857328414917	https://www.genecards.org/cgi-bin/carddisp.pl?gene=CIRBP
MIR92A1	MicroRNA 92a-1	RNA Gene		28	GC13P091746	4.50731563568115	https://www.genecards.org/cgi-bin/carddisp.pl?gene=MIR92A1
SESN2	Sestrin 2	Protein Coding	P58004	51	GC01P076543	4.50032329559326	https://www.genecards.org/cgi-bin/carddisp.pl?gene=SESN2
FBLN2	Fibulin 2	Protein Coding	P98095	54	GC03P027079	4.48543453216553	https://www.genecards.org/cgi-bin/carddisp.pl?gene=FBLN2
CDKN2B-AS1	CDKN2B And CDKN2A Antisense Cis And Trans Regulatory RNA 1	RNA Gene		32	GC09P021994	4.48395538330078	https://www.genecards.org/cgi-bin/carddisp.pl?gene=CDKN2B-AS1
RREB1	Ras Responsive Element Binding Protein 1	Protein Coding	Q92766	52	GC06P007107	4.48025703430176	https://www.genecards.org/cgi-bin/carddisp.pl?gene=RREB1
SCGN	Secretagogin, EF-Hand Calcium Binding Protein	Protein Coding	O76038	50	GC06P025652	4.47969627380371	https://www.genecards.org/cgi-bin/carddisp.pl?gene=SCGN
RBM14	RNA Binding Motif Protein 14	Protein Coding	Q96PK6	51	GC11P107938	4.47205305099487	https://www.genecards.org/cgi-bin/carddisp.pl?gene=RBM14
COA8	Cytochrome C Oxidase Assembly Factor 8	Protein Coding	Q96IL0	42	GC14P120457	4.4645676612854	https://www.genecards.org/cgi-bin/carddisp.pl?gene=COA8
CD68	CD68 Molecule	Protein Coding	P34810	52	GC17P007579	4.46007633209229	https://www.genecards.org/cgi-bin/carddisp.pl?gene=CD68
RAB8A	RAB8A, Member RAS Oncogene Family	Protein Coding	P61006	52	GC19P016111	4.45612668991089	https://www.genecards.org/cgi-bin/carddisp.pl?gene=RAB8A
PSG2	Pregnancy Specific Beta-1-Glycoprotein 2	Protein Coding	P11465	47	GC19M043064	4.4545726776123	https://www.genecards.org/cgi-bin/carddisp.pl?gene=PSG2
INSL6	Insulin Like 6	Protein Coding	Q9Y581	45	GC09M004991	4.45112991333008	https://www.genecards.org/cgi-bin/carddisp.pl?gene=INSL6
TNFRSF8	TNF Receptor Superfamily Member 8	Protein Coding	P28908	56	GC01P012063	4.44366836547852	https://www.genecards.org/cgi-bin/carddisp.pl?gene=TNFRSF8
FXYD2	FXYD Domain Containing Ion Transport Regulator 2	Protein Coding	P54710	54	GC11M117800	4.43547010421753	https://www.genecards.org/cgi-bin/carddisp.pl?gene=FXYD2
GYS2	Glycogen Synthase 2	Protein Coding	P54840	57	GC12M035919	4.42497825622559	https://www.genecards.org/cgi-bin/carddisp.pl?gene=GYS2
PGC	Progastricsin	Protein Coding	P20142	53	GC06M041736	4.42069244384766	https://www.genecards.org/cgi-bin/carddisp.pl?gene=PGC
FBXO22	F-Box Protein 22	Protein Coding	Q8NEZ5	40	GC15P075903	4.41185283660889	https://www.genecards.org/cgi-bin/carddisp.pl?gene=FBXO22
SSTR3	Somatostatin Receptor 3	Protein Coding	P32745	57	GC22M037204	4.40716743469238	https://www.genecards.org/cgi-bin/carddisp.pl?gene=SSTR3
NFATC2	Nuclear Factor Of Activated T Cells 2	Protein Coding	Q13469	60	GC20M051386	4.39807415008545	https://www.genecards.org/cgi-bin/carddisp.pl?gene=NFATC2
TRAF1	TNF Receptor Associated Factor 1	Protein Coding	Q13077	54	GC09M120902	4.39176	https://www.genecards.org/cgi-bin/carddisp.pl?gene=TRAF1
ADCY5	Adenylate Cyclase 5	Protein Coding	O95622	61	GC03M123282	4.37969207763672	https://www.genecards.org/cgi-bin/carddisp.pl?gene=ADCY5
LOC126859690	MED14-Independent Group 3 Enhancer GRCh37_chr6:51888848-51890047	Functional Element		8	GC06P185800	4.37882328033447	https://www.genecards.org/cgi-bin/carddisp.pl?gene=LOC126859690
PRDM1	PR/SET Domain 1	Protein Coding	O75626	58	GC06P182657	4.37558174133301	https://www.genecards.org/cgi-bin/carddisp.pl?gene=PRDM1
SETD1B	SET Domain Containing 1B, Histone Lysine Methyltransferase	Protein Coding	Q9UPS6	51	GC12P138922	4.36918354034424	https://www.genecards.org/cgi-bin/carddisp.pl?gene=SETD1B
ACAP1	ArfGAP With Coiled-Coil, Ankyrin Repeat And PH Domains 1	Protein Coding	Q15027	48	GC17P153739	4.36634635925293	https://www.genecards.org/cgi-bin/carddisp.pl?gene=ACAP1
TRN-GTT2-1	TRNA-Asn (Anticodon GTT) 2-1	RNA Gene		13	GC01P176401	4.36395978927612	https://www.genecards.org/cgi-bin/carddisp.pl?gene=TRN-GTT2-1
TLR5	Toll Like Receptor 5	Protein Coding	O60602	60	GC01M223109	4.35766267776489	https://www.genecards.org/cgi-bin/carddisp.pl?gene=TLR5
IL12A	Interleukin 12A	Protein Coding	P29459	56	GC03P159988	4.35580730438232	https://www.genecards.org/cgi-bin/carddisp.pl?gene=IL12A
MAP4K2	Mitogen-Activated Protein Kinase Kinase Kinase Kinase 2	Protein Coding	Q12851	57	GC11M139733	4.35379600524902	https://www.genecards.org/cgi-bin/carddisp.pl?gene=MAP4K2
RBM4	RNA Binding Motif Protein 4	Protein Coding	Q9BWF3	51	GC11P066638	4.35376214981079	https://www.genecards.org/cgi-bin/carddisp.pl?gene=RBM4
ALG8	ALG8 Alpha-1,3-Glucosyltransferase	Protein Coding	Q9BVK2	55	GC11M140158	4.35053730010986	https://www.genecards.org/cgi-bin/carddisp.pl?gene=ALG8
CNNM2	Cyclin And CBS Domain Divalent Metal Cation Transport Mediator 2	Protein Coding	Q9H8M5	52	GC10P102918	4.34455013275146	https://www.genecards.org/cgi-bin/carddisp.pl?gene=CNNM2
A1CF	APOBEC1 Complementation Factor	Protein Coding	Q9NQ94	44	GC10M050799	4.34421348571777	https://www.genecards.org/cgi-bin/carddisp.pl?gene=A1CF
S1PR4	Sphingosine-1-Phosphate Receptor 4	Protein Coding	O95977	51	GC19P151478	4.33725738525391	https://www.genecards.org/cgi-bin/carddisp.pl?gene=S1PR4
PODXL	Podocalyxin Like	Protein Coding	O00592	55	GC07M131500	4.33693265914917	https://www.genecards.org/cgi-bin/carddisp.pl?gene=PODXL
DRD5	Dopamine Receptor D5	Protein Coding	P21918	60	GC04P030007	4.32225227355957	https://www.genecards.org/cgi-bin/carddisp.pl?gene=DRD5
NLRP1	NLR Family Pyrin Domain Containing 1	Protein Coding	Q9C000	57	GC17M005499	4.32187557220459	https://www.genecards.org/cgi-bin/carddisp.pl?gene=NLRP1
PPM1D	Protein Phosphatase, Mg2+/Mn2+ Dependent 1D	Protein Coding	O15297	61	GC17P060600	4.31490755081177	https://www.genecards.org/cgi-bin/carddisp.pl?gene=PPM1D
RMND1	Required For Meiotic Nuclear Division 1 Homolog	Protein Coding	Q9NWS8	50	GC06M151404	4.31199073791504	https://www.genecards.org/cgi-bin/carddisp.pl?gene=RMND1
LRP6	LDL Receptor Related Protein 6	Protein Coding	O75581	60	GC12M035824	4.30790328979492	https://www.genecards.org/cgi-bin/carddisp.pl?gene=LRP6
STT3B	STT3 Oligosaccharyltransferase Complex Catalytic Subunit B	Protein Coding	Q8TCJ2	55	GC03P031532	4.29909944534302	https://www.genecards.org/cgi-bin/carddisp.pl?gene=STT3B
PAAF1	Proteasomal ATPase Associated Factor 1	Protein Coding	Q9BRP4	44	GC11P073876	4.2956600189209	https://www.genecards.org/cgi-bin/carddisp.pl?gene=PAAF1
MIR146B	MicroRNA 146b	RNA Gene		29	GC10P102436	4.28872203826904	https://www.genecards.org/cgi-bin/carddisp.pl?gene=MIR146B
INTS7	Integrator Complex Subunit 7	Protein Coding	Q9NVH2	45	GC01M211940	4.28318643569946	https://www.genecards.org/cgi-bin/carddisp.pl?gene=INTS7
GALNT2	Polypeptide N-Acetylgalactosaminyltransferase 2	Protein Coding	Q10471	57	GC01P230057	4.28206	https://www.genecards.org/cgi-bin/carddisp.pl?gene=GALNT2
MYO9A	Myosin IXA	Protein Coding	B2RTY4	51	GC15M071822	4.28192234039307	https://www.genecards.org/cgi-bin/carddisp.pl?gene=MYO9A
ABHD6	Abhydrolase Domain Containing 6, Acylglycerol Lipase	Protein Coding	Q9BV23	50	GC03P065249	4.2806830406189	https://www.genecards.org/cgi-bin/carddisp.pl?gene=ABHD6
SLC14A2	Solute Carrier Family 14 Member 2	Protein Coding	Q15849	51	GC18P045167	4.28011751174927	https://www.genecards.org/cgi-bin/carddisp.pl?gene=SLC14A2
LPXN	Leupaxin	Protein Coding	O60711	51	GC11M139524	4.27558135986328	https://www.genecards.org/cgi-bin/carddisp.pl?gene=LPXN
ADTRP	Androgen Dependent TFPI Regulating Protein	Protein Coding	Q96IZ2	37	GC06M011712	4.27471828460693	https://www.genecards.org/cgi-bin/carddisp.pl?gene=ADTRP
EPM2A	EPM2A Glucan Phosphatase, Laforin	Protein Coding	B3EWF7	54	GC06M145382	4.2656946182251	https://www.genecards.org/cgi-bin/carddisp.pl?gene=EPM2A
UBTF	Upstream Binding Transcription Factor	Protein Coding	P17480	57	GC17M044205	4.2578010559082	https://www.genecards.org/cgi-bin/carddisp.pl?gene=UBTF
CXCL5	C-X-C Motif Chemokine Ligand 5	Protein Coding	P42830	52	GC04M073995	4.2452073097229	https://www.genecards.org/cgi-bin/carddisp.pl?gene=CXCL5
PABPC4L	Poly(A) Binding Protein Cytoplasmic 4 Like	Protein Coding	P0CB38	41	GC04M133948	4.23929786682129	https://www.genecards.org/cgi-bin/carddisp.pl?gene=PABPC4L
DAB2	DAB Adaptor Protein 2	Protein Coding	P98082	55	GC05M039371	4.2392897605896	https://www.genecards.org/cgi-bin/carddisp.pl?gene=DAB2
PTRH2	Peptidyl-TRNA Hydrolase 2	Protein Coding	Q9Y3E5	55	GC17M059674	4.23289442062378	https://www.genecards.org/cgi-bin/carddisp.pl?gene=PTRH2
ISL1	ISL LIM Homeobox 1	Protein Coding	P61371	57	GC05P051383	4.23265552520752	https://www.genecards.org/cgi-bin/carddisp.pl?gene=ISL1
MNX1	Motor Neuron And Pancreas Homeobox 1	Protein Coding	P50219	54	GC07M156994	4.22555541992188	https://www.genecards.org/cgi-bin/carddisp.pl?gene=MNX1
S100A12	S100 Calcium Binding Protein A12	Protein Coding	P80511	50	GC01M153373	4.2170262336731	https://www.genecards.org/cgi-bin/carddisp.pl?gene=S100A12
FLRT1	Fibronectin Leucine Rich Transmembrane Protein 1	Protein Coding	Q9NZU1	50	GC11P107666	4.21603679656982	https://www.genecards.org/cgi-bin/carddisp.pl?gene=FLRT1
DOHH	Deoxyhypusine Hydroxylase	Protein Coding	Q9BU89	47	GC19M107856	4.21148157119751	https://www.genecards.org/cgi-bin/carddisp.pl?gene=DOHH
MDN1	Midasin AAA ATPase 1	Protein Coding	Q9NU22	49	GC06M089642	4.20671510696411	https://www.genecards.org/cgi-bin/carddisp.pl?gene=MDN1
HOXB7	Homeobox B7	Protein Coding	P09629	51	GC17M048607	4.19996213912964	https://www.genecards.org/cgi-bin/carddisp.pl?gene=HOXB7
NFAT5	Nuclear Factor Of Activated T Cells 5	Protein Coding	O94916	52	GC16P069565	4.18981504440308	https://www.genecards.org/cgi-bin/carddisp.pl?gene=NFAT5
HTRA1	HtrA Serine Peptidase 1	Protein Coding	Q92743	57	GC10P125997	4.18094444274902	https://www.genecards.org/cgi-bin/carddisp.pl?gene=HTRA1
GMDS	GDP-Mannose 4,6-Dehydratase	Protein Coding	O60547	54	GC06M001624	4.17529392242432	https://www.genecards.org/cgi-bin/carddisp.pl?gene=GMDS
MPDU1	Mannose-P-Dolichol Utilization Defect 1	Protein Coding	O75352	54	GC17P007583	4.17461395263672	https://www.genecards.org/cgi-bin/carddisp.pl?gene=MPDU1
IL1RAP	Interleukin 1 Receptor Accessory Protein	Protein Coding	Q9NPH3	58	GC03P190514	4.17160940170288	https://www.genecards.org/cgi-bin/carddisp.pl?gene=IL1RAP
FAF2	Fas Associated Factor Family Member 2	Protein Coding	Q96CS3	51	GC05P176447	4.15150499343872	https://www.genecards.org/cgi-bin/carddisp.pl?gene=FAF2
C11orf65	Chromosome 11 Open Reading Frame 65	Protein Coding	Q8NCR3	42	GC11M108308	4.13034534454346	https://www.genecards.org/cgi-bin/carddisp.pl?gene=C11orf65
THY1	Thy-1 Cell Surface Antigen	Protein Coding	P04216	56	GC11M140671	4.12954330444336	https://www.genecards.org/cgi-bin/carddisp.pl?gene=THY1
ATP2B3	ATPase Plasma Membrane Ca2+ Transporting 3	Protein Coding	Q16720	60	GC0XP153517	4.12915420532227	https://www.genecards.org/cgi-bin/carddisp.pl?gene=ATP2B3
HTN3	Histatin 3	Protein Coding	P15516	44	GC04P070028	4.12423610687256	https://www.genecards.org/cgi-bin/carddisp.pl?gene=HTN3
PDC	Phosducin	Protein Coding	P20941	50	GC01M186933	4.12391185760498	https://www.genecards.org/cgi-bin/carddisp.pl?gene=PDC
KLHL25	Kelch Like Family Member 25	Protein Coding	Q9H0H3	41	GC15M163161	4.10251712799072	https://www.genecards.org/cgi-bin/carddisp.pl?gene=KLHL25
CPB2	Carboxypeptidase B2	Protein Coding	Q96IY4	57	GC13M046053	4.09732389450073	https://www.genecards.org/cgi-bin/carddisp.pl?gene=CPB2
TENM2	Teneurin Transmembrane Protein 2	Protein Coding	Q9NT68	46	GC05P166979	4.0927562713623	https://www.genecards.org/cgi-bin/carddisp.pl?gene=TENM2
PIGH	Phosphatidylinositol Glycan Anchor Biosynthesis Class H	Protein Coding	Q14442	50	GC14M067581	4.08628702163696	https://www.genecards.org/cgi-bin/carddisp.pl?gene=PIGH
IL23A	Interleukin 23 Subunit Alpha	Protein Coding	Q9NPF7	50	GC12P075442	4.08382225036621	https://www.genecards.org/cgi-bin/carddisp.pl?gene=IL23A
NEDD9	Neural Precursor Cell Expressed, Developmentally Down-Regulated 9	Protein Coding	Q14511	53	GC06M011183	4.07899808883667	https://www.genecards.org/cgi-bin/carddisp.pl?gene=NEDD9
FZR1	Fizzy And Cell Division Cycle 20 Related 1	Protein Coding	Q9UM11	55	GC19P003506	4.07710123062134	https://www.genecards.org/cgi-bin/carddisp.pl?gene=FZR1
ADAMTS4	ADAM Metallopeptidase With Thrombospondin Type 1 Motif 4	Protein Coding	O75173	57	GC01M161184	4.07621908187866	https://www.genecards.org/cgi-bin/carddisp.pl?gene=ADAMTS4
GCNT2	Glucosaminyl (N-Acetyl) Transferase 2 (I Blood Group)	Protein Coding	Q8N0V5	57	GC06P010492	4.07234859466553	https://www.genecards.org/cgi-bin/carddisp.pl?gene=GCNT2
INF2	Inverted Formin 2	Protein Coding	Q27J81	52	GC14P120422	4.07191514968872	https://www.genecards.org/cgi-bin/carddisp.pl?gene=INF2
CXCL16	C-X-C Motif Chemokine Ligand 16	Protein Coding	Q9H2A7	50	GC17M004733	4.07150888442993	https://www.genecards.org/cgi-bin/carddisp.pl?gene=CXCL16
UBE2Q2	Ubiquitin Conjugating Enzyme E2 Q2	Protein Coding	Q8WVN8	44	GC15P075843	4.07028484344482	https://www.genecards.org/cgi-bin/carddisp.pl?gene=UBE2Q2
KLHL5	Kelch Like Family Member 5	Protein Coding	Q96PQ7	44	GC04P039044	4.06483030319214	https://www.genecards.org/cgi-bin/carddisp.pl?gene=KLHL5
RAP1B	RAP1B, Member Of RAS Oncogene Family	Protein Coding	P61224	57	GC12P068610	4.06200408935547	https://www.genecards.org/cgi-bin/carddisp.pl?gene=RAP1B
LOC129929046	ATAC-STARR-Seq Lymphoblastoid Silent Region 21008	Functional Element		7	GC0XP134473	4.05817985534668	https://www.genecards.org/cgi-bin/carddisp.pl?gene=LOC129929046
APOC4	Apolipoprotein C4	Protein Coding	P55056	45	GC19P152700	4.05544233322144	https://www.genecards.org/cgi-bin/carddisp.pl?gene=APOC4
TRIB1	Tribbles Pseudokinase 1	Protein Coding	Q96RU8	47	GC08P125430	4.04452753067017	https://www.genecards.org/cgi-bin/carddisp.pl?gene=TRIB1
RGS2	Regulator Of G Protein Signaling 2	Protein Coding	P41220	52	GC01P192809	4.03583860397339	https://www.genecards.org/cgi-bin/carddisp.pl?gene=RGS2
ADNP	Activity Dependent Neuroprotector Homeobox	Protein Coding	Q9H2P0	55	GC20M050888	4.03320598602295	https://www.genecards.org/cgi-bin/carddisp.pl?gene=ADNP
WNT4	Wnt Family Member 4	Protein Coding	P56705	60	GC01M022971	4.02925109863281	https://www.genecards.org/cgi-bin/carddisp.pl?gene=WNT4
PLAA	Phospholipase A2 Activating Protein	Protein Coding	Q9Y263	56	GC09M026903	4.02845430374146	https://www.genecards.org/cgi-bin/carddisp.pl?gene=PLAA
KLF2	KLF Transcription Factor 2	Protein Coding	Q9Y5W3	53	GC19P152062	4.01902866363525	https://www.genecards.org/cgi-bin/carddisp.pl?gene=KLF2
CD5	CD5 Molecule	Protein Coding	P06127	55	GC11P107379	4.01273345947266	https://www.genecards.org/cgi-bin/carddisp.pl?gene=CD5
WWP2	WW Domain Containing E3 Ubiquitin Protein Ligase 2	Protein Coding	O00308	54	GC16P122014	4.00889587402344	https://www.genecards.org/cgi-bin/carddisp.pl?gene=WWP2
MIR93	MicroRNA 93	RNA Gene		30	GC07M106714	4.00771141052246	https://www.genecards.org/cgi-bin/carddisp.pl?gene=MIR93
PHKG1	Phosphorylase Kinase Catalytic Subunit Gamma 1	Protein Coding	Q16816	54	GC07M056080	4.0065975189209	https://www.genecards.org/cgi-bin/carddisp.pl?gene=PHKG1
GNAT2	G Protein Subunit Alpha Transducin 2	Protein Coding	P19087	57	GC01M109603	4.00021171569824	https://www.genecards.org/cgi-bin/carddisp.pl?gene=GNAT2
MIR29C	MicroRNA 29c	RNA Gene		27	GC01M207838	3.98693823814392	https://www.genecards.org/cgi-bin/carddisp.pl?gene=MIR29C
SALL1	Spalt Like Transcription Factor 1	Protein Coding	Q9NSC2	57	GC16M051135	3.98365712165833	https://www.genecards.org/cgi-bin/carddisp.pl?gene=SALL1
FAU	FAU Ubiquitin Like And Ribosomal Protein S30 Fusion	Protein Coding	P62861	48	GC11M065120	3.97821998596191	https://www.genecards.org/cgi-bin/carddisp.pl?gene=FAU
BCAS3	BCAS3 Microtubule Associated Cell Migration Factor	Protein Coding	Q9H6U6	49	GC17P155287	3.97171783447266	https://www.genecards.org/cgi-bin/carddisp.pl?gene=BCAS3
ZFP57	ZFP57 Zinc Finger Protein	Protein Coding	Q9NU63	50	GC06M029672	3.96178221702576	https://www.genecards.org/cgi-bin/carddisp.pl?gene=ZFP57
CD27	CD27 Molecule	Protein Coding	P26842	60	GC12P074035	3.95600128173828	https://www.genecards.org/cgi-bin/carddisp.pl?gene=CD27
NCOA4	Nuclear Receptor Coactivator 4	Protein Coding	Q13772	51	GC10M046005	3.95299696922302	https://www.genecards.org/cgi-bin/carddisp.pl?gene=NCOA4
MIR33B	MicroRNA 33b	RNA Gene		27	GC17M017813	3.94095921516418	https://www.genecards.org/cgi-bin/carddisp.pl?gene=MIR33B
TMPRSS2	Transmembrane Serine Protease 2	Protein Coding	O15393	60	GC21M041464	3.93934893608093	https://www.genecards.org/cgi-bin/carddisp.pl?gene=TMPRSS2
CDSN	Corneodesmosin	Protein Coding	Q15517	53	GC06M031115	3.93853521347046	https://www.genecards.org/cgi-bin/carddisp.pl?gene=CDSN
GDF2	Growth Differentiation Factor 2	Protein Coding	Q9UK05	57	GC10P047322	3.93624424934387	https://www.genecards.org/cgi-bin/carddisp.pl?gene=GDF2
FSIP1	Fibrous Sheath Interacting Protein 1	Protein Coding	Q8NA03	47	GC15M048001	3.93390607833862	https://www.genecards.org/cgi-bin/carddisp.pl?gene=FSIP1
INVS	Inversin	Protein Coding	Q9Y283	57	GC09P100099	3.92575192451477	https://www.genecards.org/cgi-bin/carddisp.pl?gene=INVS
MAN1B1	Mannosidase Alpha Class 1B Member 1	Protein Coding	Q9UKM7	60	GC09P137086	3.90631413459778	https://www.genecards.org/cgi-bin/carddisp.pl?gene=MAN1B1
SF3B2	Splicing Factor 3b Subunit 2	Protein Coding	Q13435	51	GC11P066050	3.90469360351563	https://www.genecards.org/cgi-bin/carddisp.pl?gene=SF3B2
BMI1	BMI1 Proto-Oncogene, Polycomb Ring Finger	Protein Coding	P35226	56	GC10P022385	3.90192270278931	https://www.genecards.org/cgi-bin/carddisp.pl?gene=BMI1
XAB2	XPA Binding Protein 2	Protein Coding	Q9HCS7	48	GC19M007619	3.89994621276855	https://www.genecards.org/cgi-bin/carddisp.pl?gene=XAB2
UBE2Q1	Ubiquitin Conjugating Enzyme E2 Q1	Protein Coding	Q7Z7E8	42	GC01M154548	3.89669942855835	https://www.genecards.org/cgi-bin/carddisp.pl?gene=UBE2Q1
ADCY9	Adenylate Cyclase 9	Protein Coding	O60503	56	GC16M003953	3.89614915847778	https://www.genecards.org/cgi-bin/carddisp.pl?gene=ADCY9
MED24	Mediator Complex Subunit 24	Protein Coding	O75448	44	GC17M040019	3.8958375453949	https://www.genecards.org/cgi-bin/carddisp.pl?gene=MED24
PRMT7	Protein Arginine Methyltransferase 7	Protein Coding	Q9NVM4	55	GC16P121926	3.88622379302979	https://www.genecards.org/cgi-bin/carddisp.pl?gene=PRMT7
PTGR2	Prostaglandin Reductase 2	Protein Coding	Q8N8N7	46	GC14P074229	3.87827348709106	https://www.genecards.org/cgi-bin/carddisp.pl?gene=PTGR2
NISCH	Nischarin	Protein Coding	Q9Y2I1	57	GC03P052455	3.87261724472046	https://www.genecards.org/cgi-bin/carddisp.pl?gene=NISCH
GTF2F1	General Transcription Factor IIF Subunit 1	Protein Coding	P35269	45	GC19M107954	3.8725118637085	https://www.genecards.org/cgi-bin/carddisp.pl?gene=GTF2F1
CXCL13	C-X-C Motif Chemokine Ligand 13	Protein Coding	O43927	53	GC04P077511	3.8711404800415	https://www.genecards.org/cgi-bin/carddisp.pl?gene=CXCL13
ANKS6	Ankyrin Repeat And Sterile Alpha Motif Domain Containing 6	Protein Coding	Q68DC2	50	GC09M098731	3.86781048774719	https://www.genecards.org/cgi-bin/carddisp.pl?gene=ANKS6
IRF5	Interferon Regulatory Factor 5	Protein Coding	Q13568	59	GC07P128937	3.84474730491638	https://www.genecards.org/cgi-bin/carddisp.pl?gene=IRF5
BAZ1B	Bromodomain Adjacent To Zinc Finger Domain 1B	Protein Coding	Q9UIG0	53	GC07M073440	3.83905649185181	https://www.genecards.org/cgi-bin/carddisp.pl?gene=BAZ1B
GYG1	Glycogenin 1	Protein Coding	P46976	58	GC03P148991	3.81765532493591	https://www.genecards.org/cgi-bin/carddisp.pl?gene=GYG1
PSMB9	Proteasome 20S Subunit Beta 9	Protein Coding	P28065	59	GC06P181924	3.80996775627136	https://www.genecards.org/cgi-bin/carddisp.pl?gene=PSMB9
KCNT1	Potassium Sodium-Activated Channel Subfamily T Member 1	Protein Coding	Q5JUK3	55	GC09P135702	3.80991959571838	https://www.genecards.org/cgi-bin/carddisp.pl?gene=KCNT1
THBS3	Thrombospondin 3	Protein Coding	P49746	52	GC01M155195	3.80348491668701	https://www.genecards.org/cgi-bin/carddisp.pl?gene=THBS3
KCNK17	Potassium Two Pore Domain Channel Subfamily K Member 17	Protein Coding	Q96T54	47	GC06M106652	3.80235767364502	https://www.genecards.org/cgi-bin/carddisp.pl?gene=KCNK17
ANO2	Anoctamin 2	Protein Coding	Q9NQ90	50	GC12M035624	3.79156923294067	https://www.genecards.org/cgi-bin/carddisp.pl?gene=ANO2
STBD1	Starch Binding Domain 1	Protein Coding	O95210	47	GC04P076306	3.78887224197388	https://www.genecards.org/cgi-bin/carddisp.pl?gene=STBD1
CLDN14	Claudin 14	Protein Coding	O95500	54	GC21M036460	3.78724646568298	https://www.genecards.org/cgi-bin/carddisp.pl?gene=CLDN14
CD163	CD163 Molecule	Protein Coding	Q86VB7	58	GC12M035717	3.78364539146423	https://www.genecards.org/cgi-bin/carddisp.pl?gene=CD163
RPS6KB2	Ribosomal Protein S6 Kinase B2	Protein Coding	Q9UBS0	58	GC11P067428	3.78088760375977	https://www.genecards.org/cgi-bin/carddisp.pl?gene=RPS6KB2
NDUFAF8	NADH:Ubiquinone Oxidoreductase Complex Assembly Factor 8	Protein Coding	A1L188	42	GC17P155762	3.77635526657104	https://www.genecards.org/cgi-bin/carddisp.pl?gene=NDUFAF8
L3MBTL1	L3MBTL Histone Methyl-Lysine Binding Protein 1	Protein Coding	Q9Y468	50	GC20P053632	3.77558135986328	https://www.genecards.org/cgi-bin/carddisp.pl?gene=L3MBTL1
ADGRE5	Adhesion G Protein-Coupled Receptor E5	Protein Coding	P48960	57	GC19P151998	3.77049922943115	https://www.genecards.org/cgi-bin/carddisp.pl?gene=ADGRE5
SNCG	Synuclein Gamma	Protein Coding	O76070	55	GC10P123977	3.76805734634399	https://www.genecards.org/cgi-bin/carddisp.pl?gene=SNCG
DPM3	Dolichyl-Phosphate Mannosyltransferase Subunit 3, Regulatory	Protein Coding	Q9P2X0	52	GC01M155139	3.76505041122437	https://www.genecards.org/cgi-bin/carddisp.pl?gene=DPM3
NOLC1	Nucleolar And Coiled-Body Phosphoprotein 1	Protein Coding	Q14978	50	GC10P102152	3.7643461227417	https://www.genecards.org/cgi-bin/carddisp.pl?gene=NOLC1
TNIP1	TNFAIP3 Interacting Protein 1	Protein Coding	Q15025	51	GC05M151029	3.7552969455719	https://www.genecards.org/cgi-bin/carddisp.pl?gene=TNIP1
CTHRC1	Collagen Triple Helix Repeat Containing 1	Protein Coding	Q96CG8	52	GC08P103371	3.75253367424011	https://www.genecards.org/cgi-bin/carddisp.pl?gene=CTHRC1
WDR72	WD Repeat Domain 72	Protein Coding	Q3MJ13	47	GC15M165984	3.74304437637329	https://www.genecards.org/cgi-bin/carddisp.pl?gene=WDR72
TNFSF12	TNF Superfamily Member 12	Protein Coding	O43508	51	GC17P153754	3.74044466018677	https://www.genecards.org/cgi-bin/carddisp.pl?gene=TNFSF12
MT1A	Metallothionein 1A	Protein Coding	P04731	49	GC16P056638	3.73851799964905	https://www.genecards.org/cgi-bin/carddisp.pl?gene=MT1A
PTBP2	Polypyrimidine Tract Binding Protein 2	Protein Coding	Q9UKA9	52	GC01P096721	3.72910737991333	https://www.genecards.org/cgi-bin/carddisp.pl?gene=PTBP2
TGFBR3	Transforming Growth Factor Beta Receptor 3	Protein Coding	Q03167	60	GC01M091680	3.71743965148926	https://www.genecards.org/cgi-bin/carddisp.pl?gene=TGFBR3
POLM	DNA Polymerase Mu	Protein Coding	Q9NP87	52	GC07M045681	3.71735858917236	https://www.genecards.org/cgi-bin/carddisp.pl?gene=POLM
POGZ	Pogo Transposable Element Derived With ZNF Domain	Protein Coding	Q7Z3K3	52	GC01M151402	3.71121740341187	https://www.genecards.org/cgi-bin/carddisp.pl?gene=POGZ
FMN1	Formin 1	Protein Coding	Q68DA7	50	GC15M032765	3.70943307876587	https://www.genecards.org/cgi-bin/carddisp.pl?gene=FMN1
ACVR1B	Activin A Receptor Type 1B	Protein Coding	P36896	60	GC12P051951	3.70006203651428	https://www.genecards.org/cgi-bin/carddisp.pl?gene=ACVR1B
SPEN	Spen Family Transcriptional Repressor	Protein Coding	Q96T58	52	GC01P075658	3.69355583190918	https://www.genecards.org/cgi-bin/carddisp.pl?gene=SPEN
CABIN1	Calcineurin Binding Protein 1	Protein Coding	Q9Y6J0	54	GC22P024011	3.6891348361969	https://www.genecards.org/cgi-bin/carddisp.pl?gene=CABIN1
KCTD11	Potassium Channel Tetramerization Domain Containing 11	Protein Coding	Q693B1	42	GC17P007351	3.68649387359619	https://www.genecards.org/cgi-bin/carddisp.pl?gene=KCTD11
PYCARD	PYD And CARD Domain Containing	Protein Coding	Q9ULZ3	54	GC16M031201	3.68321514129639	https://www.genecards.org/cgi-bin/carddisp.pl?gene=PYCARD
MIR320A	MicroRNA 320a	RNA Gene		31	GC08M022455	3.68278956413269	https://www.genecards.org/cgi-bin/carddisp.pl?gene=MIR320A
SLC12A7	Solute Carrier Family 12 Member 7	Protein Coding	Q9Y666	55	GC05M001050	3.67910146713257	https://www.genecards.org/cgi-bin/carddisp.pl?gene=SLC12A7
MTX1	Metaxin 1	Protein Coding	Q13505	48	GC01P155208	3.67759323120117	https://www.genecards.org/cgi-bin/carddisp.pl?gene=MTX1
DDX52	DExD-Box Helicase 52	Protein Coding	Q9Y2R4	48	GC17M037609	3.67532825469971	https://www.genecards.org/cgi-bin/carddisp.pl?gene=DDX52
FAT4	FAT Atypical Cadherin 4	Protein Coding	Q6V0I7	51	GC04P125315	3.67529320716858	https://www.genecards.org/cgi-bin/carddisp.pl?gene=FAT4
RBMS1	RNA Binding Motif Single Stranded Interacting Protein 1	Protein Coding	P29558	50	GC02M160272	3.66584920883179	https://www.genecards.org/cgi-bin/carddisp.pl?gene=RBMS1
MAP3K4	Mitogen-Activated Protein Kinase Kinase Kinase 4	Protein Coding	Q9Y6R4	54	GC06P160991	3.6609468460083	https://www.genecards.org/cgi-bin/carddisp.pl?gene=MAP3K4
SLC17A2	Solute Carrier Family 17 Member 2	Protein Coding	O00624	43	GC06M025912	3.65737152099609	https://www.genecards.org/cgi-bin/carddisp.pl?gene=SLC17A2
INSRR	Insulin Receptor Related Receptor	Protein Coding	P14616	52	GC01M156840	3.65435123443604	https://www.genecards.org/cgi-bin/carddisp.pl?gene=INSRR
VANGL2	VANGL Planar Cell Polarity Protein 2	Protein Coding	Q9ULK5	54	GC01P160400	3.64261198043823	https://www.genecards.org/cgi-bin/carddisp.pl?gene=VANGL2
TBCE	Tubulin Folding Cofactor E	Protein Coding	Q15813	52	GC01P235367	3.63831090927124	https://www.genecards.org/cgi-bin/carddisp.pl?gene=TBCE
CYB5B	Cytochrome B5 Type B	Protein Coding	O43169	54	GC16P122007	3.63783550262451	https://www.genecards.org/cgi-bin/carddisp.pl?gene=CYB5B
ALPK1	Alpha Kinase 1	Protein Coding	Q96QP1	51	GC04P112285	3.63385152816772	https://www.genecards.org/cgi-bin/carddisp.pl?gene=ALPK1
CASTOR1	Cytosolic Arginine Sensor For MTORC1 Subunit 1	Protein Coding	Q8WTX7	39	GC22M085940	3.62934827804565	https://www.genecards.org/cgi-bin/carddisp.pl?gene=CASTOR1
MIR494	MicroRNA 494	RNA Gene		26	GC14P121384	3.62665271759033	https://www.genecards.org/cgi-bin/carddisp.pl?gene=MIR494
ASAH2B	N-Acylsphingosine Amidohydrolase 2B	Protein Coding	P0C7U1	37	GC10P050739	3.62104892730713	https://www.genecards.org/cgi-bin/carddisp.pl?gene=ASAH2B
HYOU1	Hypoxia Up-Regulated 1	Protein Coding	Q9Y4L1	58	GC11M140647	3.60516428947449	https://www.genecards.org/cgi-bin/carddisp.pl?gene=HYOU1
MCFD2	Multiple Coagulation Factor Deficiency 2, ER Cargo Receptor Complex Subunit	Protein Coding	Q8NI22	55	GC02M046901	3.60465526580811	https://www.genecards.org/cgi-bin/carddisp.pl?gene=MCFD2
PLEKHA8	Pleckstrin Homology Domain Containing A8	Protein Coding	Q96JA3	48	GC07P030027	3.60428619384766	https://www.genecards.org/cgi-bin/carddisp.pl?gene=PLEKHA8
LSM4	LSM4 Homolog, U6 Small Nuclear RNA And MRNA Degradation Associated	Protein Coding	Q9Y4Z0	51	GC19M018306	3.60227584838867	https://www.genecards.org/cgi-bin/carddisp.pl?gene=LSM4
HIPK2	Homeodomain Interacting Protein Kinase 2	Protein Coding	Q9H2X6	57	GC07M139561	3.59651350975037	https://www.genecards.org/cgi-bin/carddisp.pl?gene=HIPK2
DIP2C	Disco Interacting Protein 2 Homolog C	Protein Coding	Q9Y2E4	47	GC10M000274	3.59625124931335	https://www.genecards.org/cgi-bin/carddisp.pl?gene=DIP2C
CHRD	Chordin	Protein Coding	Q9H2X0	53	GC03P184380	3.59471344947815	https://www.genecards.org/cgi-bin/carddisp.pl?gene=CHRD
NLGN2	Neuroligin 2	Protein Coding	Q8NFZ4	54	GC17P153744	3.59350824356079	https://www.genecards.org/cgi-bin/carddisp.pl?gene=NLGN2
ZKSCAN5	Zinc Finger With KRAB And SCAN Domains 5	Protein Coding	Q9Y2L8	43	GC07P099504	3.58933782577515	https://www.genecards.org/cgi-bin/carddisp.pl?gene=ZKSCAN5
UBE2J1	Ubiquitin Conjugating Enzyme E2 J1	Protein Coding	Q9Y385	52	GC06M089326	3.58398199081421	https://www.genecards.org/cgi-bin/carddisp.pl?gene=UBE2J1
DZIP1L	DAZ Interacting Zinc Finger Protein 1 Like	Protein Coding	Q8IYY4	47	GC03M138061	3.58217883110046	https://www.genecards.org/cgi-bin/carddisp.pl?gene=DZIP1L
HLF	HLF Transcription Factor, PAR BZIP Family Member	Protein Coding	Q16534	50	GC17P055264	3.58039355278015	https://www.genecards.org/cgi-bin/carddisp.pl?gene=HLF
ADAMTS5	ADAM Metallopeptidase With Thrombospondin Type 1 Motif 5	Protein Coding	Q9UNA0	57	GC21M026918	3.57944917678833	https://www.genecards.org/cgi-bin/carddisp.pl?gene=ADAMTS5
NIPSNAP3B	Nipsnap Homolog 3B	Protein Coding	Q9BS92	46	GC09P108275	3.57862997055054	https://www.genecards.org/cgi-bin/carddisp.pl?gene=NIPSNAP3B
RCAN1	Regulator Of Calcineurin 1	Protein Coding	P53805	55	GC21M034513	3.57610321044922	https://www.genecards.org/cgi-bin/carddisp.pl?gene=RCAN1
NPSR1	Neuropeptide S Receptor 1	Protein Coding	Q6W5P4	52	GC07P034658	3.57378387451172	https://www.genecards.org/cgi-bin/carddisp.pl?gene=NPSR1
UGP2	UDP-Glucose Pyrophosphorylase 2	Protein Coding	Q16851	55	GC02P063840	3.56984972953796	https://www.genecards.org/cgi-bin/carddisp.pl?gene=UGP2
SH2B3	SH2B Adaptor Protein 3	Protein Coding	Q9UQQ2	59	GC12P111405	3.56862854957581	https://www.genecards.org/cgi-bin/carddisp.pl?gene=SH2B3
NALCN	Sodium Leak Channel, Non-Selective	Protein Coding	Q8IZF0	54	GC13M101053	3.56448030471802	https://www.genecards.org/cgi-bin/carddisp.pl?gene=NALCN
PSMD3	Proteasome 26S Subunit, Non-ATPase 3	Protein Coding	O43242	54	GC17P039980	3.56192779541016	https://www.genecards.org/cgi-bin/carddisp.pl?gene=PSMD3
NFATC3	Nuclear Factor Of Activated T Cells 3	Protein Coding	Q12968	55	GC16P068084	3.55884981155396	https://www.genecards.org/cgi-bin/carddisp.pl?gene=NFATC3
SLC30A8	Solute Carrier Family 30 Member 8	Protein Coding	Q8IWU4	54	GC08P116950	3.55524897575378	https://www.genecards.org/cgi-bin/carddisp.pl?gene=SLC30A8
SELENOP	Selenoprotein P	Protein Coding	P49908	49	GC05M042800	3.55405426025391	https://www.genecards.org/cgi-bin/carddisp.pl?gene=SELENOP
COX11	Cytochrome C Oxidase Copper Chaperone COX11	Protein Coding	Q9Y6N1	52	GC17M054951	3.53285217285156	https://www.genecards.org/cgi-bin/carddisp.pl?gene=COX11
CITED2	Cbp/P300 Interacting Transactivator With Glu/Asp Rich Carboxy-Terminal Domain 2	Protein Coding	Q99967	55	GC06M139371	3.52384161949158	https://www.genecards.org/cgi-bin/carddisp.pl?gene=CITED2
PRG4	Proteoglycan 4	Protein Coding	Q92954	54	GC01P186296	3.51601457595825	https://www.genecards.org/cgi-bin/carddisp.pl?gene=PRG4
HFM1	Helicase For Meiosis 1	Protein Coding	A2PYH4	51	GC01M091260	3.51371574401855	https://www.genecards.org/cgi-bin/carddisp.pl?gene=HFM1
FAF1	Fas Associated Factor 1	Protein Coding	Q9UNN5	54	GC01M050439	3.50617265701294	https://www.genecards.org/cgi-bin/carddisp.pl?gene=FAF1
PDE4C	Phosphodiesterase 4C	Protein Coding	Q08493	55	GC19M108393	3.50553226470947	https://www.genecards.org/cgi-bin/carddisp.pl?gene=PDE4C
P2RY6	Pyrimidinergic Receptor P2Y6	Protein Coding	Q15077	55	GC11P073264	3.50547170639038	https://www.genecards.org/cgi-bin/carddisp.pl?gene=P2RY6
QSOX2	Quiescin Sulfhydryl Oxidase 2	Protein Coding	Q6ZRP7	48	GC09M136206	3.50346708297729	https://www.genecards.org/cgi-bin/carddisp.pl?gene=QSOX2
TBL2	Transducin Beta Like 2	Protein Coding	Q9Y4P3	50	GC07M080955	3.50196027755737	https://www.genecards.org/cgi-bin/carddisp.pl?gene=TBL2
MBD2	Methyl-CpG Binding Domain Protein 2	Protein Coding	Q9UBB5	52	GC18M054151	3.49869871139526	https://www.genecards.org/cgi-bin/carddisp.pl?gene=MBD2
MIR92A2	MicroRNA 92a-2	RNA Gene		24	GC0XM135408	3.49784660339355	https://www.genecards.org/cgi-bin/carddisp.pl?gene=MIR92A2
RAP1GDS1	Rap1 GTPase-GDP Dissociation Stimulator 1	Protein Coding	P52306	52	GC04P098261	3.49752902984619	https://www.genecards.org/cgi-bin/carddisp.pl?gene=RAP1GDS1
MYO18B	Myosin XVIIIB	Protein Coding	Q8IUG5	48	GC22P025742	3.4964771270752	https://www.genecards.org/cgi-bin/carddisp.pl?gene=MYO18B
CLK2	CDC Like Kinase 2	Protein Coding	P49760	54	GC01M155262	3.4868426322937	https://www.genecards.org/cgi-bin/carddisp.pl?gene=CLK2
NEK9	NIMA Related Kinase 9	Protein Coding	Q8TD19	58	GC14M075079	3.48575639724731	https://www.genecards.org/cgi-bin/carddisp.pl?gene=NEK9
MMP10	Matrix Metallopeptidase 10	Protein Coding	P09238	56	GC11M102770	3.48462748527527	https://www.genecards.org/cgi-bin/carddisp.pl?gene=MMP10
WNT7A	Wnt Family Member 7A	Protein Coding	O00755	61	GC03M028670	3.48380136489868	https://www.genecards.org/cgi-bin/carddisp.pl?gene=WNT7A
LOC130062945	ATAC-STARR-Seq Lymphoblastoid Silent Region 9707	Functional Element		10	GC19P157664	3.48190665245056	https://www.genecards.org/cgi-bin/carddisp.pl?gene=LOC130062945
SETDB1	SET Domain Bifurcated Histone Lysine Methyltransferase 1	Protein Coding	Q15047	55	GC01P150926	3.46386432647705	https://www.genecards.org/cgi-bin/carddisp.pl?gene=SETDB1
CD24	CD24 Molecule	Protein Coding	P25063	47	GC06M106969	3.46227502822876	https://www.genecards.org/cgi-bin/carddisp.pl?gene=CD24
ADCYAP1R1	ADCYAP Receptor Type I	Protein Coding	P41586	57	GC07P031058	3.45819044113159	https://www.genecards.org/cgi-bin/carddisp.pl?gene=ADCYAP1R1
MAPK6	Mitogen-Activated Protein Kinase 6	Protein Coding	Q16659	53	GC15P051952	3.45348691940308	https://www.genecards.org/cgi-bin/carddisp.pl?gene=MAPK6
LOC107303340	3p25 Von Hippel-Lindau Tumor Suppressor, E3 Ubiquitin Protein Ligase Alu-Mediated Recombination Region	Functional Element		10	GC03P027021	3.44096112251282	https://www.genecards.org/cgi-bin/carddisp.pl?gene=LOC107303340
HAGLR	HOXD Antisense Growth-Associated Long Non-Coding RNA	RNA Gene		27	GC02M176172	3.44025993347168	https://www.genecards.org/cgi-bin/carddisp.pl?gene=HAGLR
MPP1	MAGUK P55 Scaffold Protein 1	Protein Coding	Q00013	50	GC0XM154779	3.42968797683716	https://www.genecards.org/cgi-bin/carddisp.pl?gene=MPP1
TNFRSF13B	TNF Receptor Superfamily Member 13B	Protein Coding	O14836	60	GC17M016929	3.42804551124573	https://www.genecards.org/cgi-bin/carddisp.pl?gene=TNFRSF13B
PSMD9	Proteasome 26S Subunit, Non-ATPase 9	Protein Coding	O00233	54	GC12P138925	3.42426919937134	https://www.genecards.org/cgi-bin/carddisp.pl?gene=PSMD9
CALML5	Calmodulin Like 5	Protein Coding	Q9NZT1	49	GC10M005498	3.42369031906128	https://www.genecards.org/cgi-bin/carddisp.pl?gene=CALML5
MRC1	Mannose Receptor C-Type 1	Protein Coding	P22897	51	GC10P017809	3.42293667793274	https://www.genecards.org/cgi-bin/carddisp.pl?gene=MRC1
CCNG1	Cyclin G1	Protein Coding	P51959	52	GC05P163483	3.42037463188171	https://www.genecards.org/cgi-bin/carddisp.pl?gene=CCNG1
ADGRL3	Adhesion G Protein-Coupled Receptor L3	Protein Coding	Q9HAR2	51	GC04P061201	3.41430044174194	https://www.genecards.org/cgi-bin/carddisp.pl?gene=ADGRL3
ITIH3	Inter-Alpha-Trypsin Inhibitor Heavy Chain 3	Protein Coding	Q06033	52	GC03P052794	3.41061115264893	https://www.genecards.org/cgi-bin/carddisp.pl?gene=ITIH3
DAP3	Death Associated Protein 3	Protein Coding	P51398	52	GC01P176786	3.40825271606445	https://www.genecards.org/cgi-bin/carddisp.pl?gene=DAP3
HOXD9	Homeobox D9	Protein Coding	P28356	48	GC02P176122	3.40353727340698	https://www.genecards.org/cgi-bin/carddisp.pl?gene=HOXD9
IL10RA	Interleukin 10 Receptor Subunit Alpha	Protein Coding	Q13651	57	GC11P118000	3.39375138282776	https://www.genecards.org/cgi-bin/carddisp.pl?gene=IL10RA
BANF1	Barrier To Autointegration Nuclear Assembly Factor 1	Protein Coding	O75531	55	GC11P066002	3.38835382461548	https://www.genecards.org/cgi-bin/carddisp.pl?gene=BANF1
PHYHIPL	Phytanoyl-CoA 2-Hydroxylase Interacting Protein Like	Protein Coding	Q96FC7	45	GC10P059176	3.38757514953613	https://www.genecards.org/cgi-bin/carddisp.pl?gene=PHYHIPL
HTN1	Histatin 1	Protein Coding	P15515	44	GC04P070117	3.38398337364197	https://www.genecards.org/cgi-bin/carddisp.pl?gene=HTN1
CDH16	Cadherin 16	Protein Coding	O75309	52	GC16M066908	3.38182091712952	https://www.genecards.org/cgi-bin/carddisp.pl?gene=CDH16
IPPK	Inositol-Pentakisphosphate 2-Kinase	Protein Coding	Q9H8X2	47	GC09M092613	3.3812460899353	https://www.genecards.org/cgi-bin/carddisp.pl?gene=IPPK
GYG2	Glycogenin 2	Protein Coding	O15488	51	GC0XP002828	3.37172412872314	https://www.genecards.org/cgi-bin/carddisp.pl?gene=GYG2
PI4KB	Phosphatidylinositol 4-Kinase Beta	Protein Coding	Q9UBF8	57	GC01M151291	3.37025785446167	https://www.genecards.org/cgi-bin/carddisp.pl?gene=PI4KB
DDX28	DEAD-Box Helicase 28	Protein Coding	Q9NUL7	46	GC16M075003	3.3695240020752	https://www.genecards.org/cgi-bin/carddisp.pl?gene=DDX28
DHRS7B	Dehydrogenase/Reductase 7B	Protein Coding	Q6IAN0	44	GC17P154188	3.36693048477173	https://www.genecards.org/cgi-bin/carddisp.pl?gene=DHRS7B
ZNF346	Zinc Finger Protein 346	Protein Coding	Q9UL40	44	GC05P177022	3.36478900909424	https://www.genecards.org/cgi-bin/carddisp.pl?gene=ZNF346
KLF15	KLF Transcription Factor 15	Protein Coding	Q9UIH9	51	GC03M126293	3.35974550247192	https://www.genecards.org/cgi-bin/carddisp.pl?gene=KLF15
MIRLET7B	MicroRNA Let-7b	RNA Gene		29	GC22P092388	3.35345363616943	https://www.genecards.org/cgi-bin/carddisp.pl?gene=MIRLET7B
MLLT3	MLLT3 Super Elongation Complex Subunit	Protein Coding	P42568	51	GC09M020341	3.35142660140991	https://www.genecards.org/cgi-bin/carddisp.pl?gene=MLLT3
AMY1A	Amylase Alpha 1A	Protein Coding	P0DUB6	42	GC01P103651	3.34866333007813	https://www.genecards.org/cgi-bin/carddisp.pl?gene=AMY1A
UCN2	Urocortin 2	Protein Coding	Q96RP3	40	GC03M048561	3.34414649009705	https://www.genecards.org/cgi-bin/carddisp.pl?gene=UCN2
SLC29A2	Solute Carrier Family 29 Member 2	Protein Coding	Q14542	55	GC11M139830	3.34234142303467	https://www.genecards.org/cgi-bin/carddisp.pl?gene=SLC29A2
NOL8	Nucleolar Protein 8	Protein Coding	Q76FK4	48	GC09M092297	3.33860731124878	https://www.genecards.org/cgi-bin/carddisp.pl?gene=NOL8
UBASH3B	Ubiquitin Associated And SH3 Domain Containing B	Protein Coding	Q8TF42	52	GC11P122655	3.33830261230469	https://www.genecards.org/cgi-bin/carddisp.pl?gene=UBASH3B
NEK7	NIMA Related Kinase 7	Protein Coding	Q8TDX7	52	GC01P198156	3.33275318145752	https://www.genecards.org/cgi-bin/carddisp.pl?gene=NEK7
B4GAT1	Beta-1,4-Glucuronyltransferase 1	Protein Coding	O43505	50	GC11M066345	3.33170032501221	https://www.genecards.org/cgi-bin/carddisp.pl?gene=B4GAT1
DROSHA	Drosha Ribonuclease III	Protein Coding	Q9NRR4	57	GC05M031401	3.33014917373657	https://www.genecards.org/cgi-bin/carddisp.pl?gene=DROSHA
MAPKAPK5	MAPK Activated Protein Kinase 5	Protein Coding	Q8IW41	56	GC12P111842	3.3263692855835	https://www.genecards.org/cgi-bin/carddisp.pl?gene=MAPKAPK5
RFT1	RFT1 Glycolipid Translocator Homolog	Protein Coding	Q96AA3	50	GC03M054919	3.32355117797852	https://www.genecards.org/cgi-bin/carddisp.pl?gene=RFT1
STC1	Stanniocalcin 1	Protein Coding	P52823	52	GC08M023841	3.31658482551575	https://www.genecards.org/cgi-bin/carddisp.pl?gene=STC1
B3GALNT2	Beta-1,3-N-Acetylgalactosaminyltransferase 2	Protein Coding	Q8NCR0	51	GC01M235440	3.30334329605103	https://www.genecards.org/cgi-bin/carddisp.pl?gene=B3GALNT2
MIR193A	MicroRNA 193a	RNA Gene		28	GC17P031559	3.30233573913574	https://www.genecards.org/cgi-bin/carddisp.pl?gene=MIR193A
TRN-GTT2-7	TRNA-Asn (Anticodon GTT) 2-7	RNA Gene		10	GC01P179126	3.3020167350769	https://www.genecards.org/cgi-bin/carddisp.pl?gene=TRN-GTT2-7
COL14A1	Collagen Type XIV Alpha 1 Chain	Protein Coding	Q05707	52	GC08P120109	3.2997088432312	https://www.genecards.org/cgi-bin/carddisp.pl?gene=COL14A1
SLC9A2	Solute Carrier Family 9 Member A2	Protein Coding	Q9UBY0	52	GC02P102632	3.29879665374756	https://www.genecards.org/cgi-bin/carddisp.pl?gene=SLC9A2
FAN1	FANCD2 And FANCI Associated Nuclease 1	Protein Coding	Q9Y2M0	51	GC15P192568	3.29565596580505	https://www.genecards.org/cgi-bin/carddisp.pl?gene=FAN1
MIR106B	MicroRNA 106b	RNA Gene		30	GC07M106713	3.29011249542236	https://www.genecards.org/cgi-bin/carddisp.pl?gene=MIR106B
PANX1	Pannexin 1	Protein Coding	Q96RD7	58	GC11P094128	3.28234052658081	https://www.genecards.org/cgi-bin/carddisp.pl?gene=PANX1
NRAD1	Non-Coding RNA In The Aldehyde Dehydrogenase 1A Pathway	RNA Gene		20	GC13P043910	3.28072834014893	https://www.genecards.org/cgi-bin/carddisp.pl?gene=NRAD1
NEUROG3	Neurogenin 3	Protein Coding	Q9Y4Z2	51	GC10M069571	3.27949190139771	https://www.genecards.org/cgi-bin/carddisp.pl?gene=NEUROG3
ZNF446	Zinc Finger Protein 446	Protein Coding	Q9NWS9	43	GC19P058474	3.2720799446106	https://www.genecards.org/cgi-bin/carddisp.pl?gene=ZNF446
NPTX1	Neuronal Pentraxin 1	Protein Coding	Q15818	54	GC17M080466	3.26965570449829	https://www.genecards.org/cgi-bin/carddisp.pl?gene=NPTX1
MERTK	MER Proto-Oncogene, Tyrosine Kinase	Protein Coding	Q12866	64	GC02P111898	3.26526737213135	https://www.genecards.org/cgi-bin/carddisp.pl?gene=MERTK
WWTR1	WW Domain Containing Transcription Regulator 1	Protein Coding	Q9GZV5	50	GC03M149517	3.26491785049438	https://www.genecards.org/cgi-bin/carddisp.pl?gene=WWTR1
CELSR2	Cadherin EGF LAG Seven-Pass G-Type Receptor 2	Protein Coding	Q9HCU4	53	GC01P111859	3.26396107673645	https://www.genecards.org/cgi-bin/carddisp.pl?gene=CELSR2
INS-IGF2	INS-IGF2 Readthrough	Protein Coding	F8WCM5	38	GC11M015125	3.26030778884888	https://www.genecards.org/cgi-bin/carddisp.pl?gene=INS-IGF2
MS4A1	Membrane Spanning 4-Domains A1	Protein Coding	P11836	58	GC11P107344	3.2581799030304	https://www.genecards.org/cgi-bin/carddisp.pl?gene=MS4A1
NCOA7	Nuclear Receptor Coactivator 7	Protein Coding	Q8NI08	49	GC06P125781	3.25522184371948	https://www.genecards.org/cgi-bin/carddisp.pl?gene=NCOA7
ID3	Inhibitor Of DNA Binding 3	Protein Coding	Q02535	52	GC01M023557	3.25249433517456	https://www.genecards.org/cgi-bin/carddisp.pl?gene=ID3
TREM1	Triggering Receptor Expressed On Myeloid Cells 1	Protein Coding	Q9NP99	55	GC06M041267	3.25204658508301	https://www.genecards.org/cgi-bin/carddisp.pl?gene=TREM1
ZPR1	ZPR1 Zinc Finger	Protein Coding	O75312	51	GC11M140583	3.25045251846313	https://www.genecards.org/cgi-bin/carddisp.pl?gene=ZPR1
CA8	Carbonic Anhydrase 8	Protein Coding	P35219	58	GC08M060187	3.24562120437622	https://www.genecards.org/cgi-bin/carddisp.pl?gene=CA8
KCNA3	Potassium Voltage-Gated Channel Subfamily A Member 3	Protein Coding	P22001	57	GC01M110654	3.24287104606628	https://www.genecards.org/cgi-bin/carddisp.pl?gene=KCNA3
TTLL1	TTL Family Tubulin Polyglutamylase Complex Subunit L1	Protein Coding	O95922	46	GC22M043039	3.24028444290161	https://www.genecards.org/cgi-bin/carddisp.pl?gene=TTLL1
CPEB4	Cytoplasmic Polyadenylation Element Binding Protein 4	Protein Coding	Q17RY0	49	GC05P173888	3.22808837890625	https://www.genecards.org/cgi-bin/carddisp.pl?gene=CPEB4
CTDP1	CTD Phosphatase Subunit 1	Protein Coding	Q9Y5B0	54	GC18P079691	3.22732353210449	https://www.genecards.org/cgi-bin/carddisp.pl?gene=CTDP1
TADA2A	Transcriptional Adaptor 2A	Protein Coding	O75478	48	GC17P037406	3.22502136230469	https://www.genecards.org/cgi-bin/carddisp.pl?gene=TADA2A
SEPTIN2	Septin 2	Protein Coding	Q15019	49	GC02P242282	3.21863031387329	https://www.genecards.org/cgi-bin/carddisp.pl?gene=SEPTIN2
LINC01428	Long Intergenic Non-Protein Coding RNA 1428	RNA Gene		15	GC20M007146	3.2161865234375	https://www.genecards.org/cgi-bin/carddisp.pl?gene=LINC01428
PTF1A	Pancreas Associated Transcription Factor 1a	Protein Coding	Q7RTS3	54	GC10P023194	3.20716953277588	https://www.genecards.org/cgi-bin/carddisp.pl?gene=PTF1A
ACTN3	Actinin Alpha 3	Protein Coding	Q08043	52	GC11P066546	3.20682716369629	https://www.genecards.org/cgi-bin/carddisp.pl?gene=ACTN3
TMEM18	Transmembrane Protein 18	Protein Coding	Q96B42	46	GC02M000660	3.20008373260498	https://www.genecards.org/cgi-bin/carddisp.pl?gene=TMEM18
AKT1S1	AKT1 Substrate 1	Protein Coding	Q96B36	52	GC19M049869	3.19008636474609	https://www.genecards.org/cgi-bin/carddisp.pl?gene=AKT1S1
DHX40	DEAH-Box Helicase 40	Protein Coding	Q8IX18	44	GC17P059565	3.18157386779785	https://www.genecards.org/cgi-bin/carddisp.pl?gene=DHX40
PIAS4	Protein Inhibitor Of Activated STAT 4	Protein Coding	Q8N2W9	52	GC19P004007	3.17969799041748	https://www.genecards.org/cgi-bin/carddisp.pl?gene=PIAS4
INHBB	Inhibin Subunit Beta B	Protein Coding	P09529	53	GC02P154212	3.17853260040283	https://www.genecards.org/cgi-bin/carddisp.pl?gene=INHBB
PPIF	Peptidylprolyl Isomerase F	Protein Coding	P30405	56	GC10P123914	3.17844343185425	https://www.genecards.org/cgi-bin/carddisp.pl?gene=PPIF
H3C7	H3 Clustered Histone 7	Protein Coding	P68431	42	GC06M109202	3.17732739448547	https://www.genecards.org/cgi-bin/carddisp.pl?gene=H3C7
PRKG2	Protein Kinase CGMP-Dependent 2	Protein Coding	Q13237	58	GC04M081087	3.1707968711853	https://www.genecards.org/cgi-bin/carddisp.pl?gene=PRKG2
HCRTR2	Hypocretin Receptor 2	Protein Coding	O43614	57	GC06P055106	3.16777515411377	https://www.genecards.org/cgi-bin/carddisp.pl?gene=HCRTR2
ISCA1P1	Iron-Sulfur Cluster Assembly 1 Pseudogene 1	Pseudogene		11	GC05M062775	3.16594505310059	https://www.genecards.org/cgi-bin/carddisp.pl?gene=ISCA1P1
NEK8	NIMA Related Kinase 8	Protein Coding	Q86SG6	52	GC17P028725	3.16579365730286	https://www.genecards.org/cgi-bin/carddisp.pl?gene=NEK8
PARP11	Poly(ADP-Ribose) Polymerase Family Member 11	Protein Coding	Q9NR21	40	GC12M035586	3.16299247741699	https://www.genecards.org/cgi-bin/carddisp.pl?gene=PARP11
NRXN2	Neurexin 2	Protein Coding	Q9P2S2	53	GC11M139728	3.15753984451294	https://www.genecards.org/cgi-bin/carddisp.pl?gene=NRXN2
HOXD4	Homeobox D4	Protein Coding	P09016	44	GC02P176452	3.15653848648071	https://www.genecards.org/cgi-bin/carddisp.pl?gene=HOXD4
GPSM1	G Protein Signaling Modulator 1	Protein Coding	Q86YR5	45	GC09P136327	3.15574049949646	https://www.genecards.org/cgi-bin/carddisp.pl?gene=GPSM1
BRAP	BRCA1 Associated Protein	Protein Coding	Q7Z569	50	GC12M111642	3.15507841110229	https://www.genecards.org/cgi-bin/carddisp.pl?gene=BRAP
PER1	Period Circadian Regulator 1	Protein Coding	O15534	54	GC17M096232	3.14730596542358	https://www.genecards.org/cgi-bin/carddisp.pl?gene=PER1
HOXD1	Homeobox D1	Protein Coding	Q9GZZ0	45	GC02P176448	3.14441728591919	https://www.genecards.org/cgi-bin/carddisp.pl?gene=HOXD1
STX16	Syntaxin 16	Protein Coding	O14662	53	GC20P058799	3.1434268951416	https://www.genecards.org/cgi-bin/carddisp.pl?gene=STX16
IH	Hemihypertrophy	Genetic Locus		4	GC11U901269	3.14330053329468	https://www.genecards.org/cgi-bin/carddisp.pl?gene=IH
H3C8	H3 Clustered Histone 8	Protein Coding	P68431	42	GC06M109203	3.1421070098877	https://www.genecards.org/cgi-bin/carddisp.pl?gene=H3C8
KLF11	KLF Transcription Factor 11	Protein Coding	O14901	48	GC02P010626	3.14074897766113	https://www.genecards.org/cgi-bin/carddisp.pl?gene=KLF11
MIR23B	MicroRNA 23b	RNA Gene		29	GC09P095085	3.13933396339417	https://www.genecards.org/cgi-bin/carddisp.pl?gene=MIR23B
TEC	Tec Protein Tyrosine Kinase	Protein Coding	P42680	57	GC04M048359	3.13222098350525	https://www.genecards.org/cgi-bin/carddisp.pl?gene=TEC
UIMC1	Ubiquitin Interaction Motif Containing 1	Protein Coding	Q96RL1	53	GC05M176905	3.13217353820801	https://www.genecards.org/cgi-bin/carddisp.pl?gene=UIMC1
PIP5K1A	Phosphatidylinositol-4-Phosphate 5-Kinase Type 1 Alpha	Protein Coding	Q99755	52	GC01P176533	3.13149976730347	https://www.genecards.org/cgi-bin/carddisp.pl?gene=PIP5K1A
CDK10	Cyclin Dependent Kinase 10	Protein Coding	Q15131	57	GC16P089680	3.12957191467285	https://www.genecards.org/cgi-bin/carddisp.pl?gene=CDK10
POLA2	DNA Polymerase Alpha 2, Accessory Subunit	Protein Coding	Q14181	50	GC11P107802	3.12159872055054	https://www.genecards.org/cgi-bin/carddisp.pl?gene=POLA2
SH3BP5	SH3 Domain Binding Protein 5	Protein Coding	O60239	49	GC03M028691	3.12026929855347	https://www.genecards.org/cgi-bin/carddisp.pl?gene=SH3BP5
CDH4	Cadherin 4	Protein Coding	P55283	54	GC20P061252	3.10920453071594	https://www.genecards.org/cgi-bin/carddisp.pl?gene=CDH4
UTS2	Urotensin 2	Protein Coding	O95399	51	GC01M007843	3.10900115966797	https://www.genecards.org/cgi-bin/carddisp.pl?gene=UTS2
NUDC	Nuclear Distribution C, Dynein Complex Regulator	Protein Coding	Q9Y266	54	GC01P076463	3.10701179504395	https://www.genecards.org/cgi-bin/carddisp.pl?gene=NUDC
CHD3	Chromodomain Helicase DNA Binding Protein 3	Protein Coding	Q12873	56	GC17P153769	3.10390329360962	https://www.genecards.org/cgi-bin/carddisp.pl?gene=CHD3
POSTN	Periostin	Protein Coding	Q15063	55	GC13M037562	3.10060882568359	https://www.genecards.org/cgi-bin/carddisp.pl?gene=POSTN
BAIAP2	BAR/IMD Domain Containing Adaptor Protein 2	Protein Coding	Q9UQB8	53	GC17P081035	3.09980010986328	https://www.genecards.org/cgi-bin/carddisp.pl?gene=BAIAP2
NPAS2	Neuronal PAS Domain Protein 2	Protein Coding	Q99743	51	GC02P100820	3.09221172332764	https://www.genecards.org/cgi-bin/carddisp.pl?gene=NPAS2
CD244	CD244 Molecule	Protein Coding	Q9BZW8	56	GC01M160830	3.08986639976501	https://www.genecards.org/cgi-bin/carddisp.pl?gene=CD244
ARL3	ARF Like GTPase 3	Protein Coding	P36405	57	GC10M102673	3.08881735801697	https://www.genecards.org/cgi-bin/carddisp.pl?gene=ARL3
ITM2B	Integral Membrane Protein 2B	Protein Coding	Q9Y287	57	GC13P048233	3.08793187141418	https://www.genecards.org/cgi-bin/carddisp.pl?gene=ITM2B
SHF	Src Homology 2 Domain Containing F	Protein Coding	Q7M4L6	40	GC15M045167	3.08574151992798	https://www.genecards.org/cgi-bin/carddisp.pl?gene=SHF
CHRNB1	Cholinergic Receptor Nicotinic Beta 1 Subunit	Protein Coding	P11230	58	GC17P153748	3.08294582366943	https://www.genecards.org/cgi-bin/carddisp.pl?gene=CHRNB1
FRK	Fyn Related Src Family Tyrosine Kinase	Protein Coding	P42685	55	GC06M115931	3.07373	https://www.genecards.org/cgi-bin/carddisp.pl?gene=FRK
NHLRC1	NHL Repeat Containing E3 Ubiquitin Protein Ligase 1	Protein Coding	Q6VVB1	52	GC06M018120	3.06924939155579	https://www.genecards.org/cgi-bin/carddisp.pl?gene=NHLRC1
ARL2	ARF Like GTPase 2	Protein Coding	P36404	52	GC11P107767	3.0678596496582	https://www.genecards.org/cgi-bin/carddisp.pl?gene=ARL2
CCL27	C-C Motif Chemokine Ligand 27	Protein Coding	Q9Y4X3	47	GC09M035856	3.06418180465698	https://www.genecards.org/cgi-bin/carddisp.pl?gene=CCL27
SLC30A5	Solute Carrier Family 30 Member 5	Protein Coding	Q8TAD4	51	GC05P069093	3.06391334533691	https://www.genecards.org/cgi-bin/carddisp.pl?gene=SLC30A5
GGT2P	Gamma-Glutamyltransferase 2, Pseudogene	Pseudogene	P36268	39	GC22M086486	3.06046795845032	https://www.genecards.org/cgi-bin/carddisp.pl?gene=GGT2P
ARID4B	AT-Rich Interaction Domain 4B	Protein Coding	Q4LE39	48	GC01M235133	3.04945707321167	https://www.genecards.org/cgi-bin/carddisp.pl?gene=ARID4B
REEP3	Receptor Accessory Protein 3	Protein Coding	Q6NUK4	47	GC10P063521	3.04932641983032	https://www.genecards.org/cgi-bin/carddisp.pl?gene=REEP3
TRIP10	Thyroid Hormone Receptor Interactor 10	Protein Coding	Q15642	50	GC19P006737	3.04344892501831	https://www.genecards.org/cgi-bin/carddisp.pl?gene=TRIP10
HIC2	HIC ZBTB Transcriptional Repressor 2	Protein Coding	Q96JB3	46	GC22P091618	3.04046773910522	https://www.genecards.org/cgi-bin/carddisp.pl?gene=HIC2
NEK3	NIMA Related Kinase 3	Protein Coding	P51956	51	GC13M052132	3.03986597061157	https://www.genecards.org/cgi-bin/carddisp.pl?gene=NEK3
ZNF318	Zinc Finger Protein 318	Protein Coding	Q5VUA4	44	GC06M106750	3.03007316589355	https://www.genecards.org/cgi-bin/carddisp.pl?gene=ZNF318
SERPINA12	Serpin Family A Member 12	Protein Coding	Q8IW75	51	GC14M094487	3.02945971488953	https://www.genecards.org/cgi-bin/carddisp.pl?gene=SERPINA12
RPH3A	Rabphilin 3A	Protein Coding	Q9Y2J0	52	GC12P112570	3.02872037887573	https://www.genecards.org/cgi-bin/carddisp.pl?gene=RPH3A
CHD2	Chromodomain Helicase DNA Binding Protein 2	Protein Coding	O14647	57	GC15P194008	3.02510118484497	https://www.genecards.org/cgi-bin/carddisp.pl?gene=CHD2
OPN4	Opsin 4	Protein Coding	Q9UHM6	52	GC10P086654	3.02309417724609	https://www.genecards.org/cgi-bin/carddisp.pl?gene=OPN4
MARCHF8	Membrane Associated Ring-CH-Type Finger 8	Protein Coding	Q5T0T0	46	GC10M049314	3.01418781280518	https://www.genecards.org/cgi-bin/carddisp.pl?gene=MARCHF8
MIR211	MicroRNA 211	RNA Gene		30	GC15M031065	3.00989413261414	https://www.genecards.org/cgi-bin/carddisp.pl?gene=MIR211
CDK5RAP3	CDK5 Regulatory Subunit Associated Protein 3	Protein Coding	Q96JB5	46	GC17P047967	3.0095911026001	https://www.genecards.org/cgi-bin/carddisp.pl?gene=CDK5RAP3
SEMA5A	Semaphorin 5A	Protein Coding	Q13591	53	GC05M009036	3.00831365585327	https://www.genecards.org/cgi-bin/carddisp.pl?gene=SEMA5A
SART1	Spliceosome Associated Factor 1, Recruiter Of U4/U6.U5 Tri-SnRNP	Protein Coding	O43290	48	GC11P107852	3.00183963775635	https://www.genecards.org/cgi-bin/carddisp.pl?gene=SART1
DDI2	DNA Damage Inducible 1 Homolog 2	Protein Coding	Q5TDH0	43	GC01P015617	3.00029993057251	https://www.genecards.org/cgi-bin/carddisp.pl?gene=DDI2
CILP	Cartilage Intermediate Layer Protein	Protein Coding	O75339	54	GC15M065194	2.99590921401978	https://www.genecards.org/cgi-bin/carddisp.pl?gene=CILP
VSTM4	V-Set And Transmembrane Domain Containing 4	Protein Coding	Q8IW00	44	GC10M049014	2.99395799636841	https://www.genecards.org/cgi-bin/carddisp.pl?gene=VSTM4
MNDA	Myeloid Cell Nuclear Differentiation Antigen	Protein Coding	P41218	50	GC01P158831	2.99217867851257	https://www.genecards.org/cgi-bin/carddisp.pl?gene=MNDA
PDE6H	Phosphodiesterase 6H	Protein Coding	Q13956	51	GC12P074343	2.97972345352173	https://www.genecards.org/cgi-bin/carddisp.pl?gene=PDE6H
CTSW	Cathepsin W	Protein Coding	P56202	45	GC11P065879	2.97910594940186	https://www.genecards.org/cgi-bin/carddisp.pl?gene=CTSW
CALML3	Calmodulin Like 3	Protein Coding	P27482	52	GC10P005524	2.97424817085266	https://www.genecards.org/cgi-bin/carddisp.pl?gene=CALML3
SIRT2	Sirtuin 2	Protein Coding	Q8IXJ6	60	GC19M038878	2.97098731994629	https://www.genecards.org/cgi-bin/carddisp.pl?gene=SIRT2
KLF10	KLF Transcription Factor 10	Protein Coding	Q13118	54	GC08M102648	2.96488189697266	https://www.genecards.org/cgi-bin/carddisp.pl?gene=KLF10
EIF5A2	Eukaryotic Translation Initiation Factor 5A2	Protein Coding	Q9GZV4	50	GC03M170888	2.96466875076294	https://www.genecards.org/cgi-bin/carddisp.pl?gene=EIF5A2
TULP3	TUB Like Protein 3	Protein Coding	O75386	52	GC12P002877	2.96118521690369	https://www.genecards.org/cgi-bin/carddisp.pl?gene=TULP3
MIR222	MicroRNA 222	RNA Gene		29	GC0XM045747	2.9553108215332	https://www.genecards.org/cgi-bin/carddisp.pl?gene=MIR222
MMP16	Matrix Metallopeptidase 16	Protein Coding	P51512	58	GC08M088032	2.95487546920776	https://www.genecards.org/cgi-bin/carddisp.pl?gene=MMP16
INTS14	Integrator Complex Subunit 14	Protein Coding	Q96SY0	41	GC15M162575	2.94450879096985	https://www.genecards.org/cgi-bin/carddisp.pl?gene=INTS14
PLAAT1	Phospholipase A And Acyltransferase 1	Protein Coding	Q9HDD0	39	GC03P193240	2.94225263595581	https://www.genecards.org/cgi-bin/carddisp.pl?gene=PLAAT1
PSORS1C1	Psoriasis Susceptibility 1 Candidate 1	Protein Coding	Q9UIG5	41	GC06P031114	2.93944358825684	https://www.genecards.org/cgi-bin/carddisp.pl?gene=PSORS1C1
INPP5A	Inositol Polyphosphate-5-Phosphatase A	Protein Coding	Q14642	51	GC10P132537	2.93925714492798	https://www.genecards.org/cgi-bin/carddisp.pl?gene=INPP5A
SLC5A9	Solute Carrier Family 5 Member 9	Protein Coding	Q2M3M2	48	GC01P048222	2.93536710739136	https://www.genecards.org/cgi-bin/carddisp.pl?gene=SLC5A9
VDAC3	Voltage Dependent Anion Channel 3	Protein Coding	Q9Y277	56	GC08P044949	2.93241882324219	https://www.genecards.org/cgi-bin/carddisp.pl?gene=VDAC3
IL13RA2	Interleukin 13 Receptor Subunit Alpha 2	Protein Coding	Q14627	50	GC0XM115003	2.92416501045227	https://www.genecards.org/cgi-bin/carddisp.pl?gene=IL13RA2
TRIP4	Thyroid Hormone Receptor Interactor 4	Protein Coding	Q15650	52	GC15P193358	2.91726970672607	https://www.genecards.org/cgi-bin/carddisp.pl?gene=TRIP4
LOC110806262	Solute Carrier Family 6 Member 4 Gene Promoter	Functional Element		9	GC17P030235	2.91505217552185	https://www.genecards.org/cgi-bin/carddisp.pl?gene=LOC110806262
LAMB2	Laminin Subunit Beta 2	Protein Coding	P55268	58	GC03M049121	2.90685176849365	https://www.genecards.org/cgi-bin/carddisp.pl?gene=LAMB2
MIR9-1	MicroRNA 9-1	RNA Gene		30	GC01M156420	2.89688110351563	https://www.genecards.org/cgi-bin/carddisp.pl?gene=MIR9-1
IFT52	Intraflagellar Transport 52	Protein Coding	Q9Y366	47	GC20P043590	2.89683246612549	https://www.genecards.org/cgi-bin/carddisp.pl?gene=IFT52
ANO6	Anoctamin 6	Protein Coding	Q4KMQ2	52	GC12P045215	2.89353942871094	https://www.genecards.org/cgi-bin/carddisp.pl?gene=ANO6
PLA2R1	Phospholipase A2 Receptor 1	Protein Coding	Q13018	51	GC02M159924	2.8886251449585	https://www.genecards.org/cgi-bin/carddisp.pl?gene=PLA2R1
DAZAP1	DAZ Associated Protein 1	Protein Coding	Q96EP5	51	GC19P001407	2.88587093353271	https://www.genecards.org/cgi-bin/carddisp.pl?gene=DAZAP1
PRPF3	Pre-MRNA Processing Factor 3	Protein Coding	O43395	54	GC01P150321	2.88335418701172	https://www.genecards.org/cgi-bin/carddisp.pl?gene=PRPF3
AQP11	Aquaporin 11	Protein Coding	Q8NBQ7	47	GC11P077589	2.88261389732361	https://www.genecards.org/cgi-bin/carddisp.pl?gene=AQP11
PIGW	Phosphatidylinositol Glycan Anchor Biosynthesis Class W	Protein Coding	Q7Z7B1	49	GC17P036534	2.88227367401123	https://www.genecards.org/cgi-bin/carddisp.pl?gene=PIGW
SNX1	Sorting Nexin 1	Protein Coding	Q13596	53	GC15P064094	2.88183975219727	https://www.genecards.org/cgi-bin/carddisp.pl?gene=SNX1
PIP5KL1	Phosphatidylinositol-4-Phosphate 5-Kinase Like 1	Protein Coding	Q5T9C9	41	GC09M127920	2.88080883026123	https://www.genecards.org/cgi-bin/carddisp.pl?gene=PIP5KL1
DNASE1L3	Deoxyribonuclease 1L3	Protein Coding	Q13609	55	GC03M058192	2.87601351737976	https://www.genecards.org/cgi-bin/carddisp.pl?gene=DNASE1L3
ADAM15	ADAM Metallopeptidase Domain 15	Protein Coding	Q13444	55	GC01P155050	2.86685609817505	https://www.genecards.org/cgi-bin/carddisp.pl?gene=ADAM15
SIX1	SIX Homeobox 1	Protein Coding	Q15475	55	GC14M060643	2.8665885925293	https://www.genecards.org/cgi-bin/carddisp.pl?gene=SIX1
XPO7	Exportin 7	Protein Coding	Q9UIA9	47	GC08P021919	2.86264133453369	https://www.genecards.org/cgi-bin/carddisp.pl?gene=XPO7
MUS81	MUS81 Structure-Specific Endonuclease Subunit	Protein Coding	Q96NY9	52	GC11P107845	2.86001777648926	https://www.genecards.org/cgi-bin/carddisp.pl?gene=MUS81
RBM4B	RNA Binding Motif Protein 4B	Protein Coding	Q9BQ04	42	GC11M066664	2.85956716537476	https://www.genecards.org/cgi-bin/carddisp.pl?gene=RBM4B
TCF19	Transcription Factor 19	Protein Coding	Q9Y242	45	GC06P181882	2.85499382019043	https://www.genecards.org/cgi-bin/carddisp.pl?gene=TCF19
HERPUD1	Homocysteine Inducible ER Protein With Ubiquitin Like Domain 1	Protein Coding	Q15011	46	GC16P056932	2.85205578804016	https://www.genecards.org/cgi-bin/carddisp.pl?gene=HERPUD1
CERS4	Ceramide Synthase 4	Protein Coding	Q9HA82	50	GC19P008206	2.84980583190918	https://www.genecards.org/cgi-bin/carddisp.pl?gene=CERS4
CFHR5	Complement Factor H Related 5	Protein Coding	Q9BXR6	52	GC01P196977	2.84564805030823	https://www.genecards.org/cgi-bin/carddisp.pl?gene=CFHR5
HMGN2	High Mobility Group Nucleosomal Binding Domain 2	Protein Coding	P05204	49	GC01P076418	2.83858394622803	https://www.genecards.org/cgi-bin/carddisp.pl?gene=HMGN2
CCT3	Chaperonin Containing TCP1 Subunit 3	Protein Coding	P49368	54	GC01M156308	2.83329463005066	https://www.genecards.org/cgi-bin/carddisp.pl?gene=CCT3
CACNA2D3	Calcium Voltage-Gated Channel Auxiliary Subunit Alpha2delta 3	Protein Coding	Q8IZS8	53	GC03P065158	2.8299822807312	https://www.genecards.org/cgi-bin/carddisp.pl?gene=CACNA2D3
SRSF12	Serine And Arginine Rich Splicing Factor 12	Protein Coding	Q8WXF0	41	GC06M108509	2.82599306106567	https://www.genecards.org/cgi-bin/carddisp.pl?gene=SRSF12
NKX6-1	NK6 Homeobox 1	Protein Coding	P78426	52	GC04M084491	2.81079268455505	https://www.genecards.org/cgi-bin/carddisp.pl?gene=NKX6-1
H3C11	H3 Clustered Histone 11	Protein Coding	P68431	42	GC06M109199	2.81035208702087	https://www.genecards.org/cgi-bin/carddisp.pl?gene=H3C11
NME7	NME/NM23 Family Member 7	Protein Coding	Q9Y5B8	52	GC01M169134	2.80955362319946	https://www.genecards.org/cgi-bin/carddisp.pl?gene=NME7
TIGAR	TP53 Induced Glycolysis Regulatory Phosphatase	Protein Coding	Q9NQ88	51	GC12P074005	2.80417585372925	https://www.genecards.org/cgi-bin/carddisp.pl?gene=TIGAR
CHASERR	CHD2 Adjacent Suppressive Regulatory RNA	RNA Gene		18	GC15P194146	2.80112385749817	https://www.genecards.org/cgi-bin/carddisp.pl?gene=CHASERR
RTL4	Retrotransposon Gag Like 4	Protein Coding	Q6ZR62	36	GC0XP112084	2.79896926879883	https://www.genecards.org/cgi-bin/carddisp.pl?gene=RTL4
HBS1L	HBS1 Like Translational GTPase	Protein Coding	Q9Y450	52	GC06M134960	2.79782438278198	https://www.genecards.org/cgi-bin/carddisp.pl?gene=HBS1L
VPS9D1-AS1	VPS9D1 Antisense RNA 1	RNA Gene		20	GC16P089711	2.79715251922607	https://www.genecards.org/cgi-bin/carddisp.pl?gene=VPS9D1-AS1
HERC4	HECT And RLD Domain Containing E3 Ubiquitin Protein Ligase 4	Protein Coding	Q5GLZ8	45	GC10M067921	2.79450941085815	https://www.genecards.org/cgi-bin/carddisp.pl?gene=HERC4
CNKSR3	CNKSR Family Member 3	Protein Coding	Q6P9H4	46	GC06M154387	2.7932653427124	https://www.genecards.org/cgi-bin/carddisp.pl?gene=CNKSR3
RAB29	RAB29, Member RAS Oncogene Family	Protein Coding	O14966	47	GC01M205768	2.78998184204102	https://www.genecards.org/cgi-bin/carddisp.pl?gene=RAB29
ATP6V1G3	ATPase H+ Transporting V1 Subunit G3	Protein Coding	Q96LB4	51	GC01M198492	2.78639960289001	https://www.genecards.org/cgi-bin/carddisp.pl?gene=ATP6V1G3
RDH14	Retinol Dehydrogenase 14	Protein Coding	Q9HBH5	47	GC02M018555	2.78590106964111	https://www.genecards.org/cgi-bin/carddisp.pl?gene=RDH14
PRRC2A	Proline Rich Coiled-Coil 2A	Protein Coding	P48634	45	GC06P181895	2.78411269187927	https://www.genecards.org/cgi-bin/carddisp.pl?gene=PRRC2A
MIR22	MicroRNA 22	RNA Gene		31	GC17M001713	2.78014922142029	https://www.genecards.org/cgi-bin/carddisp.pl?gene=MIR22
NIT1	Nitrilase 1	Protein Coding	Q86X76	47	GC01P161118	2.7794189453125	https://www.genecards.org/cgi-bin/carddisp.pl?gene=NIT1
H3C10	H3 Clustered Histone 10	Protein Coding	P68431	42	GC06P181761	2.77488827705383	https://www.genecards.org/cgi-bin/carddisp.pl?gene=H3C10
ZFYVE19	Zinc Finger FYVE-Type Containing 19	Protein Coding	Q96K21	45	GC15P192850	2.7721962928772	https://www.genecards.org/cgi-bin/carddisp.pl?gene=ZFYVE19
PPP6R3	Protein Phosphatase 6 Regulatory Subunit 3	Protein Coding	Q5H9R7	45	GC11P068460	2.77078199386597	https://www.genecards.org/cgi-bin/carddisp.pl?gene=PPP6R3
TIMM23	Translocase Of Inner Mitochondrial Membrane 23	Protein Coding	O14925	44	GC10P045972	2.76157069206238	https://www.genecards.org/cgi-bin/carddisp.pl?gene=TIMM23
BCL7A	BAF Chromatin Remodeling Complex Subunit BCL7A	Protein Coding	Q4VC05	48	GC12P122019	2.75442504882813	https://www.genecards.org/cgi-bin/carddisp.pl?gene=BCL7A
ANP32BP1	Acidic Nuclear Phosphoprotein 32 Family Member B Pseudogene 1	Pseudogene		7	GC15M075321	2.75196647644043	https://www.genecards.org/cgi-bin/carddisp.pl?gene=ANP32BP1
ATP1B2	ATPase Na+/K+ Transporting Subunit Beta 2	Protein Coding	P14415	52	GC17P153762	2.74994039535522	https://www.genecards.org/cgi-bin/carddisp.pl?gene=ATP1B2
POMK	Protein O-Mannose Kinase	Protein Coding	Q9H5K3	49	GC08P043093	2.74489068984985	https://www.genecards.org/cgi-bin/carddisp.pl?gene=POMK
PLAGL1	PLAG1 Like Zinc Finger 1	Protein Coding	Q9UM63	56	GC06M143940	2.73903918266296	https://www.genecards.org/cgi-bin/carddisp.pl?gene=PLAGL1
SOCS2	Suppressor Of Cytokine Signaling 2	Protein Coding	O14508	56	GC12P093569	2.73802137374878	https://www.genecards.org/cgi-bin/carddisp.pl?gene=SOCS2
TIMP4	TIMP Metallopeptidase Inhibitor 4	Protein Coding	Q99727	52	GC03M012153	2.73581457138062	https://www.genecards.org/cgi-bin/carddisp.pl?gene=TIMP4
POLR3C	RNA Polymerase III Subunit C	Protein Coding	Q9BUI4	51	GC01P145824	2.73390817642212	https://www.genecards.org/cgi-bin/carddisp.pl?gene=POLR3C
NLRC4	NLR Family CARD Domain Containing 4	Protein Coding	Q9NPP4	56	GC02M032224	2.73329067230225	https://www.genecards.org/cgi-bin/carddisp.pl?gene=NLRC4
CENPT	Centromere Protein T	Protein Coding	Q96BT3	48	GC16M067828	2.72903251647949	https://www.genecards.org/cgi-bin/carddisp.pl?gene=CENPT
IGH	Immunoglobulin Heavy Locus	Protein Coding		24	GC14M124464	2.72514533996582	https://www.genecards.org/cgi-bin/carddisp.pl?gene=IGH
FZD9	Frizzled Class Receptor 9	Protein Coding	O00144	56	GC07P073433	2.72357749938965	https://www.genecards.org/cgi-bin/carddisp.pl?gene=FZD9
FSTL1	Follistatin Like 1	Protein Coding	Q12841	53	GC03M120392	2.72179412841797	https://www.genecards.org/cgi-bin/carddisp.pl?gene=FSTL1
FNBP1L	Formin Binding Protein 1 Like	Protein Coding	Q5T0N5	48	GC01P093448	2.72105360031128	https://www.genecards.org/cgi-bin/carddisp.pl?gene=FNBP1L
HECTD4	HECT Domain E3 Ubiquitin Protein Ligase 4	Protein Coding	Q9Y4D8	47	GC12M112160	2.72102880477905	https://www.genecards.org/cgi-bin/carddisp.pl?gene=HECTD4
ANAPC5	Anaphase Promoting Complex Subunit 5	Protein Coding	Q9UJX4	47	GC12M121308	2.72091341018677	https://www.genecards.org/cgi-bin/carddisp.pl?gene=ANAPC5
IL15RA	Interleukin 15 Receptor Subunit Alpha	Protein Coding	Q13261	52	GC10M005943	2.71246004104614	https://www.genecards.org/cgi-bin/carddisp.pl?gene=IL15RA
SEC61B	SEC61 Translocon Subunit Beta	Protein Coding	P60468	47	GC09P099222	2.71181845664978	https://www.genecards.org/cgi-bin/carddisp.pl?gene=SEC61B
RPL22L1	Ribosomal Protein L22 Like 1	Protein Coding	Q6P5R6	46	GC03M170864	2.70828533172607	https://www.genecards.org/cgi-bin/carddisp.pl?gene=RPL22L1
SENP2	SUMO Specific Peptidase 2	Protein Coding	Q9HC62	46	GC03P185582	2.70795774459839	https://www.genecards.org/cgi-bin/carddisp.pl?gene=SENP2
UBAP2L	Ubiquitin Associated Protein 2 Like	Protein Coding	Q14157	51	GC01P176678	2.70742654800415	https://www.genecards.org/cgi-bin/carddisp.pl?gene=UBAP2L
BRCC3	BRCA1/BRCA2-Containing Complex Subunit 3	Protein Coding	P46736	55	GC0XP155071	2.69641494750977	https://www.genecards.org/cgi-bin/carddisp.pl?gene=BRCC3
STX16-NPEPL1	STX16-NPEPL1 Readthrough (NMD Candidate)	RNA Gene		20	GC20P058651	2.69237995147705	https://www.genecards.org/cgi-bin/carddisp.pl?gene=STX16-NPEPL1
RPS6KA4	Ribosomal Protein S6 Kinase A4	Protein Coding	O75676	57	GC11P107697	2.69166421890259	https://www.genecards.org/cgi-bin/carddisp.pl?gene=RPS6KA4
CD2AP	CD2 Associated Protein	Protein Coding	Q9Y5K6	56	GC06P182098	2.68816018104553	https://www.genecards.org/cgi-bin/carddisp.pl?gene=CD2AP
IRAK4	Interleukin 1 Receptor Associated Kinase 4	Protein Coding	Q9NWZ3	62	GC12P043758	2.68404102325439	https://www.genecards.org/cgi-bin/carddisp.pl?gene=IRAK4
ZDHHC19	Zinc Finger DHHC-Type Palmitoyltransferase 19	Protein Coding	Q8WVZ1	46	GC03M196197	2.68373465538025	https://www.genecards.org/cgi-bin/carddisp.pl?gene=ZDHHC19
IL37	Interleukin 37	Protein Coding	Q9NZH6	51	GC02P154108	2.68340826034546	https://www.genecards.org/cgi-bin/carddisp.pl?gene=IL37
GRB14	Growth Factor Receptor Bound Protein 14	Protein Coding	Q14449	55	GC02M164492	2.68338060379028	https://www.genecards.org/cgi-bin/carddisp.pl?gene=GRB14
OTUB1	OTU Deubiquitinase, Ubiquitin Aldehyde Binding 1	Protein Coding	Q96FW1	51	GC11P063985	2.67630243301392	https://www.genecards.org/cgi-bin/carddisp.pl?gene=OTUB1
CISD1	CDGSH Iron Sulfur Domain 1	Protein Coding	Q9NZ45	50	GC10P058269	2.67060899734497	https://www.genecards.org/cgi-bin/carddisp.pl?gene=CISD1
EDC4	Enhancer Of MRNA Decapping 4	Protein Coding	Q6P2E9	49	GC16P067873	2.66550159454346	https://www.genecards.org/cgi-bin/carddisp.pl?gene=EDC4
ZNF185	Zinc Finger Protein 185 With LIM Domain	Protein Coding	O15231	42	GC0XP152898	2.66537714004517	https://www.genecards.org/cgi-bin/carddisp.pl?gene=ZNF185
C12orf43	Chromosome 12 Open Reading Frame 43	Protein Coding	Q96C57	44	GC12M121000	2.66410970687866	https://www.genecards.org/cgi-bin/carddisp.pl?gene=C12orf43
ZNF558	Zinc Finger Protein 558	Protein Coding	Q96NG5	42	GC19M008806	2.6639096736908	https://www.genecards.org/cgi-bin/carddisp.pl?gene=ZNF558
ZNF593	Zinc Finger Protein 593	Protein Coding	O00488	39	GC01P076400	2.6628360748291	https://www.genecards.org/cgi-bin/carddisp.pl?gene=ZNF593
SESTD1	SEC14 And Spectrin Domain Containing 1	Protein Coding	Q86VW0	41	GC02M179101	2.66059589385986	https://www.genecards.org/cgi-bin/carddisp.pl?gene=SESTD1
SAA2	Serum Amyloid A2	Protein Coding	P0DJI9	48	GC11M018238	2.66045308113098	https://www.genecards.org/cgi-bin/carddisp.pl?gene=SAA2
BANK1	B Cell Scaffold Protein With Ankyrin Repeats 1	Protein Coding	Q8NDB2	48	GC04P101411	2.66005802154541	https://www.genecards.org/cgi-bin/carddisp.pl?gene=BANK1
ERAP2	Endoplasmic Reticulum Aminopeptidase 2	Protein Coding	Q6P179	51	GC05P096875	2.65669775009155	https://www.genecards.org/cgi-bin/carddisp.pl?gene=ERAP2
PKDREJ	Polycystin Family Receptor For Egg Jelly	Protein Coding	Q9NTG1	42	GC22M046255	2.65653514862061	https://www.genecards.org/cgi-bin/carddisp.pl?gene=PKDREJ
DXO	Decapping Exoribonuclease	Protein Coding	O77932	44	GC06M031969	2.65354108810425	https://www.genecards.org/cgi-bin/carddisp.pl?gene=DXO
MIR10B	MicroRNA 10b	RNA Gene		31	GC02P176150	2.65318560600281	https://www.genecards.org/cgi-bin/carddisp.pl?gene=MIR10B
TM7SF2	Transmembrane 7 Superfamily Member 2	Protein Coding	O76062	50	GC11P065111	2.64687967300415	https://www.genecards.org/cgi-bin/carddisp.pl?gene=TM7SF2
ITPK1	Inositol-Tetrakisphosphate 1-Kinase	Protein Coding	Q13572	51	GC14M092936	2.64649152755737	https://www.genecards.org/cgi-bin/carddisp.pl?gene=ITPK1
PPP2R5B	Protein Phosphatase 2 Regulatory Subunit B'Beta	Protein Coding	Q15173	48	GC11P107760	2.6384973526001	https://www.genecards.org/cgi-bin/carddisp.pl?gene=PPP2R5B
PKNOX2	PBX/Knotted 1 Homeobox 2	Protein Coding	Q96KN3	44	GC11P125164	2.6380295753479	https://www.genecards.org/cgi-bin/carddisp.pl?gene=PKNOX2
TNIK	TRAF2 And NCK Interacting Kinase	Protein Coding	Q9UKE5	57	GC03M171099	2.63758897781372	https://www.genecards.org/cgi-bin/carddisp.pl?gene=TNIK
MIR30C1	MicroRNA 30c-1	RNA Gene		30	GC01P040757	2.63477897644043	https://www.genecards.org/cgi-bin/carddisp.pl?gene=MIR30C1
TIGD4	Tigger Transposable Element Derived 4	Protein Coding	Q8IY51	41	GC04M152769	2.62446522712708	https://www.genecards.org/cgi-bin/carddisp.pl?gene=TIGD4
SCYL1	SCY1 Like Pseudokinase 1	Protein Coding	Q96KG9	53	GC11P065525	2.62444114685059	https://www.genecards.org/cgi-bin/carddisp.pl?gene=SCYL1
IFT20	Intraflagellar Transport 20	Protein Coding	Q8IY31	47	GC17M096693	2.6243953704834	https://www.genecards.org/cgi-bin/carddisp.pl?gene=IFT20
SAT2	Spermidine/Spermine N1-Acetyltransferase Family Member 2	Protein Coding	Q96F10	44	GC17M007626	2.62182474136353	https://www.genecards.org/cgi-bin/carddisp.pl?gene=SAT2
KIF3A	Kinesin Family Member 3A	Protein Coding	Q9Y496	53	GC05M132689	2.61511898040771	https://www.genecards.org/cgi-bin/carddisp.pl?gene=KIF3A
CDH10	Cadherin 10	Protein Coding	Q9Y6N8	52	GC05M024522	2.61302757263184	https://www.genecards.org/cgi-bin/carddisp.pl?gene=CDH10
PKNOX1	PBX/Knotted 1 Homeobox 1	Protein Coding	P55347	50	GC21P042974	2.61101818084717	https://www.genecards.org/cgi-bin/carddisp.pl?gene=PKNOX1
GPATCH3	G-Patch Domain Containing 3	Protein Coding	Q96I76	41	GC01M026890	2.60700416564941	https://www.genecards.org/cgi-bin/carddisp.pl?gene=GPATCH3
IL32	Interleukin 32	Protein Coding	P24001	50	GC16P120203	2.60679841041565	https://www.genecards.org/cgi-bin/carddisp.pl?gene=IL32
SETDB2	SET Domain Bifurcated Histone Lysine Methyltransferase 2	Protein Coding	Q96T68	48	GC13P049444	2.60612154006958	https://www.genecards.org/cgi-bin/carddisp.pl?gene=SETDB2
NSD3	Nuclear Receptor Binding SET Domain Protein 3	Protein Coding	Q9BZ95	51	GC08M038269	2.59964418411255	https://www.genecards.org/cgi-bin/carddisp.pl?gene=NSD3
CPN2	Carboxypeptidase N Subunit 2	Protein Coding	P22792	48	GC03M194339	2.59785127639771	https://www.genecards.org/cgi-bin/carddisp.pl?gene=CPN2
MIR155HG	MIR155 Host Gene	RNA Gene	C0HMA1	29	GC21P025861	2.59599924087524	https://www.genecards.org/cgi-bin/carddisp.pl?gene=MIR155HG
USP25	Ubiquitin Specific Peptidase 25	Protein Coding	Q9UHP3	52	GC21P021300	2.59391260147095	https://www.genecards.org/cgi-bin/carddisp.pl?gene=USP25
SPPL3	Signal Peptide Peptidase Like 3	Protein Coding	Q8TCT6	40	GC12M124664	2.59293	https://www.genecards.org/cgi-bin/carddisp.pl?gene=SPPL3
SLC22A10	Solute Carrier Family 22 Member 10 (Gene/Pseudogene)	Protein Coding	Q63ZE4	41	GC11P063268	2.59270477294922	https://www.genecards.org/cgi-bin/carddisp.pl?gene=SLC22A10
UBA5	Ubiquitin Like Modifier Activating Enzyme 5	Protein Coding	Q9GZZ9	52	GC03P132654	2.59165906906128	https://www.genecards.org/cgi-bin/carddisp.pl?gene=UBA5
CREB5	CAMP Responsive Element Binding Protein 5	Protein Coding	Q02930	51	GC07P030145	2.58696222305298	https://www.genecards.org/cgi-bin/carddisp.pl?gene=CREB5
GNA15	G Protein Subunit Alpha 15	Protein Coding	P30679	50	GC19P151479	2.58665037155151	https://www.genecards.org/cgi-bin/carddisp.pl?gene=GNA15
KDM6B	Lysine Demethylase 6B	Protein Coding	O15054	58	GC17P007834	2.58414602279663	https://www.genecards.org/cgi-bin/carddisp.pl?gene=KDM6B
LUC7L	LUC7 Like	Protein Coding	Q9NQ29	48	GC16M000188	2.57612872123718	https://www.genecards.org/cgi-bin/carddisp.pl?gene=LUC7L
GTF2H4	General Transcription Factor IIH Subunit 4	Protein Coding	Q92759	48	GC06P181877	2.57581567764282	https://www.genecards.org/cgi-bin/carddisp.pl?gene=GTF2H4
ACVR1C	Activin A Receptor Type 1C	Protein Coding	Q8NER5	50	GC02M157526	2.56964540481567	https://www.genecards.org/cgi-bin/carddisp.pl?gene=ACVR1C
DPF2	Double PHD Fingers 2	Protein Coding	Q92785	55	GC11P107807	2.56394529342651	https://www.genecards.org/cgi-bin/carddisp.pl?gene=DPF2
MCAM	Melanoma Cell Adhesion Molecule	Protein Coding	P43121	54	GC11M119308	2.56185507774353	https://www.genecards.org/cgi-bin/carddisp.pl?gene=MCAM
LARP4B	La Ribonucleoprotein 4B	Protein Coding	Q92615	43	GC10M000806	2.55937004089355	https://www.genecards.org/cgi-bin/carddisp.pl?gene=LARP4B
AFG2B	AFG2 AAA ATPase Homolog B	Protein Coding	Q9BVQ7	48	GC15P045402	2.55655431747437	https://www.genecards.org/cgi-bin/carddisp.pl?gene=AFG2B
HHEX	Hematopoietically Expressed Homeobox	Protein Coding	Q03014	52	GC10P092689	2.55602931976318	https://www.genecards.org/cgi-bin/carddisp.pl?gene=HHEX
CENPP	Centromere Protein P	Protein Coding	Q6IPU0	43	GC09P092325	2.54710960388184	https://www.genecards.org/cgi-bin/carddisp.pl?gene=CENPP
CD248	CD248 Molecule	Protein Coding	Q9HCU0	48	GC11M066314	2.54622364044189	https://www.genecards.org/cgi-bin/carddisp.pl?gene=CD248
COBLL1	Cordon-Bleu WH2 Repeat Protein Like 1	Protein Coding	Q53SF7	45	GC02M164654	2.54346084594727	https://www.genecards.org/cgi-bin/carddisp.pl?gene=COBLL1
SLC17A4	Solute Carrier Family 17 Member 4	Protein Coding	Q9Y2C5	40	GC06P025754	2.54265809059143	https://www.genecards.org/cgi-bin/carddisp.pl?gene=SLC17A4
GPS2	G Protein Pathway Suppressor 2	Protein Coding	Q13227	45	GC17M007311	2.54135847091675	https://www.genecards.org/cgi-bin/carddisp.pl?gene=GPS2
EPB41L3	Erythrocyte Membrane Protein Band 4.1 Like 3	Protein Coding	Q9Y2J2	52	GC18M005392	2.54039764404297	https://www.genecards.org/cgi-bin/carddisp.pl?gene=EPB41L3
SFXN2	Sideroflexin 2	Protein Coding	Q96NB2	47	GC10P102714	2.54018592834473	https://www.genecards.org/cgi-bin/carddisp.pl?gene=SFXN2
DUSP9	Dual Specificity Phosphatase 9	Protein Coding	Q99956	50	GC0XP153642	2.53607416152954	https://www.genecards.org/cgi-bin/carddisp.pl?gene=DUSP9
MLEC	Malectin	Protein Coding	Q14165	47	GC12P120687	2.53599071502686	https://www.genecards.org/cgi-bin/carddisp.pl?gene=MLEC
CDKAL1	CDKAL1 Threonylcarbamoyladenosine TRNA Methylthiotransferase	Protein Coding	Q5VV42	52	GC06P020534	2.53142881393433	https://www.genecards.org/cgi-bin/carddisp.pl?gene=CDKAL1
FOXK1	Forkhead Box K1	Protein Coding	P85037	43	GC07P004682	2.52877998352051	https://www.genecards.org/cgi-bin/carddisp.pl?gene=FOXK1
IPMK	Inositol Polyphosphate Multikinase	Protein Coding	Q8NFU5	47	GC10M058191	2.52778625488281	https://www.genecards.org/cgi-bin/carddisp.pl?gene=IPMK
MAP3K6	Mitogen-Activated Protein Kinase Kinase Kinase 6	Protein Coding	O95382	51	GC01M034806	2.52327489852905	https://www.genecards.org/cgi-bin/carddisp.pl?gene=MAP3K6
KDM4B	Lysine Demethylase 4B	Protein Coding	O94953	58	GC19P004969	2.52178907394409	https://www.genecards.org/cgi-bin/carddisp.pl?gene=KDM4B
MOK	MOK Protein Kinase	Protein Coding	Q9UQ07	48	GC14M102214	2.51453351974487	https://www.genecards.org/cgi-bin/carddisp.pl?gene=MOK
ZNF276	Zinc Finger Protein 276	Protein Coding	Q8N554	47	GC16P089720	2.51382923126221	https://www.genecards.org/cgi-bin/carddisp.pl?gene=ZNF276
SERPINE2	Serpin Family E Member 2	Protein Coding	P07093	54	GC02M223975	2.50672149658203	https://www.genecards.org/cgi-bin/carddisp.pl?gene=SERPINE2
CRTC2	CREB Regulated Transcription Coactivator 2	Protein Coding	Q53ET0	52	GC01M153947	2.50568747520447	https://www.genecards.org/cgi-bin/carddisp.pl?gene=CRTC2
TFAP2B	Transcription Factor AP-2 Beta	Protein Coding	Q92481	57	GC06P182131	2.50375032424927	https://www.genecards.org/cgi-bin/carddisp.pl?gene=TFAP2B
TRPT1	TRNA Phosphotransferase 1	Protein Coding	Q86TN4	44	GC11M064223	2.50374388694763	https://www.genecards.org/cgi-bin/carddisp.pl?gene=TRPT1
GPHA2	Glycoprotein Hormone Subunit Alpha 2	Protein Coding	Q96T91	44	GC11M139745	2.50358	https://www.genecards.org/cgi-bin/carddisp.pl?gene=GPHA2
METTL4	Methyltransferase 4, N6-Adenosine	Protein Coding	Q8N3J2	41	GC18M002527	2.50114345550537	https://www.genecards.org/cgi-bin/carddisp.pl?gene=METTL4
SIX5	SIX Homeobox 5	Protein Coding	Q8N196	51	GC19M045764	2.49844694137573	https://www.genecards.org/cgi-bin/carddisp.pl?gene=SIX5
[truncated: 1,633 more rows]

## Sheet: 585 Refined Genes
GeneSymbol
A2M
AATF
ABCC4
ABCD1
ABCG2
ABHD12
ABL1
ACAN
ACE
ACE2
ACP5
ACVR1
ACVRL1
ADA
ADAM17
ADAMTS12
ADAMTS4
ADAMTS5
ADAMTS7
ADCY10
ADCY3
ADCY5
ADCY6
ADCY9
ADGRE1
ADGRE5
ADGRL3
ADGRV1
ADIPOQ
ADK
ADM
ADORA2A
ADRA2A
ADRA2B
ADSL
ADTRP
AGER
AGT
AGTR1
AHSG
AIF1
AIM2
AK3
AK6
AK7
AKT1
ALLC
ALOX5
ALOX5AP
AMBP
AMPD1
AMPD2
AMPD3
ANGPT2
ANGPTL4
ANO6
ANXA1
AOC3
APLN
APOA1
APOA4
APOE
APOH
APP
APPL1
APRT
ARG1
ARHGEF26
ARNT
ASH1L
ASS1
ATIC
ATM
ATP2A2
AZGP1
B4GALT1
BAIAP2
BCAS3
BCL2
BCL6
BCR
BGLAP
BIRC2
BIRC3
BMP2
BMP4
BMP6
BMPR2
BRAF
BRD4
BST1
C1GALT1C1
C3
C4A
C5
CALCA
CAMSAP3
CANT1
CARD8
CARMIL1
CASP1
CCL11
CCL18
CCL2
CCL3
CCL4
CCN2
CCR1
CCR2
CCR6
CCRL2
CD14
CD160
CD164
CD177
CD22
CD24
CD248
CD2AP
CD36
CD3E
CD4
CD40
CD40LG
CD44
CD68
CD9
CDH1
CDH10
CDH16
CDH4
CDSN
CEACAM5
CELSR2
CFLAR
CHRD
CHUK
CIITA
CITED2
CLDN10
CLDN14
CLDN16
CLDN19
CLDN8
CNR1
CNTN4
CNTN5
COL11A1
COL14A1
COL18A1
COL22A1
COL3A1
COL4A1
COL4A3
COL4A5
CRB1
CRB2
CRP
CRTAM
CSF1
CSF1R
CSF3R
CTNNB1
CTSG
CXCL10
CXCL12
CXCL13
CXCL2
CXCL5
CXCL8
CXCL9
CXCR3
CXCR4
CYBA
DBH
DCK
DCN
DGKD
DGKE
DGUOK
DHRS7B
DNASE1L3
DPEP1
DPP4
DROSHA
DUSP1
ECM2
EDN1
EGF
EGFR
ELANE
ENG
EPHA2
EPHA3
ERBB3
ESR1
EZH2
F2
F3
FABP4
FAF1
FANCA
FAP
FARP2
FASLG
FASN
FAT3
FAT4
FBLIM1
FCGR2B
FFAR2
FGA
FGB
FGF21
FGF4
FGFR1
FLCN
FLNA
FLRT1
FLT1
FLT4
FN1
FOLR2
FOXA2
FOXP3
FREM2
FSTL1
FYN
G6PC1
GAL
GAS5
GATA3
GBA1
GBP5
GCKR
GCNT2
GDA
GDF2
GGT1
GGT2P
GHRL
GNAQ
GNE
GP1BA
GPI
GPLD1
GPS2
GSTP1
GUCY2D
H19
HAMP
HAS1
HCK
HES1
HGF
HIF1A
HK1
HLA-DRB1
HLA-G
HMGB1
HMOX1
HP
HPRT1
HSPG2
ICAM1
IDO1
IFNA2
IFNG
IGDCC4
IGF1
IGF2
IL10
IL12A
IL12B
IL13
IL15
IL17A
IL17RA
IL18
IL1A
IL1B
IL1R1
IL1RAP
IL1RN
IL2
IL23A
IL2RA
IL32
IL37
IL4
IL6
IL6ST
IMPDH2
INS
IRF5
ISL1
ITGA4
ITGAL
ITGAM
ITGAV
ITGB2
ITGB3
JAG1
JAK1
JAK2
JAM3
JUN
KDM6B
KDR
KIT
KITLG
KL
KNG1
KRT18
LACC1
LAMB2
LCK
LDLR
LEP
LGALS1
LGALS9
LPCAT3
LPL
LPP
LPXN
LRP6
LTA
LYN
MACIR
MAPK14
MCAM
MEFV
MEP1B
MERTK
MIF
MIR10B
MIR125A
MIR140
MIR142
MIR143
MIR145
MIR146A
MIR150
MIR17
MIR193A
MIR199A1
MIR21
MIR22
MIR222
MIR223
MIR27A
MIR29C
MIR30B
MIR324
MIR361
MIR494
MIR497
MIR499A
MIR9-1
MIR92A1
MIR93
MIRLET7B
MMP1
MMP10
MMP11
MMP12
MMP13
MMP14
MMP15
MMP16
MMP17
MMP19
MMP2
MMP25
MMP27
MMP3
MMP7
MMP8
MMP9
MMRN2
MPZL2
MPZL3
MTOR
MUC1
MUC16
MVK
MYD88
MYH9
NAIP
NEAT1
NEDD9
NFAT5
NFATC3
NFE2L2
NFKB1
NFKBIA
NLGN2
NLGN4X
NLRC4
NLRP1
NLRP3
NLRX1
NME1
NME2
NME7
NOD1
NOD2
NOS2
NOS3
NOTCH2
NOX1
NOX4
NPHP1
NPHP3
NPHP4
NPHS1
NR1H3
NR3C1
NR4A1
NRXN2
NT5C2
NT5E
OLR1
OPRM1
OSM
P2RX4
P2RX7
PAFAH1B1
PARK7
PDE1A
PDE4A
PDE4C
PDE6H
PDGFRA
PER1
PF4
PFAS
PGF
PGM1
PGM2
PIK3CA
PIK3CB
PIK3CD
PIK3CG
PKD1
PKD1L1
PKHD1
PLA2G4A
PLA2G7
PLAA
PLAU
PLAUR
PLCG2
PNMA1
PNP
PODXL
POSTN
PPARA
PPARG
PPAT
PRDX1
PRDX2
PRKCD
PRKD1
PRL
PROK2
PRPS1
PRPS1L1
PRPS2
PSEN1
PSG2
PSTPIP1
PTGES
PTGIS
PTGS2
PTK2
PTK2B
PTPN11
PTPN6
PTPRC
PTX3
PXDN
PYCARD
RAC1
RARRES2
RB1
REL
RELA
RELB
RELN
RHOA
RIPK1
ROBO2
RPS6KA4
RPTOR
RRM2B
RUNX1
S100A12
S100A8
S100A9
SAA1
SCARB1
SCD
SCYL1
SELE
SELL
SELP
SEMA5A
SERPINE1
SERPINE2
SERPINF1
SERPINF2
SHC1
SIGLEC1
SIPA1
SIRT1
SLC11A1
SLC16A9
SLC17A1
SLC17A3
SLC22A11
SLC22A12
SLC22A13
SLC29A2
SLC2A10
SLC2A9
SLC39A8
SMAD3
SNCA
SOCS3
SOD1
SOX9
SPP1
SRC
SRF
STAT1
STAT3
STAT5A
STAT5B
STC1
SYK
TCIRG1
TEC
TENM2
TERT
TGFB1
TGFB2
THAP1
THBD
THY1
TIMP1
TLR2
TLR4
TLR5
TLR9
TMEM102
TNC
TNF
TNFAIP6
TNFRSF11B
TNFRSF1A
TNFRSF1B
TNFSF11
TNFSF12
TNIP1
TOR1A
TPH1
TRADD
TREX1
TRPV4
UFL1
UMOD
URAD
VCAM1
VEGFA
VEGFC
VMP1
VSTM4
VWF
WNK1
WNT4
WNT7A
XDH
XIAP
ZNF3
