# Supplementary material for: Transcriptomics-based identification of shared biomarkers across type 2 diabetes, mild cognitive impairment, and uric acid metabolism
Source: Exp Biol Med (Maywood). 2026 Jul 6;251:11060. doi: 10.3389/ebm.2026.11060 (PMC13381339; doi:10.3389/ebm.2026.11060)
Supplement: Supplementary file 16 [file DataSheet1.CSV]

Table S5 Candidate genes identified by LASSO using LOOCV
HP
ITGB3
TAT
FSTL1
SELP
